# Supplementary material for: Heritability Estimation of Multiple Sclerosis Related Plasma Protein Levels in Sardinian Families with Immunochip Genotyping Data
Source: Life (Basel). 2022 Jul 21;12(7):1101. doi: 10.3390/life12071101 (PMC9317284; doi:10.3390/life12071101)
Supplement: Supplementary file 1 [file life-12-01101-s001.zip]

Archive with 15 entries (12 files):
- Datasets/
- Datasets/dataset.csv
- Datasets/dataset.RData
- Datasets/kinship_matrix.RData
- Datasets/sharedenvironment_matrix.RData
- RCodes/
- RCodes/Code for heritability estimation.R
- RCodes/Code for proportion of variance explained by SNPs and Bootstrap Bca CI.R
- RCodes/Code for univariate SNP-protein level analysis.R
- RCodes/Heritability_CIs.R
- Supplementary Tables/
- Supplementary Tables/Supplementary Table S1.xlsx
- Supplementary Tables/Supplementary Table S2.xlsx
- Supplementary Tables/Supplementary Table S3.xlsx
- Supplementary Tables/Supplementary Table S4.xlsx
