# Supplementary material for: Heritability Estimation of Multiple Sclerosis Related Plasma Protein Levels in Sardinian Families with Immunochip Genotyping Data
Source: Life (Basel). 2022 Jul 21;12(7):1101. doi: 10.3390/life12071101 (PMC9317284; doi:10.3390/life12071101)
Supplement: Supplementary file 1 [file life-12-01101-s001.zip › Datasets/dataset.csv]

FID	SUBFAMID	IID	PAT	MAT	SEX	MS	ACE2_HPA000288	ANXA1_HPA011271	APEX1_HPA002564	APP_HPA001462	C3_HPA003563	C9_HPA029577	CASP1_HPA003056	CASP2_HPA006704	CCL2_HPA019163	CD14_HPA002127	CFLAR_HPA019044	CNTF_HPA019654	CNTN1_HPA041060	CP_HPA001834	CRYAB_HPA028724	CYP24A1_HPA022261	FADD_HPA001464	FAS_HPA027444	GAP43_HPA013392	GC_HPA001526	ICAM1_HPA004877	IL16_HPA018467	IL18_HPA003980	IL21_HPA038303	IL22_HPA023684	IL23A_HPA001554	IL4_HPA007714	IL7_HPA019590	IL7R_HPA034514	IRF8_HPA002531	KIF5A_HPA004469	KLK6_HPA019525	LIF_HPA018844	LTA_HPA007729	MAG_HPA012499	MERTK_HPA036196	MMP19_HPA012845	MMP8_HPA021221	MMP9_HPA001238	MOBP_HPA035152	MOG_HPA021873	MX1_HPA030917	NTF3_HPA032000
39	39_288	288	16234	16235	0	1	9.182170162	7.130092681	6.405959833	11.1182024	13.02578465	10.3887867	7.539134074	8.853216148	9.105748936	10.24278924	7.277566572	6.527349157	9.89147698	6.751519635	10.29424438	8.989962907	7.488519353	8.73109219	6.57150724	12.47902917	7.643898975	8.308248792	10.86849882	9.086804993	9.126001403	7.940728245	11.82978208	12.71727446	8.821242671	12.87533201	9.016857938	6.93937579	8.577936274	10.58646917	8.125259212	10.01185994	7.266729997	9.298159951	7.898762709	9.174703281	8.936419684	8.983162041	9.729879984
2360	2360_396	396	23685	23684	1	1	9.980687978	7.419901866	6.581240835	11.56077643	13.4222282	10.54102183	7.547899193	8.356635983	8.911340174	10.72503192	7.150119224	6.581240835	10.56013455	6.877810041	10.3006132	9.245689597	7.319677313	8.524686456	6.554045454	11.77020646	7.847038518	8.673337679	11.25632912	10.90185799	9.554265314	7.953014398	11.73879001	12.70947102	8.42224625	11.76038797	9.332021636	6.810724756	9.757722965	10.12955829	8.17464319	10.68159585	7.874286302	9.692853904	8.275694471	9.376556949	8.654811874	8.922957807	9.929890782
2360	2360_515	515	19168	19169	1	1	10.64534177	7.151561412	6.488058557	11.74809999	13.43084691	10.6362267	7.719564902	8.390485149	8.59224066	10.8804293	6.975971904	6.488058557	11.13393923	6.662547753	9.854883686	9.314614248	7.400224554	8.704956089	6.467999303	11.50286838	7.809880664	8.79915211	11.1894641	10.00756774	9.221549777	7.674950084	11.73368507	13.27590064	8.363081927	11.6540734	9.332849311	6.697257282	10.54598294	9.700731687	8.510656084	10.25756999	8.958001127	9.258432724	7.617095555	9.13282229	8.754156694	9.476968462	9.767992312
43	43_620	620	16714	16933	1	1	10.14884051	6.79142845	6.45629972	11.64751502	13.11602919	10.50107069	7.737981323	8.413361032	8.651338935	10.54973532	6.985566988	6.47755832	11.14765334	6.739857479	10.09292843	9.499277162	7.391440678	8.53249008	6.47755832	11.79071541	7.673366944	8.841783823	11.4944378	10.13376333	9.391878211	7.935815748	11.79489354	12.36232301	8.340464725	10.41131132	9.103898205	6.734008889	9.086397712	9.838843493	10.58998641	10.28853238	8.131100859	9.157224679	7.848358236	8.9489199	8.486042051	8.893218582	9.645668993
86	86_956	956	53075	53076	0	1	9.979295717	6.922523343	6.765619462	11.32460504	12.743568	10.24918012	8.311467688	8.929419451	9.017150031	10.24340899	7.105886544	6.632193029	10.56767859	6.982244486	9.98675679	9.041481969	7.526191729	8.910157404	6.775364011	11.25089255	7.893142763	8.593373966	10.90280028	9.276958007	9.287848659	8.385324878	11.50475147	13.01799081	8.705729373	11.84342839	9.162154631	7.132325224	8.899909576	10.63302781	7.795308052	10.249564	7.692427447	9.244556356	7.956052914	9.017150031	8.643900121	8.929419451	9.648779817
43	43_1159	1159	16646	16647	1	1	9.526738249	8.651510996	6.719636937	11.22087676	13.2035715	10.4533265	7.826247143	8.68656215	8.825938233	10.50915432	7.913677529	6.873710049	9.894486598	6.913057949	9.942545222	9.411853262	7.356220854	8.651510996	6.833274052	11.80903655	7.773321872	8.90923182	11.16401229	9.562054482	9.497194981	7.860495594	11.78264184	11.40140536	8.761570491	11.84653743	8.667193098	7.140326526	9.170330019	10.06372754	10.31854176	10.16026047	7.977545411	9.10821349	8.21894847	9.145236785	8.973876247	9.207180532	9.392984071
3	3_1162	1162	12465	12466	1	1	8.541388359	6.943561821	6.764674644	10.950174	13.09695943	10.37617142	8.79473232	8.330166547	8.625425852	10.27774138	7.292569444	6.732653283	9.248679496	6.811451346	9.588968624	9.186154825	7.325536161	8.89461951	6.811451346	11.59676486	7.702743105	8.743206906	10.90373168	9.913351578	9.517154773	8.416193988	11.64413304	12.99811465	8.852350104	12.86721365	8.981092215	6.943561821	8.840610733	10.59645878	7.954393185	10.06754834	7.368386194	9.130620678	7.59337414	8.90969747	8.887022882	8.852350104	9.779446907
4	4_1167	1167	11671	11672	1	1	9.555689852	7.601991208	6.54755403	11.24430182	13.15322269	10.61100246	7.723682283	8.482734652	8.76090933	10.7015598	6.978897562	6.473708854	10.04319633	6.785588223	9.858400268	9.03433348	7.051453241	8.531842397	6.533087987	11.33187604	7.966558115	8.9987093	11.17048499	10.67955329	9.37274849	7.844508273	11.59575124	11.4491818	8.359089168	9.252904278	9.159362096	6.797715044	8.940864373	9.875909618	8.646857037	10.08527841	7.767146441	9.438584061	8.659989784	9.136154857	8.786556587	10.21061184	9.64519715
45	45_1168	1168	13039	2649	0	1	9.807964626	8.947331179	6.60303814	11.5172905	13.31733455	10.63005592	8.124962349	9.474974977	8.44611562	13.22876801	7.690446501	6.60303814	10.42554177	6.694416492	9.742527812	9.319306949	7.789132929	8.669349162	6.528567199	11.51396253	7.756984663	8.759502122	11.77484166	10.19239544	9.482821919	7.875500318	11.82745516	12.47213417	8.380225909	10.23416898	10.4660788	6.7413147	8.960054044	10.01062841	8.044750719	10.46558525	7.524597209	9.0775607	8.456143348	9.022031585	8.981011648	9.477922604	9.193377346
43	43_620	1214	16691	16692	1	1	10.79904434	6.71569891	6.427265413	11.23264626	12.93956792	10.44242509	7.858633689	8.580925498	8.603779652	10.70187901	9.407079669	6.386749611	10.58894978	6.735156519	10.04539985	8.996324888	7.626386117	8.678529368	6.451035138	11.6511221	8.53225914	10.10461975	11.19696535	10.93889675	9.15308615	7.764573332	11.76606995	12.49771579	8.580925498	10.37933617	9.781218583	6.747982723	9.144747279	10.51847786	10.13423226	10.34671638	9.078730381	9.486389508	9.726597731	9.109673003	8.489454929	9.298646821	9.557955915
39	39_1275	1275	24988	24989	0	1	12.43847523	7.648778453	6.562857503	11.12852554	13.29507211	10.48068197	8.724139532	9.504623452	8.811231187	11.26144383	7.075188064	6.764162628	10.17089917	6.87993112	9.938988736	9.216255818	7.619563809	8.864749811	6.907507461	12.72182555	7.877965605	8.482029447	11.02075667	10.20124232	9.118851224	8.073193311	11.71677354	11.54481097	8.422098734	13.25817994	9.078641635	6.96116033	9.217683289	10.53483264	8.142809713	10.26433533	7.606863949	9.336866715	8.58193348	8.966292721	9.100429033	10.05505438	10.1399188
58	58_1284	1284	10796	10797	0	1	10.36671793	6.946941093	6.572495034	11.16704268	13.63049417	10.69286591	7.499771481	8.574018754	8.817156667	9.869406604	7.09786035	6.543661747	11.15615891	6.879501815	10.26252682	9.276490623	7.057795988	8.747375329	6.558151203	11.86727094	7.968761257	8.531253033	10.80967069	9.630149842	9.601384926	7.813015297	11.9762036	11.6061531	8.900541458	12.99509528	9.047696382	6.990192862	9.337410505	10.09858849	9.51779622	10.16919806	7.610851797	9.270037564	7.968761257	9.12014613	8.706370101	9.058988566	9.79377571
5	5_1290	1290	10906	10907	1	1	10.41674029	7.575821784	6.493335055	11.83018282	13.15555598	10.47547743	11.24820599	8.217606254	9.121536064	10.60980009	7.049812391	6.465194722	11.54833323	6.600584654	10.25674176	8.961053012	7.48931413	8.673077859	6.299477551	11.4765686	7.740104003	9.168086678	11.09124028	9.734395026	9.38020667	7.7963903	11.90666657	12.77689289	8.770247371	11.48240624	9.008470129	6.675976069	9.963749906	9.855018691	7.974923159	10.30626315	7.745835049	9.636429217	7.850511194	8.828400482	8.511792092	8.695096614	9.944104991
21	21_1292	1292	50783	50784	1	1	10.01362323	7.627348632	6.626176017	11.54487001	13.32836593	10.87165153	7.479359842	8.281971427	8.842559305	11.07664542	7.251763701	6.485235	11.08392493	6.817689275	10.32859062	9.274982313	7.566308826	8.710075736	6.485235	11.88973503	7.848434463	8.321508297	11.07664542	9.623485884	9.699235015	7.748622443	11.82512214	13.14525891	8.52703508	12.16828198	11.39464995	6.728420174	8.917405103	9.924341912	8.41176692	9.95379879	7.88707897	9.496545659	7.860436366	9.002081222	8.651046048	8.993970632	9.274982313
51	51_3290	1294	12179	12180	1	1	10.54976554	7.781809406	6.706759286	11.60834575	13.06893893	10.75228657	7.507299411	8.708794278	8.953212319	10.45616971	7.408291423	6.683214327	10.78410813	6.876939513	9.765240588	9.019715592	7.935626506	8.79290018	6.695036271	11.48733421	7.62423989	8.573876207	11.09772478	9.507458054	9.285170698	7.751681534	11.62570697	13.05920093	8.622291983	10.65955403	9.441083334	6.818890481	9.313602217	9.647287666	7.729356088	10.44447369	8.013539487	9.582118144	9.064891804	8.763630714	8.733736636	8.978810727	9.117038889
44	44	1295	10338	10339	1	1	9.330308638	7.147215949	6.455908369	11.3240386	13.43309806	10.34507335	7.690461183	8.518536136	8.992457902	10.69121028	6.963407596	6.619794078	10.40743531	6.70994945	10.20776394	9.362516474	7.614158566	8.63775128	6.627523789	11.76105493	7.7015696	8.833524881	10.93063628	10.40973712	9.262411911	7.871954925	11.93696031	12.02344223	8.880261209	12.61738664	9.072356637	6.822085305	8.981772334	10.3865537	8.320360611	10.04438138	7.712593968	9.28995142	7.723535549	8.857080427	8.7479457	9.149467063	9.715922031
44	44	1318	10514	1295	1	1	9.878481671	6.905255677	6.616575675	11.83931737	13.31429827	10.42210444	7.840786849	8.609788895	8.886500411	10.41267945	7.121457772	6.568093234	10.9517115	6.938226301	10.28876165	9.130926799	7.698502862	8.672175349	6.609749914	11.76834432	7.745476377	8.444469557	11.23015948	9.589525051	9.333419238	7.751623982	11.81569795	11.22856131	8.613141472	13.03897923	9.877104634	6.771280049	9.411958795	9.927188002	7.793929339	10.09865031	7.951595191	9.470895644	7.846537032	8.525082359	8.990388547	8.812774015	9.363381782
3	3_1323	1323	23673	23659	1	1	9.839382217	8.535572756	6.594576249	11.48086242	13.40327168	10.38149286	7.880675908	9.067607606	8.72177101	9.757873284	7.492515439	6.64763947	10.61801353	6.809474798	10.00243279	9.353633645	7.638776129	9.032047365	6.669800151	12.26512242	7.63123587	8.750024874	10.95478907	9.751746971	9.62249723	7.719232294	11.73381849	13.04352287	8.779453955	11.99195114	9.829440421	6.713131621	10.11798996	10.00538149	8.930669666	9.847615344	7.63123587	9.46786143	8.186632227	8.899453486	8.80493436	9.43659888	9.195308759
21	21_1330	1330	11624	11625	1	1	9.310070005	7.785277272	6.606570352	11.13572472	12.93153448	10.66063996	7.52168205	9.063686764	8.781647107	10.1429983	8.733986583	6.64019303	9.633047186	6.775131985	10.122615	8.907105407	7.470424401	9.024410099	6.509962291	12.0220544	7.777592402	9.885997996	10.85474406	9.930705297	9.672093462	8.653105851	11.85343246	12.00113929	8.514665966	11.03825938	8.814501077	6.905746254	9.739062029	10.47683473	9.439586237	9.983670411	7.852701636	9.245801759	7.948404514	9.193481935	8.407913595	9.387316517	9.875773214
56	56_1332	1332	10413	10414	1	1	9.102589647	6.753652009	6.508028797	10.94625299	13.02114096	10.54192031	7.421129913	8.429064032	9.047111357	9.980702363	7.17247431	6.588698223	10.09079843	6.807308446	10.23267206	9.197202364	7.213108509	8.75595727	6.55338571	12.01501273	7.850264646	8.924102254	10.84689983	9.234299233	9.643998312	8.459025768	11.8966982	11.80973685	8.561675554	13.20937869	9.179060787	6.902081329	8.696090257	10.52912214	7.634019813	10.05162582	7.93710245	9.520000369	7.470080082	9.228425738	8.979069357	9.021960012	9.637312852
5	5_1333	1333	10439	10440	1	1	10.17929399	6.577192881	6.415226584	11.31667109	13.30451403	10.56208291	7.355009392	8.81071207	8.966934927	10.66254033	7.255786074	6.361998609	10.9678222	6.661130054	10.19677607	8.932292422	7.00929507	8.584628338	6.39266012	11.51661688	7.709030806	9.807294866	11.15947522	10.339998	9.165007675	7.809711842	11.80494865	13.19959472	8.698504416	12.51273341	9.327344631	6.577192881	9.070581635	9.76906361	10.08958063	10.35332302	7.67278794	9.310202806	7.581152484	9.208922049	8.822946715	8.966934927	9.349881046
2360	2360_1337	1337	10408	10409	0	1	10.29644941	7.618800421	6.550786606	11.3286775	13.12368833	10.66252356	7.840507425	8.654239064	8.433245255	10.43275991	7.142175448	6.445848477	10.74494161	6.745660328	9.969939523	9.535305855	7.155405758	8.601761367	6.530414912	11.33637583	7.898674011	8.846547454	11.03040494	11.57356326	9.102119344	8.073811686	11.84834426	13.12571916	8.762117279	11.66051016	8.80632538	6.673387171	9.42576339	9.674161655	8.452607451	10.20422181	8.10099615	9.402794569	8.269942898	9.057313736	8.792658759	9.473151513	9.352013662
3	3_1338	1338	10045	10046	0	1	10.29092059	7.580040553	6.597458488	11.53697457	13.43492578	10.75579363	7.411695444	8.528184956	8.738951425	10.49998429	7.290875975	6.584849948	11.0452669	6.801494132	10.25642957	9.232958816	7.343411735	8.768529707	6.670813534	11.54266786	7.881097192	8.830973004	11.10615936	10.01588982	9.353620361	7.893582006	11.64546811	13.24812475	8.577841195	11.05931704	9.276198499	6.854714933	9.781198078	10.08663968	7.845535319	9.944246462	7.690627237	9.294589544	8.198402461	9.040884418	8.943387272	8.853689184	9.423654587
56	56_1350	1350	12010	12011	0	1	9.274298029	7.258114321	6.556964403	11.28685842	12.80191381	10.53739972	7.559687321	8.860110194	9.197403275	9.965169982	7.828613708	6.587744786	10.08876748	6.759823447	9.997974639	9.182281639	7.199459393	9.044150333	6.541325079	12.04077542	7.805831767	8.801979113	10.87266088	9.560264006	9.553419543	7.904106839	11.91806015	12.57888125	8.978577851	12.07958537	9.070390522	6.864129758	8.674607794	10.59434734	9.151555739	10.46825769	7.520267351	9.515688037	8.038637398	9.10153102	8.6673927	9.1528491	9.707599629
84	84_1361	1361	20434	20435	0	1	10.17341449	7.225937911	6.47337444	11.02030934	13.00224213	10.53567156	7.525687064	9.279203401	8.650337992	10.22588342	7.246917038	6.557272538	11.01078427	6.735582761	10.02022671	9.017438297	7.08374295	8.882872789	6.522918794	11.99115406	7.743815946	8.585685001	11.26166706	9.982937702	9.406570071	7.955585979	11.71873469	12.45658931	8.487123073	11.45636527	9.612693594	6.753417135	9.05496527	10.2172729	11.24875762	10.75978492	7.621499741	9.459687403	8.636397316	8.835008231	8.825509796	9.40566763	9.590694074
58	58_1376	1376	14278	14279	1	1	10.74215366	8.865999837	6.714686388	11.23634423	13.37948242	10.41388322	7.758365716	8.863075849	8.57553233	10.70909328	7.408579159	6.740710586	10.15035027	6.966860727	10.22006981	9.540536504	7.561804635	8.56114737	6.803773276	11.67639527	9.14269042	9.231372533	11.02847675	10.20582231	9.861013537	7.82940447	11.6006256	12.89392026	8.110308403	11.43926624	9.494212347	7.031441222	9.701602872	10.00838586	8.865999837	9.958887665	7.87682219	9.353835338	8.00233219	9.3052407	8.658932124	8.87473613	10.31442662
58	58_1381	1381	13148	13149	1	1	9.777199325	9.33227645	6.599877467	11.53965359	13.13579177	10.46457151	7.663181399	8.439617077	9.111711016	10.35985	7.161730697	6.703523475	10.65479335	6.849177811	9.738431235	9.248981577	7.71676316	8.625517871	6.614137736	11.66499997	7.889939369	8.588428865	11.38051957	9.594279364	9.212408105	8.015367344	11.74233207	12.05027277	8.31311149	10.04161151	8.627260297	6.908163305	9.56742389	10.10633291	8.257856181	9.745630974	8.036560266	9.132669212	8.362130899	9.045632336	8.752250432	9.680328326	9.527102568
4	4_3589	1552	10138	10139	0	1	9.894067485	7.464918653	6.558351772	11.41296884	13.0092898	10.16099778	7.502104264	8.459564161	9.043230889	10.88324935	7.227697097	6.62103745	10.15758942	6.719746325	9.890641629	8.949411367	7.77211527	8.827427051	6.614207087	11.90163958	7.661662417	8.665105934	12.76404905	11.97508885	9.444819377	7.793213848	11.70422094	12.76067011	8.777349138	12.26776487	9.553170319	6.835692263	9.090930488	9.970669872	8.933379738	10.02787146	7.513073212	9.280945923	8.525473876	9.168182333	8.588467693	9.026969259	9.413518601
26	26_1563	1563	3469	16974	1	1	9.484909504	6.756389093	6.600610646	11.22637505	13.39573989	10.57979302	9.054402584	8.725086947	9.101543867	10.60554127	6.977853309	6.661935614	10.30908201	6.720782117	10.28994082	9.31675968	7.03705873	8.682606048	6.592760208	11.87375732	7.693680156	8.526464807	11.4791925	9.46970613	9.291071228	7.996286546	11.86809055	11.09481482	8.208276198	11.94807622	8.955279089	6.784260811	8.667534733	10.03964456	9.330036838	10.08255349	8.393291295	9.402688808	8.821912818	8.996648336	9.052949963	8.956832426	9.380807176
2360	2360_1613	1613	16312	16313	1	1	9.876006617	8.125519655	6.450336855	11.58489982	13.77935224	10.75398117	7.812295311	8.612287411	8.701488885	10.13159291	7.284709745	6.502167215	10.74380231	6.821092391	10.15749155	9.345103411	7.399257518	8.803203113	6.467818922	11.83556339	7.734139973	8.643936025	11.09712784	9.405563934	9.256531869	7.784356944	12.0667858	13.28907371	8.708993967	13.53225997	9.349936975	6.715011702	9.024206495	10.20325073	8.117122306	9.876006617	8.451808244	9.186725189	7.981919463	8.818908723	9.061427663	8.888392693	9.59990364
5	5_1659	1659	12825	12826	1	1	9.713304322	7.036383902	6.453136352	11.36475335	13.27548865	10.69731188	9.788307953	9.136074351	8.601339776	10.45729076	6.827643893	6.58378992	10.58449209	6.746171602	10.11706987	9.374159636	7.306921013	8.702852293	6.599325274	12.06262541	7.766896836	8.841294306	11.24836692	9.766647222	9.622695364	7.966896439	11.93479959	12.71498134	8.736946869	12.38127813	8.806211087	6.929618509	8.873937067	10.32502126	8.57580424	9.880762274	7.510343779	9.186395323	7.854142652	9.041430884	8.695571366	8.946343085	9.582629446
3	3_1709	1709	23581	23582	0	1	9.889826834	8.188485418	6.882824854	11.23009294	13.29855819	10.37774883	7.891068605	8.949692743	8.640503365	10.13680794	7.448922261	7.034798882	10.63675447	7.124340271	9.662083316	9.250561486	7.553614068	8.674552499	7.034798882	11.5471697	7.832223303	8.61735293	11.19746285	9.37355767	9.246781696	8.028540138	11.79776912	11.03419936	8.277130056	13.27375187	8.84712422	7.023208476	9.12993193	10.0674453	8.553754243	10.14907152	7.56167275	9.289054757	7.756910149	8.943489798	8.870187257	8.977283231	9.531201044
12	12_3332	1842	21511	21512	0	1	9.992549909	6.858266861	6.660140076	10.94580429	13.36639461	10.41350793	7.886600094	8.383506121	9.046994297	10.52805705	7.929622506	6.759431907	10.55949262	6.791056561	10.11808934	9.654360057	7.26589885	8.703167878	6.733619702	11.62150941	7.938074086	8.899798223	11.21396688	10.05733433	9.263002102	7.771450464	11.70855858	12.51259474	8.061784638	10.21643361	9.271886091	6.870155216	9.062453497	10.05284863	9.159065737	10.21356796	7.632388426	9.432968038	7.739544053	9.087853784	9.070120984	9.110335235	9.376466233
26	26_2559	2559	15578	15579	0	1	9.55714466	7.117882235	6.332153693	10.86384089	13.16005171	10.60881337	7.345015511	8.386753751	8.818606934	10.01747859	6.921889973	6.515248698	10.33217463	6.732204303	10.06954942	9.383528879	7.048221131	9.005434397	6.54537684	12.59345271	7.583008387	8.489066532	10.9823981	9.517315027	9.226652646	7.831635747	12.07908672	11.71020298	8.615527304	12.66222416	8.750820757	6.817615637	8.295861935	10.34992728	8.415875623	10.41815672	7.770999255	9.47497673	7.637079723	9.072278195	8.809742519	9.299107314	9.717739156
2360	2360_1613	2576	16312	16313	0	1	9.263544475	8.188862664	6.618000307	11.47479383	13.53179645	10.55552087	8.126525071	8.943696942	8.757860428	10.0559143	7.290503624	6.830001824	9.916199954	6.860096809	9.998151427	9.245632623	7.444102734	8.883652497	6.600371095	11.79192264	7.710657115	8.860496833	10.98375511	9.452784151	9.168591097	7.933056514	11.90392809	12.37448079	8.597433587	12.87260518	8.792864206	6.93277713	8.433246831	10.61897179	8.691832202	9.770482652	8.139203029	9.187447692	8.222068015	9.213759097	8.825074134	9.248632929	9.444923177
19	19_2589	2589	13186	13187	0	1	10.09134435	6.788289834	6.661957456	11.28585499	13.23024516	10.49519181	7.84919468	8.612019825	8.837635489	10.45974204	7.271132446	6.631583354	10.95963377	6.76056237	9.978447302	8.795065366	7.48697287	8.590963922	6.542853778	11.75495724	7.665163693	10.21066629	10.96576153	9.338572484	9.095670772	8.11983846	11.62441222	12.91425354	8.60002668	13.16221637	9.230563525	6.749315794	8.97316557	10.1236638	8.3155319	10.27584653	7.714197025	9.293430238	7.697086533	8.862819463	8.772619577	8.969701178	9.807538627
61	61_2751	2751	10304	10305	1	1	10.79121017	7.167609281	6.485647357	11.53416291	13.1203915	10.53879547	7.413167532	9.6639174	9.171810055	10.49951862	7.053168934	6.485647357	10.57700886	6.69709551	9.949464328	9.351216051	7.499168996	8.417119437	6.614976293	11.59368418	7.837562203	8.980909693	11.27159848	10.96943515	9.084115972	7.870010085	11.87294853	13.02387399	8.650668447	12.02950552	9.295859124	6.678564556	9.418831007	9.855757157	8.128233275	10.39179007	7.859276796	9.339939661	8.148128337	8.764351817	8.890467467	8.754387131	9.705302334
45	45_2753	2753	20573	20574	1	1	10.53060102	6.724149947	6.416335292	11.68616895	13.26992637	10.74617733	7.530024468	8.408376726	8.755733195	10.57993066	7.260401076	6.548985803	11.26080128	6.741685525	10.04380946	9.585706721	7.292170804	8.57710221	6.548985803	11.46501079	8.282182494	8.584951201	11.20923666	13.50140169	9.323866349	7.827703729	11.69167495	12.86434316	8.162687574	12.83860685	9.463809363	6.787405022	9.554639145	9.960422062	8.880358164	9.959833512	7.880359721	9.279683321	7.767408886	8.815445866	8.783190134	9.054364582	9.304296419
69	69_2823	2823	17972	17973	1	1	9.274608005	8.95859149	6.546496146	11.24150283	13.02859822	10.23864221	8.566235433	9.030846169	9.010373089	9.914262564	7.513309707	6.523467922	9.893575077	6.711776627	10.23453765	9.33400091	7.524932111	9.063009144	6.613449299	11.30037187	7.695734977	8.833620887	10.83618564	10.19946891	9.843601937	7.887917798	11.81863001	12.95849155	8.256265621	11.37989572	9.256185568	6.878273461	8.846001464	10.20547322	8.175093313	10.34090268	7.425083951	9.55633011	8.432986782	9.070938824	8.906355517	9.537392557	9.68234346
2360	2360_2998	2998	15686	15687	1	1	10.55228772	7.267685626	6.400551796	11.54935376	13.24748705	10.4143462	7.162425325	9.048389984	9.132318152	10.68879453	6.830947164	6.494161818	11.06268014	6.526757615	10.13635738	9.405651684	7.026260503	8.701169106	6.29103172	11.61067397	7.793221514	8.889892698	11.16364561	9.224256184	9.417780202	7.887672622	11.8837321	12.52667932	8.343830079	10.62286417	9.170576947	6.620367638	8.783374637	10.36204666	7.618170124	10.25080771	7.482961709	9.407864426	7.940309525	9.02985816	8.880381504	8.811997368	9.963175258
61	61_17454	3283	17411	21159	1	1	10.44591878	8.634287818	6.554839487	11.43205792	12.96002874	10.63204662	7.833201962	8.616007336	8.52447992	10.43384448	7.05895536	6.664383163	10.82595997	6.837876901	9.7785957	9.143781762	7.715401476	8.441863001	6.722487774	12.71530445	7.777028648	8.864042086	11.02550792	10.7349476	9.538463318	7.743464352	11.76833072	11.35336478	8.42283377	11.04597955	10.35078528	6.906211558	9.279128096	10.0024357	8.945945712	10.82418852	7.973861589	9.220192247	8.060461496	8.837091663	8.848501466	9.210311538	10.03613378
56	56_3287	3287	18744	18745	0	1	10.66229906	8.061888464	6.63144253	11.32311664	13.3168079	10.64794108	8.943149035	8.367341428	9.275007508	10.50062086	7.29864372	6.825279439	10.01149027	6.811245332	9.943114704	9.160246515	7.424563852	8.753425882	6.709056036	11.93370771	7.702737268	8.795937641	10.9306185	9.900848004	9.334244214	7.733133237	11.96090229	12.49954233	8.459548369	11.11337673	10.00271565	6.90677557	10.49147631	10.25293132	7.852254648	10.0730112	7.942998206	9.474939242	8.330274089	9.081427686	9.087413625	9.081427686	9.455315651
21	21_3289	3289	16597	16598	1	1	10.05637848	7.494924611	6.556221902	11.89831584	12.96752977	10.42938246	9.245685803	8.314561685	9.184901654	10.64184554	7.170400002	6.569889504	10.78533249	6.807247747	9.901928957	9.149114899	8.105717894	8.712568994	6.485829976	12.01943352	7.732052822	8.510370603	10.91999989	12.50657811	9.327395865	7.900991199	11.7018997	13.04240219	8.534318214	12.91639097	9.394522119	6.736503716	11.27187177	9.930662223	8.0825654	10.02006	7.78776392	9.44708805	8.015646837	8.819109002	8.865493021	8.849295296	9.633530935
51	51_3290	3290	12207	17008	1	1	9.471846889	8.305655433	6.345762119	11.67362472	13.63362731	10.78485889	7.47866085	8.967821724	8.743740888	10.02727297	6.831304636	6.633094358	10.02507393	6.749476885	9.930912076	9.3227054	7.633056659	8.941260948	6.473958303	12.31846444	7.724676644	8.456852081	10.76122732	11.43552096	9.333112913	8.225846757	12.33803204	12.52129222	8.75134206	13.84790899	8.702551635	6.866314916	8.432147786	10.67444189	8.646753106	11.09276085	8.586031772	9.212676214	8.839730028	9.312226684	9.075832305	9.046932711	9.336566427
26	26_3292	3292	20663	20664	0	1	9.501893332	6.825514898	6.480874414	10.72827991	13.39153568	10.49767982	7.888485045	8.496856345	8.631772558	10.2382157	6.869857995	6.650561928	10.39071487	6.732648196	10.00345088	9.516673389	7.275170096	8.613876156	6.581461868	11.49332704	7.793842629	8.684203299	10.92214607	9.8033383	9.45281648	7.949561407	11.95980171	10.64465275	8.439766914	12.94117843	8.89404152	6.779807186	8.60936816	10.41567989	7.588781173	10.04180798	7.422776323	9.33018609	8.934487627	8.950721487	8.877172631	9.364523805	9.856925076
45	45_3295	3295	23536	23537	0	1	9.359904231	7.798684975	6.597012319	11.39324727	13.00590716	10.6960617	7.483844509	10.23366735	8.842861353	9.904277297	7.614916362	6.688593783	9.892835462	6.739473486	10.01098702	9.213191626	7.571177438	8.708690866	6.666232341	11.57173333	7.781316569	8.493893051	10.6103771	10.14117999	9.304454337	7.866159622	11.9088243	12.99716107	8.573130448	12.95694035	9.74076288	7.029939801	8.80007519	10.33403003	8.051645941	9.989647009	8.241866143	9.431451384	8.550633001	8.996391856	9.050036884	8.88278692	9.869678688
51	51_3290	3299	12179	12180	1	1	9.262053184	7.589213872	6.66909315	11.80655668	13.33301529	10.45619991	7.531621773	9.374767732	8.972350755	9.999821695	7.366244459	6.753703794	9.715702274	6.711996084	9.892553766	9.397453165	7.807853772	8.829277523	6.66909315	11.92609419	7.928945836	8.816886749	10.70375105	9.3575252	9.262053184	7.820009806	11.84929736	13.19244734	8.45241934	11.49606672	9.447272511	6.857000609	8.654986784	10.27028377	11.05909774	9.863976294	7.481876003	9.334221851	8.208783141	8.885782718	8.897618431	9.10977314	9.786799784
69	69_3302	3302	20388	20389	1	1	10.17830565	7.741606629	6.687096967	11.86923837	12.86760177	10.66228967	7.606131221	8.238515491	8.550897728	10.49161312	7.346185249	6.715472084	11.07296041	6.894464242	10.20150249	9.084334298	8.049252384	8.571803138	6.646375109	11.94655145	7.738914512	8.577718943	10.79010622	9.431262696	9.524819937	8.17101308	11.62382387	13.10374203	8.304694322	12.72160082	9.014924302	8.376423878	9.396441753	9.811711202	8.364435862	10.12975159	7.783987694	9.618094161	9.348900058	8.853929183	8.627014182	9.069897173	9.190946045
84	84_3316	3316	19415	19416	1	1	9.082062103	7.398366837	6.745764855	11.00361258	13.25875342	10.52329597	7.632632775	8.65056049	8.683605621	9.813011909	7.188855191	6.78328793	9.819643491	7.009536077	10.09320937	9.213222045	7.348713079	9.078941304	6.79067931	12.01934566	7.717611355	8.972064573	10.65023173	12.39913823	9.478737966	8.075468709	11.90071384	11.7453004	8.988764381	12.10264923	8.778517342	6.931221536	8.39584803	10.67160279	9.011830865	11.63803044	9.096024539	9.175669566	7.620083106	8.903307257	8.715926417	9.213222045	9.571073432
70	70_3318	3318	16151	16152	1	1	9.922456664	6.838182817	6.57956538	11.11938801	13.50379555	10.55722606	7.634811095	8.58866664	8.89686816	10.35368911	7.095496919	7.35475426	10.28977349	6.738841493	9.76040723	9.17390055	7.523634278	8.489958268	6.745680766	11.65982739	7.808461003	8.801249428	11.05215984	10.59108091	9.312230009	7.808461003	11.94995293	12.47266945	8.641136248	11.37285095	9.619651626	6.825324924	9.75530492	9.995703629	9.015257594	10.35874977	7.69267895	9.046184988	7.755127646	8.856207007	8.712937759	9.446937058	9.291248931
70	70_3327	3327	17847	17848	1	1	10.5586287	6.806857122	6.517039469	11.00534734	12.50593313	10.31611514	7.734526446	9.411405719	8.715344885	10.4337875	7.148497019	6.491021965	10.25508369	6.616502911	10.2045288	9.319855362	7.14028522	8.638907865	6.517039469	11.63374115	7.833063009	9.256496441	10.99376637	9.870387981	9.506362209	7.99811692	11.70498921	12.46738476	8.280861694	10.34853461	9.076026107	6.758947751	9.112444066	10.04797115	8.687170608	10.71485559	7.882251729	9.441682841	7.828047162	9.110445651	8.790321194	9.57104483	9.639707872
3	3_3329	3329	15722	15723	1	1	9.239569534	7.605876307	6.466983096	10.83462242	13.26421832	10.41925789	7.908558156	8.825224752	8.823280583	10.25368883	7.324602305	6.457437253	9.872457764	6.662812844	9.984242566	9.173452903	7.281259854	8.745400495	6.629075631	12.02456565	7.704158499	9.928940425	11.15598245	9.979786323	9.445110248	8.156805927	11.73024288	12.8140953	8.534246546	13.12315252	9.065102892	6.782908514	9.051819819	10.5433725	8.510419814	9.998413304	7.623443062	9.812741975	7.748957808	9.007810084	8.842608635	9.873416972	10.47783349
12	12_3332	3332	21511	21512	0	1	9.688889484	6.833565362	6.586579928	11.05339172	13.27187762	10.59219308	7.774826395	10.18891921	9.163148784	10.38359214	7.177193199	6.648573605	10.21275554	6.898896112	10.05548468	9.214868946	7.279097087	8.716390412	6.708036211	12.13885467	7.849891936	8.383995733	11.21253115	9.647854895	9.445724309	7.946392881	11.95932429	13.18890738	8.730993357	11.0073121	8.952937146	6.961422087	8.749043545	10.29199538	8.077280446	10.09303998	8.908601459	9.076948869	8.113803497	9.086940501	8.872794188	9.075515882	9.447946478
56	56_3333	3333	17612	17613	1	1	9.343985581	6.928271597	6.590193283	11.35187967	12.83768447	10.42448793	7.506982711	8.758347741	8.7098737	10.06310097	7.40656132	6.620343562	10.28321695	6.81544869	9.957023881	9.343985581	7.415201113	8.837845679	6.511949306	11.43242084	7.931367201	8.813468443	10.79694728	9.74000353	9.393122312	8.030406796	11.85296256	11.94807709	9.013658549	11.21732194	8.89782386	6.821952796	8.891626159	10.30091583	9.503032595	10.1651546	7.419501744	9.354172912	7.498875345	8.85387199	8.771904384	9.239183939	9.588009803
21	21_3339	3339	17093	22647	0	1	9.369369857	7.373620872	6.414871373	11.52536426	13.3257332	10.25978685	7.741521359	8.824827992	8.799924995	10.16124389	9.136598082	6.603470478	10.39437016	6.71195752	9.931801657	9.58597169	7.745213429	8.560745795	6.503620069	11.78756529	7.704079288	8.38356193	11.68824673	9.428934834	9.319908897	7.681145579	11.82052039	12.86566722	8.828351231	11.72056274	9.991826121	6.71195752	9.284264228	10.18650846	7.889089877	10.18789935	7.657846862	9.470368877	8.100357388	8.969155373	8.624808324	8.946608533	9.405398874
12	12_3359	3359	18221	18222	1	1	11.34931465	6.912771708	6.484702547	11.36028397	12.94341685	10.43333355	7.322442669	9.469751999	9.054267	10.70033548	7.204753219	6.507896064	10.54322521	6.625631992	10.26603371	9.753728345	7.92405884	8.692742805	6.553187235	11.57000774	7.688635673	10.90475941	11.19384074	11.09964873	9.087649556	7.786231228	11.77414948	12.69479709	8.320825081	11.83857576	9.899231829	6.841644674	10.02341428	10.07278134	8.615483484	10.27493429	8.371896397	9.270874018	8.023382454	9.00940645	8.684361126	8.954767414	9.899952302
2360	2360_515	3363	19168	19169	0	1	9.39733018	7.522609685	5.900912735	11.5708202	13.88664326	11.00970624	7.243285262	8.462866492	8.757479517	10.00372933	7.005983613	6.268432057	11.09220083	6.299389928	10.28133717	9.339187289	7.156144433	8.954707379	6.204652341	12.08168786	7.645834277	8.501848392	11.09825698	9.49320758	9.548083064	7.69768536	12.60172514	13.15380087	9.178786889	12.33418988	9.176266288	6.553885121	8.818619855	10.44880676	8.183206183	9.87561834	7.878363048	9.453427019	7.479323399	9.292973031	8.710879281	8.943070245	9.198809511
45	45_3443	3443	51699	51700	1	1	10.03291042	7.324614685	6.36508433	11.28607765	13.51671297	10.69729046	7.501718191	9.738866596	8.541637632	9.806483143	7.045718677	6.375563053	10.39610481	6.633819736	9.987130868	9.299013444	7.681952968	8.920163617	6.385968753	11.66795135	7.651164003	8.661534906	11.29074516	10.12809616	9.391878155	7.823083503	12.20677394	11.87520213	8.690617106	11.59373921	9.373761503	6.719169359	8.610990601	10.37975431	8.712608842	9.758500053	7.578309949	9.407037797	8.43511557	9.243452645	8.742863085	9.23732035	9.472757773
5	5_3461	3461	52166	52167	1	1	10.27563444	7.213879434	6.576383024	11.6256652	13.10397489	10.6088909	8.141630956	8.489140642	8.695639065	10.27117143	6.896079771	6.55593173	11.68154702	6.699462636	10.08908334	8.922951661	7.483943986	9.193035683	6.521175111	11.46514561	7.787419241	9.173746431	11.12277329	9.717115384	9.460832985	7.832687847	11.88483361	12.9596992	8.489140642	11.81354725	9.87742144	6.783757041	9.437745465	10.60928203	9.366131982	10.29578958	7.764229816	9.306503549	8.883765687	8.743240552	8.796354208	9.073145527	9.783152812
26	26_1563	3469	16975	16976	0	1	9.425654557	7.347028325	6.635689625	11.2572017	13.28012514	10.89842952	7.455850946	8.604008152	8.946990132	10.47159079	7.161311219	6.550213169	10.69557354	6.815338397	9.928454124	9.378354162	7.397488201	8.719973777	6.85166285	11.9898948	7.693243635	8.259802065	11.06021461	9.501671728	9.206341334	7.764597847	11.9448065	12.15644845	8.4320776	9.708753691	9.260782149	6.995170115	9.003298056	10.11890189	7.656232028	10.39393352	7.631032597	9.246648859	7.417199572	9.105180728	9.062373519	8.943507608	9.151334243
5	5_3470	3470	24922	24923	1	1	10.13171848	6.629675222	6.531744303	11.67921444	13.26180872	10.81669341	7.397655329	8.433246172	8.67971088	10.50029818	7.214549213	6.673142738	11.24414348	6.721228538	10.43357048	9.136886613	7.2636137	9.03119388	6.504435239	11.55829829	7.742547662	8.51809534	11.13551877	9.355496931	9.315904121	7.814970967	11.7361521	13.31178309	8.754048689	13.40868562	9.30465308	6.750468107	8.945146769	9.82960991	7.422996063	10.21346898	7.883846667	9.420260946	7.641837975	8.970444089	8.891882786	8.827299692	9.300882641
56	56_1332	3471	10413	10414	1	1	9.410509181	7.710489382	6.313829326	11.4509451	13.33222432	11.1045846	8.770802757	8.828698549	8.792379945	10.14873104	6.833790947	6.467350274	10.44207034	6.532495946	10.05090423	9.262961999	7.381367829	8.758339571	6.371392629	12.05244844	7.787426444	8.855400865	10.54853582	9.560614153	9.426997	7.972571131	12.15922955	12.1200727	8.533520674	13.73990937	8.482221209	6.791009521	9.801372837	10.3045436	9.174095201	10.05504592	8.156714395	9.402200414	7.728578909	9.1351316	8.607481057	10.06603775	9.467480445
4	4_3589	3473	24875	10155	1	1	10.08590621	8.013000746	6.731761518	11.4390689	13.08411425	10.52416632	7.83736192	8.608538275	8.731200079	10.36181397	7.143627422	6.785231286	10.50932535	6.922813313	10.03155556	9.289546255	7.856231715	8.673834172	6.798294893	12.11380204	7.874858021	8.488659306	11.3013563	9.579112916	9.552344915	8.081426764	11.69972702	11.60281018	8.283175741	9.267382705	9.349630697	6.969761148	9.747028526	10.11167811	8.139070378	10.17573115	7.745886698	9.493256774	7.88101376	8.914979866	8.774844666	8.722653466	9.277923659
4	4_3476	3476	52234	52235	1	1	9.511207497	7.743234793	7.363957493	10.98065481	12.94350781	10.45898034	7.723087231	9.714152129	8.838448158	9.632063524	8.018600033	7.520064598	9.810195485	7.328820941	9.516085684	9.006037641	7.743234793	8.936378453	7.527830262	11.90559659	7.795623374	8.601765142	10.96791297	10.77738454	9.245829317	8.137501084	11.4924801	11.92145509	8.388256042	12.82000953	8.863178846	7.63237032	8.932002164	10.14460483	9.098746903	10.20743385	8.304914639	9.133460081	7.802039987	9.171073895	8.768164599	9.073807768	9.687593932
86	86_956	3545	53075	53076	0	1	8.973454411	6.940251287	6.544019562	11.47431768	13.23241312	10.50576458	7.74403363	8.830595698	9.011118949	10.06849964	7.036494813	6.718634828	10.15977785	6.726851141	10.12073965	9.409710258	7.796935063	9.025220776	6.642576908	12.01231094	8.354199312	8.898969163	10.99278555	9.386483614	9.212902853	7.908590951	12.11254356	12.64138024	8.765215054	12.58280514	8.735684246	6.911572382	9.559218628	10.83774869	8.083411154	9.721724499	7.347801905	9.098814657	7.784892544	9.110458665	8.921707958	9.514402856	9.672533149
61	61_3566	3566	52851	52852	1	1	9.892498685	6.851497663	6.673660563	11.31416895	13.02907998	10.54546519	8.270862473	8.432150134	8.959149642	10.43775094	7.198365022	6.630189675	10.59110555	6.862234217	9.853514576	9.374266534	7.288084126	8.458180768	8.095346526	11.67489151	7.920196743	8.358439014	11.30760875	9.895595982	9.331490902	8.83852017	11.70512474	11.98236786	8.266928256	13.0564822	9.027313308	6.945297866	9.215982924	9.857334809	10.89685375	10.31422279	8.108636216	9.16282467	8.001009044	9.02156552	8.726597416	9.836839266	9.652343932
3	3_1338	10045	10047	10048	0	0	9.993094592	7.941332358	6.492319534	11.25839794	13.08024873	10.51377742	7.992016281	8.791339733	9.608060972	10.53946583	6.950416001	6.430990997	10.7069952	6.783176443	10.08474288	9.750827162	7.261999988	8.541843191	6.4388029	11.54381292	7.924945181	8.693833348	11.47672593	10.10691174	9.349817028	8.157604434	11.68186197	11.66282633	8.618174584	12.02892546	9.405343827	6.848942212	9.365903728	10.31610887	9.08624224	9.973644513	7.813575112	9.427537425	8.145889753	8.929530565	8.628273814	8.977591363	9.568717889
3	3_1338	10095	10045	10046	0	0	9.592476533	8.018374134	6.591919513	11.16112947	13.54938118	10.47616704	7.607786	8.506879598	8.761872186	10.62614665	7.21764021	6.653163733	10.56331677	6.782204165	10.20580701	9.029371733	7.155302011	8.611960618	6.511549048	11.55266564	7.857304513	8.477241463	10.62223714	9.802975348	9.417450482	8.347583535	11.89855813	12.05686529	8.477241463	11.74573548	8.871909286	6.862279544	8.646635155	10.55000703	8.300052006	10.76918951	8.210372794	9.556267145	9.951555949	8.891343901	8.49001755	9.600402086	10.59457232
3	3_1338	10096	10045	10046	1	0	11.08660077	8.609228596	6.481286969	11.31378199	13.50731812	10.45076079	7.793814858	8.424367236	8.825824119	10.30287726	6.909536562	6.596738679	10.88310686	6.796491745	10.03313716	9.092382405	7.376446667	8.671733606	6.498350066	11.73566161	7.751320256	9.06927098	11.5173922	9.43218256	9.182679743	8.007691467	11.86890752	11.19937802	8.271665549	8.755333201	8.856466794	6.870630838	8.715060481	10.19860419	7.700126296	9.922243399	7.933495232	9.349262804	7.729599585	9.140311216	8.711343591	9.06343546	9.462518432
3	3_1338	10097	10045	10046	1	0	9.861204896	7.902824897	6.664498915	11.21563987	13.16991666	10.50321254	7.627749492	9.677431574	8.766504537	10.07110129	6.91689437	6.62249719	10.86916194	6.783595884	10.08261683	9.215914779	7.369647356	8.71124457	6.579228891	11.52422202	7.822003067	9.030782909	11.36367073	9.795795449	9.827351141	7.846428449	12.06694218	11.54828506	8.639906599	12.31418748	9.17332432	6.905275226	8.768098048	10.28991304	7.483205969	10.16073742	7.498719163	9.447897883	7.846428449	9.014779511	9.059666815	9.090527284	9.526056008
3	3_1338	10098	10045	10046	1	0	10.17736329	7.863435689	7.189908411	11.31157163	13.02824497	10.38678612	7.443902763	8.824163295	8.861753041	10.30987444	7.81989168	7.329733517	10.9623356	7.228093663	9.812011161	9.148606952	7.488310491	8.914062531	7.343663654	11.16430619	8.368712207	8.733121938	11.09179795	10.10650495	9.464847266	8.077094228	11.63612883	13.05223784	8.43018016	12.26634972	9.218428744	7.506915294	9.875905659	9.768119289	8.203805597	10.19164325	7.780002972	9.284047038	8.388419225	9.087937088	8.819392079	8.931804046	9.495261928
3	3_1338	10099	10045	10046	1	0	10.16038833	8.802685655	6.496291235	11.53034947	13.17222589	10.30510997	7.663211222	9.215317168	8.97230088	10.3511703	7.059959972	6.460132306	10.83271473	6.683283364	10.1312158	9.372176526	7.57280454	8.713306561	6.4527882	11.44073116	7.666335504	8.609910379	11.11387025	9.852122057	9.332403671	8.313527425	11.76206504	12.40522719	8.920565326	9.545108859	9.363747463	6.63233237	10.13012369	9.89663227	7.991133445	10.57136625	8.03508736	9.408132651	7.877560668	8.946038755	8.585688135	9.026985968	9.909461188
3	3_1338	10100	10045	10046	1	0	9.99506885	7.332549701	6.503761962	10.68887123	12.70390274	10.05923322	9.947201856	8.889718427	8.906512239	11.15063368	7.452305355	6.642991504	10.12955451	6.758550554	9.982978998	9.168832234	7.393709939	8.720587547	6.593952498	11.03388158	7.884386166	9.17671642	11.09671402	9.658947606	9.30704754	7.923478736	11.54954545	12.70398149	8.589300171	11.9543577	9.209736665	6.8235608	9.009905429	10.03391989	8.978550659	10.5772916	7.818431684	9.2826646	8.087005525	8.998787882	8.762185929	9.252273647	10.38086001
4	4_3589	10138	10140	10141	0	0	9.180882444	6.759336065	5.928353851	11.83952139	13.46323297	10.82529391	7.351702866	10.99693081	9.201058409	10.22531948	6.849298005	6.426079464	10.41188195	6.562607232	10.12176223	8.922481618	7.192349483	8.937331976	6.353171726	11.86947709	7.758214211	8.698619218	11.07629118	10.45359003	9.305340404	7.806963098	12.21046345	12.9984706	8.547495462	12.77016704	9.208559137	6.639249245	9.065112314	10.25667372	8.086980732	10.49868913	7.518303402	9.0948514	8.555025674	9.367500894	8.913504639	9.631230872	9.548741571
4	4_3589	10139	0	0	1	0	9.94970776	6.868721409	6.4729848	11.4968937	13.67417157	10.8077001	7.462064384	8.59333653	8.090159918	10.43616565	8.048002999	6.5046015	10.82254223	6.667066497	10.03616143	9.259566775	7.577824018	8.874996816	6.520153023	12.28302108	9.034361403	8.042645444	11.17504998	11.39409984	9.067646134	7.877903273	11.86269931	12.31393982	8.925268185	12.94437038	9.215121717	6.653032221	8.982246006	9.841676923	8.026452006	10.12404116	7.678058716	9.521068662	7.945506201	9.123153767	8.807217594	8.963974608	11.63761823
4	4_3589	10146	1552	31552	0	0	9.925961102	7.349521039	6.516288034	11.7552766	13.55923357	10.50729967	7.772889006	11.08965002	8.45777908	10.53315945	6.875681328	6.548550028	10.79638798	6.749364303	9.919717092	9.0478317	7.803452872	8.716022915	6.564416088	11.68420345	7.514371802	8.836353416	11.26300537	11.0453054	10.14260806	7.713340465	11.85410964	10.93611256	8.409891591	11.00512918	9.243642738	6.783685759	9.032059663	9.888087737	10.46923319	10.16721988	7.647507675	9.385966907	8.195664571	9.208325236	8.844578537	8.947468942	9.248618681
4	4_3589	10155	10140	10141	1	0	9.671252389	7.025234039	6.808229885	11.32022259	12.75573943	10.44033631	7.655404457	8.315133607	9.354563649	10.2913575	7.356495208	6.604200389	10.51292483	7.001086955	10.03281279	9.32309411	7.636921822	8.696942104	6.739545995	11.57484366	7.883729815	9.238218296	11.3143201	9.729946564	9.406674863	8.199418428	11.56650034	12.29361323	8.756976684	10.52572984	9.329630893	6.813805102	10.42587164	9.850155693	9.314644825	10.03620086	7.865396191	9.525852749	7.981720976	8.755576644	8.655447801	8.839848819	9.32309411
61	61_2751	10311	10304	10305	0	0	9.761410506	8.679364799	6.6713364	11.05769441	13.14745082	10.30181397	7.665527223	8.380273408	9.00941263	10.13371489	7.277095374	6.76219373	9.686192093	6.941657089	9.842905864	9.23167408	7.532700752	8.764400708	6.59107644	11.53330827	7.765247475	8.437677136	10.73671304	10.92332423	9.194322489	7.93984621	11.81501612	12.46955002	8.706959549	10.59803411	9.045516008	6.915435111	9.299735311	10.42562104	8.107667446	9.734502052	8.2206764	9.178828524	8.2206764	8.874694865	8.864206308	9.037742609	9.98039961
2360	2360_1337	10408	10410	10411	0	0	9.770429946	8.255978474	6.834542797	11.30000336	13.52854925	11.01251468	7.436315121	8.462391659	9.081476828	10.28179878	7.059695322	6.657397713	10.8308279	6.941771945	10.30025243	9.111235371	7.270425759	8.871772553	6.688447463	11.95964866	7.787472355	8.620852046	11.28133161	9.418427229	9.278124878	7.861813865	12.08631181	12.79499095	8.645337386	11.88219512	9.099404292	6.961033218	8.806165611	10.20277442	8.325544165	10.10734667	7.697625145	9.742919065	8.070598295	9.213628958	8.900959918	8.629059317	9.627406693
2360	2360_1337	10409	10412	11351	1	0	9.929488128	6.947535306	6.378087465	11.40019037	12.63730279	10.14538515	7.786819598	8.18302183	8.753056001	10.98449855	7.004365178	6.523512322	10.47804878	6.729586463	9.993057052	9.106373592	7.311526677	8.846911201	6.485878428	11.06379786	8.790992823	8.227128963	10.94531429	12.06962601	9.602954129	7.888691834	11.41134735	11.78926793	8.516812601	12.08480884	9.940852483	6.702008678	9.247480144	9.962060293	8.063454806	10.26057875	8.02749586	9.368157981	7.751074552	8.957459797	9.113365251	9.156071783	12.93911539
56	56_1332	10413	0	0	0	0	10.1750952	8.042471085	6.70891384	11.52870698	12.90615751	10.64543733	8.512814442	9.44426364	8.346045788	10.70809265	6.85734492	6.569816959	11.05421532	6.756272661	10.27626237	9.030604839	7.315797483	8.645260249	6.480666542	11.48475357	7.828416433	8.148208223	11.24796932	9.619474258	9.308349295	7.847326681	11.78876935	10.81520973	8.526136454	12.87715238	10.15906545	6.785083323	9.029445817	9.879882452	7.968117557	10.18840027	7.526239212	9.417229347	7.992533978	9.052447018	9.227097354	9.071707043	9.347745521
56	56_1332	10414	10420	10421	1	0	10.76183552	6.995045901	6.410625647	11.79866069	13.49384617	10.69070438	7.559845101	8.663555009	8.528096541	10.59970609	7.112637763	6.426583244	11.85508678	6.751608083	10.36840188	9.01306005	7.818439591	9.10231169	6.473413341	12.12566602	8.153208339	8.579971386	11.27910541	9.198895541	9.185162839	7.803390031	12.10214462	11.65640197	8.449460717	11.69262175	9.110816463	6.713179127	10.14489365	10.08124792	7.806412657	10.47108212	8.224806015	9.542425646	7.952654024	9.154947765	8.676748544	9.668335081	11.77859734
56	56_1332	10423	10413	10414	0	0	9.994027567	8.374860865	6.641681132	11.27088207	13.1513152	10.29442199	7.968737423	8.349368226	9.048228351	10.61840273	7.171374992	6.634624373	10.43951572	6.922153799	10.24145857	8.804733117	7.675277726	8.67750841	6.562081294	11.77442624	7.831029062	8.408162012	11.32748511	9.363922354	9.306753316	7.812459223	11.7392625	11.54322232	8.186108342	12.22591579	9.236853371	6.838708474	9.921300756	9.887919672	9.942660311	10.24375257	7.465289212	9.495205693	8.107130497	8.87182185	9.198212988	9.153615395	9.393230466
56	56_1332	10425	12595	1332	1	0	9.176379768	7.404110241	6.811754005	11.11689055	13.40606671	10.55916449	7.66860753	8.713502699	9.132235994	10.1290215	7.140404364	6.840353356	10.08509946	6.949501085	10.09988615	9.23464654	7.446941637	8.839005866	6.868407925	12.28610075	7.769952601	8.910170449	10.66206302	9.474564977	9.333005791	8.028400277	11.8418964	12.22792847	8.693518399	12.25075492	8.72929717	7.213638051	8.76614384	10.33552574	7.832635267	9.863528219	8.234519313	9.741314893	7.63183618	8.964725588	8.917101381	9.255400575	9.552949501
5	5_1333	10440	0	0	1	0	10.02975599	6.874478289	6.361358532	11.46578013	13.31046088	10.90965683	7.184207997	8.33590494	8.783332925	10.3915413	7.539787056	6.446801151	10.93728202	6.69050401	11.04071772	9.1386106	7.081052777	8.921217682	6.413228502	12.46932452	7.574387992	8.802929047	11.03450886	10.47743665	9.491508865	7.718864354	11.87303116	12.83104512	8.344843414	12.67091778	9.001153286	6.74550338	9.369741347	9.984685123	7.447399892	10.25880412	7.824861225	9.267640442	7.413827243	9.119198938	8.786617474	8.815846886	9.182914436
44	44	10514	0	0	0	0	9.728224192	7.124041475	6.422440364	11.52645926	13.27288645	10.67121613	7.301818714	9.129426026	8.792815986	10.45600746	6.89638897	6.490849322	10.47444664	6.587780037	9.995613739	9.144305302	7.498284717	8.704488566	6.322789866	11.59410811	7.865405686	8.299660529	11.93553936	9.426020882	9.49846375	7.852370423	11.92246501	13.14104021	8.344676383	12.81912563	9.086654944	6.648985798	9.356770185	9.920274102	7.722330714	10.27303702	7.591303122	9.271778526	8.155589493	8.813239115	9.05980438	9.311900628	9.32146265
44	44	10520	50006	1318	0	0	9.911391425	7.010029232	6.439156853	11.52400905	13.18644416	10.46712396	7.63323557	8.529015362	9.035897566	10.11369347	7.124986317	6.58224781	10.41471926	6.791060613	10.07248468	9.233727625	7.373421143	8.848277552	6.516654729	11.60497199	7.843608181	8.792945791	11.24680456	11.36244215	9.212731574	8.045197204	11.80260826	11.72271726	8.389516308	12.48299451	9.327087745	6.845616513	9.071273853	10.22351117	8.464247318	10.3488795	8.426227687	9.284932891	7.816332614	8.813941842	8.929135791	9.105812752	10.49757698
58	58_1284	10796	0	0	0	0	10.48576286	6.84508623	6.425853013	11.81796666	13.19773942	10.65293679	7.305806385	9.131311028	8.670482336	10.57263083	7.697167381	6.355539575	11.59044986	6.689402016	10.19420033	9.212595552	7.089314635	8.504674777	6.331304847	11.98254744	7.847469064	8.654747468	12.14491431	9.739654581	9.38714738	7.659359885	11.9221187	11.58665415	8.53598715	13.07228075	9.311544799	6.64439198	9.26910166	9.854149719	7.703371754	10.24869355	7.684676577	9.618304888	7.457222896	9.001155734	8.92608739	9.18238473	11.56752164
58	58_1284	10797	10800	10801	1	0	10.48970194	6.645874648	6.408319449	11.74247507	13.4020221	10.62972991	7.272295942	8.519836382	9.018551726	10.6219313	6.903790126	6.522513994	11.54471671	6.726155759	10.31972145	9.175926824	6.96144243	9.000157589	6.54807554	11.91655807	7.793797631	9.151715836	11.3209754	9.466081771	9.419311605	8.519836382	11.89095178	12.24329589	9.53971772	13.03838364	9.155617982	6.634018703	9.373418249	10.09565564	7.749068372	10.26501686	7.713867573	9.399827858	7.719341313	8.91133998	8.836214284	9.008843916	9.415274902
58	58_1284	10804	1284	31284	1	0	10.09851696	7.230304394	6.899161241	11.01763393	12.99369627	10.18519133	7.620818769	8.548843166	8.721547997	9.818722501	7.598817112	7.121304787	10.11279162	7.05818168	10.02013072	9.043793825	7.759491114	8.529602819	7.201385419	12.12020575	7.956869944	8.560265265	10.93173274	9.152137891	9.457010553	7.996665624	11.79092127	12.12404863	8.582841401	11.53854095	9.33162015	7.151858877	9.126766099	10.27042374	8.150739798	10.12692628	7.446984122	9.186924283	7.779187283	8.908882326	8.637781239	9.466140978	9.882230147
21	21_1330	11624	11626	11627	0	0	9.875495549	6.812954872	6.525551581	11.32601463	13.3300319	10.3261615	7.582876494	8.828153665	9.187391509	10.51645679	7.127920528	6.587781887	10.7503524	6.786651756	9.95486655	9.13468742	7.582876494	8.955105435	6.602929999	11.97546792	8.010482332	8.680044481	11.30514103	9.296760818	9.244323621	7.888745121	11.94088544	13.02830168	8.244020256	13.09336683	9.519760051	6.746278023	8.805320225	9.977706636	7.8254251	9.961534774	7.429607941	9.34283578	7.898008535	8.981542077	9.004642472	9.396255937	9.774791428
21	21_1330	11627	16599	16600	1	0	9.376332686	6.860511649	6.140251077	10.98802707	13.91344956	10.33915065	8.444276518	8.287211019	8.599950471	9.915398123	7.0097295	6.486501892	10.21904207	6.759469982	10.13433066	9.215298911	6.93689765	8.659991021	6.357039538	12.32543339	7.780751894	10.00851179	10.97253291	9.583672151	9.422724301	8.130105985	12.31165264	10.22247415	8.838525512	13.8899095	9.097936594	6.651454573	8.577236669	10.39949363	8.46196713	10.14996877	8.587011534	9.30406128	7.895998736	8.971058277	9.144122907	9.397766284	9.804499925
2360	2360_1337	11848	10408	10409	0	0	9.643538073	9.094946264	6.625192506	11.34471986	13.55815542	10.4018775	7.517980165	8.764455862	8.779811755	10.14273448	6.942565093	6.665805333	9.96160469	6.832296708	9.906628447	9.052713016	7.434777073	8.677014189	6.649694218	11.740379	7.761821307	8.723368664	10.98383747	8.992799621	9.249955285	8.003682709	11.75084942	12.02436167	8.635486024	9.503142626	9.102636173	6.888461686	9.338835219	10.14121864	8.183048859	9.994637927	7.499892179	9.499631344	8.214204055	9.315121801	8.785529224	8.861523733	9.67612316
56	56_1350	12010	0	0	0	0	9.759810609	7.081801248	6.516446367	11.11152452	12.95454979	10.2491397	7.548752993	8.368836685	8.898468769	10.44366962	7.071256175	6.554832537	10.45984278	6.712535942	10.08931573	9.171273103	7.259486333	8.758004592	6.61419749	11.76094755	7.888810171	8.484380322	11.12583433	10.34207256	9.530825326	7.876764945	11.71082972	12.7256172	8.254876185	13.10599213	9.860044737	6.712535942	9.031867844	10.09709627	9.108407388	10.26533887	8.561578235	9.168810492	7.679367126	8.93517132	8.96813056	8.880513491	9.232687019
56	56_1350	12011	12014	12015	1	0	9.886967766	7.915782828	6.566527416	11.29757696	13.21004179	10.46450045	7.408891237	8.450525966	8.792390458	10.39440076	7.009745636	6.573726534	10.8179617	6.80525138	10.27939846	9.189362641	7.490571868	8.86644962	6.492468253	12.06355073	7.755517156	8.651927099	11.09716916	10.4555084	9.320214176	7.895993879	11.83223184	12.55254232	8.547572574	10.57477649	9.190513686	6.80525138	9.313895719	10.13008847	7.634313244	10.09508534	8.01081455	9.231345664	8.43108319	8.934108269	8.931352199	9.090441269	9.337966231
51	51_3290	12188	12179	12180	1	0	9.159929592	7.399726512	6.725183852	10.87739513	13.11282958	10.36348152	7.580218007	8.844522495	8.835240227	10.19177044	7.668979726	6.941688456	9.680977628	6.981425492	9.870014534	9.08951938	7.490415023	8.49542259	7.136368731	11.79148693	7.717403869	8.259544899	10.95342557	9.075341953	9.07692396	8.030977565	11.69157339	13.12746115	8.573046852	14.13503187	8.829642732	7.205337094	8.966994416	10.35884268	7.995233588	10.19548193	7.364859366	8.993999585	7.889580877	8.995671124	8.651019426	8.68851435	9.464141294
3	3_1162	12465	12467	12468	0	0	9.428563013	7.280419456	6.932181416	11.06301267	13.21901408	10.62635555	7.899304239	9.04247116	8.874644199	9.735275506	7.479182367	6.798339576	10.24406429	6.981318716	9.34599848	8.758952149	7.505445905	8.672985474	6.723186929	11.35392357	7.775602223	8.905648926	11.65906655	10.67278804	9.355185594	8.308579372	11.66472831	12.71353787	8.103966921	12.94220169	9.171954228	7.074793084	8.705431657	9.795577483	8.689300744	9.913174851	7.63337359	9.270292167	8.0209306	8.574493278	8.825362756	9.423722145	9.662502021
3	3_1162	12466	12469	12470	1	0	9.613323113	7.706364925	7.02095857	11.20180894	13.19406576	10.53219635	7.541380345	8.693659084	8.722102497	10.00032189	7.51427903	6.786901015	10.23331314	7.03363659	9.789485848	9.127762206	7.576758807	8.707949259	6.771906164	11.76058747	8.012543738	8.843725392	10.53219635	9.627561816	9.690512356	8.348614575	11.78785244	13.69178007	8.761808657	14.09686184	9.090603512	7.083287658	8.889342983	10.46326213	7.939179754	9.733744131	7.495931214	8.852962321	7.851133416	8.966359397	8.630799376	8.718072535	9.622101625
3	3_1162	12477	12469	12470	1	0	9.699521503	7.307302123	7.042964364	11.34424831	13.09905136	10.14724343	8.262091463	8.612557226	8.687020382	10.03374627	7.86253667	7.005528399	10.23298221	7.144138833	9.871592785	9.147453344	7.859001489	8.614677315	7.049112189	12.19886327	7.880086364	8.560737146	10.4841562	9.150401097	9.196779796	8.198841318	11.60036913	13.55911288	8.616794357	12.01871477	9.043547867	7.120950922	9.199630527	10.0939173	8.032425461	10.10935142	7.698352364	9.314634835	7.570595459	8.858201547	8.70904176	9.288056461	9.37147144
3	3_1162	12482	12469	12470	0	0	10.00266703	8.245946505	6.905082229	10.67578794	13.2563072	10.32825794	7.708765154	8.742936255	8.757845244	10.09333356	7.479166193	6.810108519	9.516447075	7.072492462	9.631141812	8.875376675	7.606620071	8.824891499	6.78180241	11.62033992	7.720105563	8.05821853	10.84441716	9.236066856	9.103130269	8.601451989	11.61613074	12.68550155	8.712655165	12.61688761	8.790845789	7.14116733	9.024909049	10.8705078	8.437922257	9.955957116	7.662504608	9.217218124	8.195108315	8.830195532	8.69340659	8.718380758	10.14170038
56	56_1332	12595	0	0	0	0	9.431448904	7.048954436	6.477089208	11.12454357	13.23172717	10.58552902	7.477856761	8.687813996	8.821006594	10.03220561	7.012053221	6.580884402	10.39893063	6.783401804	9.971938568	9.222778009	7.335043427	8.898943079	6.521231299	11.97335355	7.640860951	8.417442015	10.79257225	9.419391239	9.517728044	7.917612083	11.84755234	12.63431743	8.661692084	13.01309482	9.002189263	6.935349497	9.043416723	10.44423483	7.648959159	10.04807856	7.535678665	9.217231508	7.80946259	8.976231481	9.157693485	8.864028821	9.485674599
45	45_1168	13076	13039	2649	1	0	9.83191709	9.280409162	6.504130954	11.64329286	12.8423107	9.872703719	7.720976335	8.642838484	8.755915341	10.335865	6.858166114	6.632059759	10.340259	6.782352111	10.07087519	8.914880458	7.90480298	8.657027106	6.602965164	11.64706024	7.734435625	8.496639698	10.97835795	9.95598867	9.225573641	8.219000557	11.69772615	11.25726413	8.74599475	9.338740298	9.691844948	6.870422643	9.191884772	10.27174851	8.360169216	10.23858703	7.940073318	9.217225018	8.448497049	9.133501379	8.888072649	9.375640989	9.608618014
58	58_1381	13148	13150	13151	0	0	10.51046465	7.978434446	6.689390083	11.60247828	13.27928396	10.65622586	7.504329372	8.272879456	8.647902517	10.68291467	6.935854684	6.625350701	11.16936808	6.832203168	10.08475601	9.387267496	7.390773271	8.78248391	6.676811966	11.63610013	7.852102674	8.866926329	11.15956445	9.849763853	9.455376352	8.030345255	11.77848938	12.45985973	8.301221467	11.59331065	10.0052785	6.774438869	8.937692516	9.913393482	8.8789692	10.29261739	7.63213851	9.348600524	7.868524857	9.056548844	8.768147122	9.384473756	9.13429211
58	58_1381	13149	0	0	1	0	10.47805575	9.699067626	6.390151749	11.55692566	13.09265538	10.48931205	7.599161753	8.897063531	8.944105453	10.40929664	6.743494264	6.496943183	11.05735098	6.613928046	10.09793676	9.201676609	7.886557005	8.622025648	6.410811244	11.32217801	8.05731566	9.014949804	11.02773858	12.06021787	9.111939758	7.833643689	11.65896808	11.94340678	8.790545488	9.612705824	9.33500997	6.571967066	9.789979063	9.850879469	8.317243782	10.01087389	7.860352549	9.220753623	8.38148052	8.908409496	10.48750269	9.106072502	9.689447039
19	19_2589	13192	13186	13187	1	0	9.64277929	6.819567453	6.544009696	11.25260405	13.46107662	10.71037633	7.490726805	8.649279998	8.692671007	10.45960147	7.399683512	6.593686509	10.44674253	6.88105867	9.787787987	8.488651404	7.529920615	8.484177124	6.617907319	12.22427918	9.224614716	8.506413144	13.16935313	9.851723241	8.772101648	7.900086689	11.91296819	13.94288323	8.318292928	13.30048097	9.221908666	6.965557614	9.267245377	10.1110796	8.625059188	9.850841842	7.649521268	9.13544192	7.525617159	8.974655642	8.472931284	8.804868058	10.02519461
2360	2360_79	13702	0	0	1	0	9.897601742	7.407618362	6.484151943	10.97157185	13.38828509	10.62082405	7.339560503	8.644437442	8.896818579	9.962265737	6.996855681	6.561039454	10.90020183	6.703478045	9.966474975	9.267704032	7.231021888	8.930333971	6.435964624	12.021415	7.766098899	8.883488155	10.9477015	10.68300095	9.393063592	8.015168985	12.03127607	12.68728427	8.784951686	10.46863242	9.033152257	6.795401379	8.651449426	10.2883539	7.716697	10.83317465	7.322030362	9.464340064	7.616086202	8.910026517	9.01968024	10.42652825	9.757213269
58	58_1376	14279	14282	14283	1	0	9.990462071	8.046714697	6.529050928	11.3937909	13.66706465	10.69572609	7.53055827	8.554874514	8.861026288	10.51930872	7.036960501	6.50708629	11.08340816	6.731859271	10.08444143	9.183299005	7.231553972	8.58434387	6.514445544	11.94071566	7.907483772	8.387806681	11.28500831	9.657118664	9.1187696	7.87397605	11.84112202	12.05344705	8.52478239	12.09195223	9.169715317	6.799535666	9.225478608	10.12339323	8.389774909	10.30463756	8.51400797	9.596899491	7.798552466	9.046223567	8.737121001	8.924571821	10.31230593
26	26_2559	15578	15580	15581	0	0	10.10002038	7.332576871	6.640864704	11.45615436	13.48806305	10.45514426	7.591234035	8.615771218	8.71957437	10.36646212	7.623575741	6.648669536	10.6317372	6.851843155	9.965980377	9.630124625	7.399323413	8.796904197	6.731882798	12.97744121	7.771750721	9.076806793	11.10662407	9.349037567	9.324233539	8.0081353	11.77440402	13.2029374	8.525783883	12.54104685	9.07828722	7.282965251	8.923937947	10.16903448	7.838842446	10.10222707	7.631550706	9.117702941	7.532856959	9.008588208	8.764261892	9.139150359	9.375845026
26	26_2559	15579	0	0	1	0	9.673049487	7.655925715	6.654203739	10.797707	13.45281366	10.51608654	7.671796969	8.75121309	8.967211971	10.27970206	7.058675809	6.589662501	10.11818124	6.789814858	9.821757567	9.524417791	7.473505798	8.726410685	6.556295685	12.33446095	7.623658994	8.539965397	10.99831022	10.14916692	9.270102004	7.800193938	11.82977796	12.60102412	8.416984783	13.30942556	9.479033135	6.866915361	9.143931925	10.11220433	10.39772458	10.33347416	7.778336313	9.403366703	7.726032883	8.872791038	8.790413907	9.893863124	10.04714989
2360	2360_2998	15693	15686	15687	1	0	9.845473813	7.700196684	6.507921965	11.24437565	13.0426356	10.45146976	7.596449759	8.424013578	8.879437704	10.49228044	7.212566552	6.658918753	10.5404296	6.734976456	9.958131475	9.342553938	7.362997051	8.913090399	6.507921965	11.37229211	8.086478259	8.610259127	11.17148844	9.918072804	9.244905989	8.451900608	11.91497166	12.70405549	8.332907915	11.85531579	10.11251416	6.741134401	9.389920134	10.02288746	7.898303478	10.17182782	9.089259928	9.437596406	7.980189492	9.112567581	9.053564732	9.266847896	9.95174638
2360	2360_2998	15695	15686	15687	1	0	9.928327944	8.149147652	6.487277873	11.21692584	13.33410213	10.64407165	7.359000121	8.600107042	8.952160918	10.75164343	7.342161705	6.591144594	10.93354074	6.694653459	10.45842501	9.215169273	7.333667621	8.603619311	6.55490851	11.45958148	7.77074476	9.157981727	11.08935702	10.88092827	9.430393532	7.780130032	11.82448515	13.417361	8.655294558	11.77924156	9.333685128	6.740509748	8.706801816	10.25615732	7.77074476	10.17132196	7.696670359	9.706193076	9.278940028	9.034961456	8.732678206	9.060680906	9.28112681
3	3_3329	15728	15722	15723	1	0	10.87879815	7.453272569	6.802186271	11.18048223	13.40778322	10.77867588	7.49053967	8.702602179	8.768313323	9.848736494	7.289103916	6.853874829	10.17581399	6.853874829	9.744079401	9.058401649	7.498692513	8.852061493	6.77563276	12.39288189	7.856945977	8.931226982	10.73504064	9.703903142	9.294071119	8.063607697	11.83145285	12.85514271	8.575076603	13.12848743	9.208101947	6.987177237	8.937256682	10.05175585	8.090861342	10.80374219	8.89140937	9.361818849	8.172226195	8.922135063	8.850465104	9.010581675	9.474021882
3	3_3329	15730	15722	15723	1	0	10.76313498	7.206745122	6.332827231	11.01454989	13.11696641	10.41888472	7.656945814	8.502410714	8.703065074	10.2551676	7.110669453	6.556566698	9.861732979	6.688518178	9.950638636	9.011146914	7.368545001	8.533955804	6.477687482	12.1613313	7.996765732	8.829211897	11.08948146	9.812728225	9.456123157	8.187345128	11.63605099	11.75047877	8.541735501	11.69330702	9.152508054	6.872437851	9.133325711	10.3814265	7.956596488	10.50749213	7.783707738	9.267238144	7.863458988	9.048489218	8.790554308	9.29972155	9.523491526
70	70_3318	16152	0	0	1	0	9.469053659	7.831757509	6.609931151	11.25172106	13.34812124	10.34141235	7.459617354	8.711293716	8.736344562	9.570978341	6.833817995	6.628387268	10.33362282	6.817730626	9.877290902	8.915013371	7.250448954	8.704388633	6.59124576	11.61109915	7.698254216	8.657526442	11.19377865	10.55945253	9.175823147	7.931406831	12.06026194	11.36760804	8.981701291	12.60533044	8.910996934	6.98588219	9.749294409	10.5992473	8.713588384	9.813550575	7.464885852	9.383405023	7.643218029	8.919019111	8.876417143	9.273741964	9.555337077
70	70_3318	16161	33318	3318	0	0	9.316753931	7.006942784	6.724277523	10.93513079	13.20738053	10.34713854	7.912963175	8.660356386	8.960915029	9.956251903	7.098908557	6.740569341	9.739831036	6.834749279	9.992352255	9.416912331	7.611364161	8.803043385	6.707805681	11.88239019	7.749329521	9.846428663	11.01920192	9.456737136	9.606179687	8.023171349	11.78618349	12.7120358	8.5490248	11.52457681	9.375994304	6.993329114	8.673705907	10.54907255	8.125789619	10.06203154	7.312227057	9.370452712	7.584011347	9.181280557	8.551431075	9.152643222	10.55347264
39	39_288	16234	16236	16237	0	0	10.17492893	7.904882084	6.558994868	11.62509659	13.61872755	10.60889186	8.143951206	8.803063507	8.869480675	10.34063193	7.638845954	6.573700132	11.07271126	6.790527634	10.28786309	9.359463949	7.484688591	8.623919733	6.602665777	12.58901912	7.739619316	8.836656646	11.21830449	9.79840789	9.499160656	7.700155798	11.83605443	12.84080433	8.784402714	12.20866096	9.346831703	6.71300872	9.132849715	9.860327757	8.143951206	10.16061517	7.596466002	9.654019382	8.094163195	9.26749066	8.845683437	9.31042383	9.510524658
39	39_288	16235	0	0	1	0	10.48793388	7.102931743	6.520759988	11.2738578	13.58255851	10.75389193	7.535464522	8.690081323	8.954725652	10.11671166	7.265153913	6.627422386	10.04798493	6.840597122	9.878712845	9.44752101	7.560777704	8.632897802	6.68939605	11.52984993	7.730410316	8.648896969	10.90283162	9.679427703	9.542359715	7.941634241	11.97298993	13.33713585	8.676481538	13.19330178	9.034809285	6.933364482	8.936862978	10.29641485	7.868919514	9.774643909	7.401884753	9.501829898	7.915608503	9.07401002	8.803532944	9.363303742	9.421939738
39	39_16258	16247	16236	16237	1	0	9.6847036	7.238707431	6.567914978	11.56417348	13.46706828	10.34833157	7.47675516	9.602060961	9.075305862	10.40115571	9.846210654	6.599152822	10.36807803	6.68902708	10.03208739	9.14121526	7.88932685	8.804289057	6.519761272	12.27813242	7.807612179	8.946109303	11.16150972	9.812779862	9.217060769	7.80087201	11.7899936	12.69537211	8.946109303	11.00802769	9.298808896	6.787301522	9.538116494	10.08771289	8.559640295	9.9013346	9.259747617	9.26715207	7.993559591	8.967447622	9.345036908	9.133138295	9.329790462
39	39_16258	16258	24739	16247	1	0	9.932765351	7.216387974	6.608903909	11.44119734	13.10427375	10.24793089	7.735696927	8.482060179	8.931230114	10.47334531	7.216387974	6.633430913	10.53884111	6.898410987	10.18036322	8.826361188	7.47527413	8.846476691	6.692929395	11.59406011	7.877454625	8.827626922	11.2655684	9.489429884	9.451082245	7.862395198	11.49515736	12.381044	8.376087384	10.29033889	9.330176191	7.08634495	9.721273677	9.804219422	8.18139855	9.947607502	7.894821349	9.379629805	8.604512107	8.91706104	8.900346882	8.988769237	9.508216326
2360	2360_1613	16322	2576	50047	1	0	9.156711231	7.427470309	6.728613631	11.16037507	12.95075243	10.48950284	7.509968275	9.725176005	8.465707604	9.768997364	7.107491282	6.773413891	9.727151597	6.886610356	9.822693499	9.074437067	7.389264833	8.622302996	6.721012436	11.88896017	7.770684704	8.76001319	10.89399855	9.362719735	9.435505117	7.998480066	11.88053655	12.76927418	8.49793361	13.29195896	9.006746567	6.926909538	9.062077094	10.4135022	7.822040529	9.865540608	7.736697433	9.2483593	8.195680941	9.203953568	8.834313235	9.538906312	9.760336918
2360	2360_1613	16325	31613	1613	1	0	9.29470083	7.387416593	6.67377579	11.30006667	13.26582323	10.5730183	7.579143948	8.57817209	9.263673498	9.824798017	7.662352231	6.609044716	9.80888008	6.960581101	10.11543072	9.247221989	7.670420167	8.633579878	6.70510452	11.92618843	7.756366804	8.829144696	10.84118745	10.52692218	9.483616002	7.99414011	11.88585874	12.86899051	8.567273485	13.13384221	9.233370572	6.907516087	9.150356463	10.41339702	8.393303306	9.959108766	7.78641672	9.205270582	8.051143155	9.038746417	8.664622379	9.017951794	9.755193074
21	21_3289	16597	16599	16600	0	0	10.70363003	8.064987413	6.724899123	11.68952894	12.75177701	10.00170477	8.614374607	8.547661359	9.548917497	10.54958907	7.026306286	6.480289912	11.33979335	7.287550254	9.837473797	9.385180382	7.952408716	9.238858343	6.491193956	11.5856612	7.853458304	8.934476414	10.94927082	9.417088376	9.295523784	7.93950445	11.50049589	11.39100596	8.223973957	10.45972448	9.543299458	6.808953329	9.75104609	10.03493734	8.792790115	10.18841554	8.589457054	9.375012201	8.552369902	8.946806774	8.616617142	8.742723305	9.729156898
21	21_3289	16598	16601	16602	1	0	9.213591878	6.8765139	6.460406162	11.48341608	13.15261019	10.74794144	7.678563287	8.227676244	8.931541031	10.42455059	7.038229381	6.442143458	11.28199305	6.66350495	10.4973855	9.130381896	7.634315305	8.869413669	6.513871282	12.10704067	7.634315305	8.808224448	10.90303142	10.63993746	9.608712728	7.751988393	11.96902557	12.15100288	8.800855366	13.08294788	9.074728433	6.848905036	9.680491317	10.364588	8.605602013	10.12408834	7.366279137	9.364574742	8.395063088	9.071659269	8.923067643	8.931541031	9.531002682
21	21_3289	16604	33289	3289	0	0	9.275250482	7.023547384	6.668812134	10.88710262	13.43368609	10.67074183	7.699715383	8.610261541	8.194424408	10.21059294	7.139554433	6.649669043	9.992457153	6.831056766	10.09094319	8.987108485	7.347996698	8.797457368	6.580705854	11.7534742	7.714140664	8.359646771	11.65615347	9.657142754	9.106687432	7.894452565	11.87694432	12.75175034	8.450803099	13.03720468	9.102849206	6.914238981	8.82998682	10.27775787	7.694876411	10.09695448	7.589532987	9.365189349	7.487500929	9.054036309	8.82998682	8.99537946	9.499762947
43	43_1159	16646	16648	16649	0	0	9.878700022	8.337178176	6.699406294	11.72258953	13.48464433	10.82562754	7.383518097	8.491572524	8.835685787	10.52689521	6.899216806	6.57169374	10.63127518	6.729670634	10.06137926	9.365785945	7.467413414	8.768169306	6.554919061	11.95981927	7.724410649	8.973469849	11.12820892	9.269483259	9.187616216	7.876010327	11.91870744	12.60796352	8.386436774	12.84745877	8.863946943	6.809816859	9.359558662	10.10633389	7.662273606	10.07677288	7.962570507	9.344504495	8.724578402	9.21679194	8.724578402	8.851649589	10.8930094
43	43_1159	16647	0	0	1	0	10.24284619	7.250048113	6.593683582	11.58007803	13.27929218	10.684619	7.542393961	8.697118438	8.793837485	10.4366208	6.956878542	6.600453258	11.1386065	6.870241264	10.23661898	9.222545642	7.232857061	8.484896861	6.545368882	11.6960163	7.807905685	8.970757014	10.90800156	10.07774147	9.450856068	7.81365922	11.84077066	12.39774793	8.343989099	12.96666433	9.962038199	6.795730484	9.312148766	9.896812643	7.889130422	10.36387437	8.224530749	9.226791886	7.869946147	8.676957161	8.907136301	9.105121929	9.352490037
43	43_620	16700	31214	1214	1	0	9.271194871	6.961162874	6.433762107	11.40113222	13.35052894	10.60967882	7.695972712	8.541591496	8.589197116	10.13458369	7.196851088	6.698944379	9.852258929	6.672670412	10.34633848	9.604152613	7.636707242	8.659068171	6.524208235	11.7090336	8.304963801	8.887902952	11.06740187	9.721184743	9.569885952	7.888687965	11.91998406	12.47726005	8.510728284	10.36611136	9.269627884	6.775116259	9.172484756	10.58897969	8.601478107	10.23679706	7.432823733	9.615403279	7.603799203	9.112773896	8.536491468	9.532188821	10.05308322
43	43_620	16714	16695	16696	0	0	9.928330003	6.952713431	6.588041963	11.08987338	13.4013242	10.70702324	7.742170556	8.690365129	11.13734449	10.26711834	7.106274822	6.588041963	10.80996018	6.666758688	10.35723472	9.256376333	7.11260561	8.661586688	6.605897246	11.82473899	7.742170556	8.508721008	12.33945249	9.303616667	9.176267486	7.928776073	12.12196926	12.788233	8.483747253	10.64922925	8.826471352	6.924314509	8.804293957	10.49280206	8.60695224	10.1064789	7.557220672	9.447562728	7.853840789	9.360636936	9.037015833	9.602796266	9.442275849
43	43_620	16933	0	0	1	0	10.19618906	6.662850301	6.354045859	11.59403731	12.8992164	10.48344044	7.284946778	8.540980447	9.42672913	10.84820234	7.089417917	6.369649	11.14680244	6.905514878	10.13013072	9.288400129	7.305090771	8.547633321	7.467402777	11.96392354	7.660408711	8.609319747	11.38649777	9.871380878	9.210688929	7.807940462	11.87495443	13.08405581	8.372994438	12.07353815	10.14090993	6.63097378	9.25662225	9.821783064	8.207849665	10.50227111	7.669708875	9.560828047	7.915784448	9.065481693	8.544310802	8.781098143	9.251591714
26	26_1563	16974	0	0	1	0	9.860829433	7.034383642	6.575911067	11.3754305	13.28457134	10.51350715	7.672401084	8.387101669	8.747836096	10.37039671	7.061785314	6.575911067	10.35937357	6.813629285	9.885620166	9.123445017	7.522627085	8.587223523	6.678575339	11.51492602	7.735043306	8.288403185	12.01211769	10.67960525	9.349572362	7.814550988	11.7497565	11.62241902	8.59287529	12.41431061	9.9589975	6.839187912	9.044502285	9.976413086	8.543142369	10.15655764	7.591953587	9.303187633	7.591953587	9.037609552	9.012519687	9.022328724	9.50660604
51	51_3290	17011	33290	3290	0	0	9.978766033	8.769430098	6.291905109	11.90207656	13.64987502	10.68666913	7.477182502	8.50476341	9.040797517	9.786276588	7.096316571	6.664156399	11.13120682	6.782079745	10.41405376	9.335649435	7.332441225	8.845320105	6.616245991	11.8530399	7.563064547	8.589381258	10.9909898	9.540463646	9.281081866	7.935996381	12.16278601	11.68565762	8.418125816	11.3804514	8.926129184	6.764523087	8.524286981	10.06053848	8.567991694	10.04330988	7.426650277	9.284445397	8.113050237	9.010921787	8.429967076	9.229713926	9.645995327
51	51_3290	17012	33290	3290	1	0	11.8628681	7.920796978	6.970454547	10.95438235	12.88479322	10.5404711	8.047135055	8.95739818	9.022202985	10.12454138	7.485689898	7.096289991	10.64888506	7.175906214	9.74311507	9.02963637	7.441047105	8.522796978	7.022133407	11.53691685	8.024756451	8.676569785	11.02103857	9.917449503	9.298977557	8.238425834	11.68052681	11.2441688	8.549031792	11.52116787	9.254323888	7.081765039	9.078222711	10.2018831	8.163152147	10.16845888	7.82890719	9.226627125	8.309911926	8.881290103	8.566256391	9.902820331	9.573311197
21	21_3339	17093	16601	16602	0	0	9.558386898	7.493127008	6.441302006	11.328793	12.69218207	10.20757203	7.952212304	9.142029268	9.060365523	10.07899234	7.293832046	6.414991985	10.91518666	6.624110369	9.915253204	8.762385214	7.46236328	9.032700392	6.401646623	11.74083746	9.157615881	8.318119175	10.97369474	9.91103247	9.521754569	8.419761937	11.69948432	12.18854143	8.652535314	11.06464187	9.937202906	6.744293467	9.038675459	10.87895888	8.204768247	10.76248916	8.265218005	9.36544522	8.378716526	8.825260317	8.375508083	9.339316191	11.31432969
61	61_17454	17411	17408	17409	0	0	9.698919591	8.682884022	6.12642152	11.12244082	12.81982085	10.3880848	8.310437598	8.626203053	8.770106102	10.78809654	7.004257756	6.28521361	10.82745182	6.196564884	10.18414077	8.983872553	6.790815411	8.6306408	6.173550082	11.81676256	8.147916464	8.098015126	10.79739036	9.988144627	9.170694782	8.567271573	11.80113963	11.15677376	8.486498929	11.45483801	9.130108604	6.448053427	9.849590711	11.14297261	8.486498929	10.93540453	8.501076051	9.733045807	8.585654781	9.286191847	8.332267771	9.417014806	10.21188784
56	56_3333	17621	17612	17613	1	1	9.856556851	7.695120578	6.483292288	11.42358191	12.79085016	10.3848623	7.801151696	8.420808583	9.142095187	10.38398103	7.063472219	6.45485033	10.62559199	6.71630832	9.902595229	9.506042272	7.3263517	8.706224351	6.483292288	11.50620261	7.855305643	9.532113925	11.39227423	9.915565011	9.565616253	7.935332135	11.63444802	12.22865101	8.603901153	12.33685808	9.48199041	6.722261094	9.240786376	10.06364867	9.06999509	10.1348644	8.050911185	9.355151991	8.043958928	8.992818677	8.673926544	9.649016547	10.14847684
56	56_3333	17623	17612	17613	1	1	9.867167351	7.380963748	6.778412273	11.29032121	13.0421228	10.43355223	7.985743743	9.122930473	9.828606341	10.02695633	7.298035943	6.790652317	10.33605065	7.02087295	9.786739046	9.122930473	7.90160012	8.878769705	6.826754407	11.37721221	7.772943074	9.175382677	10.89173754	9.959900817	9.159270004	8.240885863	11.82338367	12.70254205	8.761340721	11.83760779	9.551438084	7.041464736	9.193576945	10.03261365	7.985743743	9.975004342	10.60764902	9.359771682	9.718023356	8.847428743	9.213771787	9.036037097	9.464440452
56	56_3333	17625	17612	17613	0	0	9.024753713	8.7782496	6.817963812	11.64807479	12.97356385	10.29828625	8.749813099	8.620038293	8.951143353	10.25095253	7.259195966	6.884741104	9.444159183	6.956515343	9.711472883	9.241982062	7.538257124	8.79691575	6.627279664	11.78637878	7.655746227	8.377619978	11.87632774	9.657173119	9.487453735	7.883558352	11.99268387	11.53845479	8.498024028	9.413565223	9.231566441	6.932965433	9.034700957	10.42092805	7.694571057	9.76757466	8.392824697	9.083482888	8.822212816	9.046552295	8.676301716	9.674188553	9.329378749
56	56_3333	17626	17612	17613	0	0	9.507948322	8.665014403	6.589957204	11.54531502	13.2282339	10.59144421	7.772257014	8.823032792	8.861969591	9.809909389	6.935936522	6.667573115	9.444378785	6.811617935	9.653658063	9.362953925	7.7317286	8.712508449	6.624954131	11.56853986	7.807811713	8.881062289	10.85145676	9.120593587	9.624025037	8.100936647	11.72897488	12.10492785	8.583868784	11.31889069	8.703985212	6.963737345	9.687132112	10.35071872	7.905994103	9.672719096	7.664494519	9.067998467	8.44304026	8.974796005	9.052864694	9.304181808	9.987794832
56	56_3333	17627	33333	3333	0	0	9.029386046	9.332977114	6.431211931	11.58053697	13.37407806	10.70596565	7.604960934	8.414636333	8.943433219	10.1654942	7.221682532	6.545708997	10.31393557	6.777623676	9.860604748	9.136284257	7.692038361	8.805723571	6.452684097	11.82792032	7.692038361	8.683806877	10.89407282	9.542052594	9.621636154	7.906463573	12.08192968	10.46424947	8.949590905	8.379225074	8.935183813	6.893487159	8.863187142	10.34521617	7.760962055	9.965716689	7.30891931	9.521134311	8.087024187	9.304081516	8.951637913	9.139901373	9.373764887
70	70_3327	17847	17849	17850	0	0	9.77361367	6.769723784	6.576799251	11.16823823	13.00325672	10.46567702	7.546548608	8.691082745	8.846788647	10.63597195	7.174942421	6.506186393	10.45675791	6.757646898	10.23547684	9.535308557	7.228162119	8.831402313	6.637479426	11.83023174	7.826554793	8.862009935	11.08481595	9.641692546	9.158976223	7.928449082	11.73099319	12.54027812	8.846788647	11.73245047	9.377879476	6.769723784	9.252928544	9.956749021	8.432984664	10.42509202	8.035886098	9.482083404	8.399062117	8.835615159	8.872978304	8.908051065	9.813588867
70	70_3327	17848	0	0	1	0	10.60745036	6.64641634	6.511563832	11.42272231	13.13303452	10.55944367	7.689836217	8.724223144	8.972172085	10.52367767	7.587276668	6.484339142	11.31585146	6.83516079	10.04242168	9.253200037	7.124268736	8.904116521	6.627927797	11.84245453	7.924945361	8.754493805	12.20209041	9.978517948	9.544912114	8.024623799	11.79486656	12.03147344	8.657277677	10.38483781	9.499249686	6.746814875	8.85683871	9.639264561	7.924945361	10.24301679	7.715773745	9.401490519	8.121964476	9.096978091	8.574649041	8.9319763	11.67942417
69	69_2823	17973	17976	17977	1	0	9.963867302	7.322679135	6.504210614	10.95377867	13.06517258	10.57481576	7.334821247	8.602053624	8.841317791	10.32933519	6.803283102	6.482329542	10.79741761	6.755594755	10.11016961	9.426690901	6.953333047	8.765469652	6.546985554	11.48675025	7.695805401	9.105058549	11.04684461	9.699404166	9.367358346	7.926041394	11.89042191	11.97077544	8.565291751	11.56139162	8.744738254	6.85508339	8.652288954	10.2613416	8.028511536	9.877944483	7.505485433	9.5160526	8.577092369	9.221629728	10.70159885	8.925186703	10.30818743
69	69_2823	17981	32823	2823	1	0	11.17770774	8.125009792	6.590530674	11.37885954	12.75210968	9.927819238	7.827295371	9.41477381	8.920829529	10.44152424	7.093071952	6.539734418	10.43079682	6.851408631	9.835653921	9.214517645	7.511112415	8.968220477	6.615252436	11.85407497	7.89507518	8.438345805	11.44446123	9.715175883	9.494976269	7.914542298	11.55036802	11.84541028	8.416586635	10.86679267	9.2030375	6.798695088	9.179790199	10.01803444	9.086908903	10.51814587	7.793449055	9.191462215	8.324191905	8.990767263	8.65768229	9.460253184	9.775119954
12	12_3359	18221	0	0	0	0	9.567583754	6.976495545	6.46742224	11.25739671	13.10882518	10.2141774	8.340275221	8.39811767	8.662740537	10.19941744	7.354183591	6.511023934	10.82596133	6.660313802	9.962325858	10.06267164	7.369883953	8.876228553	6.574009557	11.67166556	7.812215501	9.288568527	10.90895548	10.26819703	9.408327069	7.919465096	11.60093822	12.13764701	8.575466737	10.84120289	8.935634035	6.634314115	9.09676831	10.4024658	9.935130844	10.40979325	8.173383347	9.528990848	10.33475556	9.040271395	8.956169803	9.00378157	9.820809969
12	12_3359	18222	18225	18226	1	0	10.49323819	6.723764662	6.397612932	11.93741663	13.28426619	10.70210809	7.632893411	8.393953436	9.297394007	10.72100494	6.896863343	6.456294086	11.21565636	6.798960641	10.00249979	9.226874153	7.320231996	8.967324078	6.427259162	11.82949565	8.086975031	8.964906663	11.22394963	9.511454706	9.276218512	7.663707418	11.82299444	12.85122943	8.38849903	13.29055808	9.61046539	6.61253761	8.903081812	9.910384503	8.300167523	10.56493521	7.669790123	9.373628993	7.582143994	8.872413218	9.305965759	8.928138415	9.734837179
56	56_3287	18744	18746	18747	0	0	10.50539882	6.864771197	6.310012525	11.99618178	13.51038029	10.8396315	7.397555155	8.405806326	9.046470268	11.0198496	6.803745083	6.310012525	11.7038006	6.680112778	10.11906585	9.287312795	7.231753356	8.766392004	6.514617849	11.69374532	7.831532205	8.469634264	11.31186761	9.825411708	9.633508276	7.5828315	12.00731213	12.27259855	8.428069115	9.729835396	9.539521936	6.499281903	8.964587723	9.764253784	7.380978123	10.24434574	7.772490175	9.441914204	7.816228994	8.837560087	8.831509879	9.111513664	9.146007701
2360	2360_515	19179	30515	515	1	0	9.214056511	7.084845727	6.190120477	11.61174021	13.44671228	10.09998943	7.567646484	9.588256253	9.152255951	10.44011629	7.009091109	6.373849075	9.666771541	6.564398433	9.854110916	9.064157579	6.989574958	8.756484848	6.373849075	11.89707041	7.802066777	10.6450556	11.10509055	9.782818636	9.798006992	7.964336881	12.3842107	12.86718445	8.55697597	10.42998897	9.407848415	6.687758398	8.922124755	10.5369384	9.072130259	10.4049584	7.654002147	9.182220033	8.130853395	9.09842088	8.925035179	9.435510788	9.41641127
2360	2360_515	19196	3363	33363	0	0	9.034319309	8.139596325	6.555058603	11.50331798	13.47611649	10.17546656	7.501209203	8.838275345	8.607885502	9.977249627	7.093930664	6.555058603	9.927653096	6.670071935	9.924431498	9.11350522	7.367568277	9.135389177	6.555058603	11.82676154	8.975109126	8.55833988	10.74794884	10.46472963	9.84950663	7.881009943	12.03718955	12.52321745	8.498868823	11.39498834	8.860148761	6.932128665	8.485020474	10.72278427	10.03729328	10.1772869	7.233748214	9.117174589	7.681854126	9.034319309	8.800349355	9.171173681	9.638977263
84	84_3316	19421	19415	19416	0	0	8.591321343	8.201977312	6.964485749	10.30240724	13.30811965	10.64952631	7.821884464	8.829437437	9.287930616	9.743515563	7.160636595	6.751313345	8.963178883	6.92604265	9.625211146	9.252758413	7.17731494	9.059042922	6.886638374	11.62158821	7.478434983	8.782210265	10.28171431	9.53863072	9.219056012	8.047424119	12.47988929	12.0700476	8.886548357	11.00707403	8.201977312	7.17731494	8.366301935	10.69201594	7.777169723	9.391007176	7.258157734	9.221325399	7.832867707	9.11824571	8.570896579	9.274832849	9.886611986
84	84_3316	19425	19415	19416	0	0	10.05948992	7.846717056	6.85418526	10.99255047	13.21242953	10.59257649	7.425900987	8.728504278	8.92150273	10.19767998	7.411908985	7.003924003	9.705539054	6.934213312	9.752844265	9.547173899	7.310039434	8.458778206	6.894744999	11.58661344	7.756920533	9.480082154	10.70449134	8.974129617	9.329600052	8.045193956	11.88101013	12.40178044	8.579889636	12.50601618	9.33086728	7.269291895	8.852947399	10.35264542	8.654070352	9.941567951	7.600728743	9.240754053	7.760619948	9.034266464	8.685872511	9.378228276	9.89661427
84	84_3316	19427	33316	3316	0	0	9.838338771	7.86232157	6.565446452	11.25444785	13.19112683	10.38266442	7.587494492	8.215548517	8.848834651	10.57283179	6.933952226	6.61393758	10.91400515	6.706348205	9.93421712	9.289324565	7.494728545	8.971209316	6.61393758	11.5813686	7.764306227	9.728187526	11.29517175	10.48253101	9.474873907	7.821116542	11.77817987	11.09001557	8.482226929	11.52572598	9.65351006	6.786216675	9.625380698	10.08174106	7.814134755	10.26699704	7.670872059	9.280362811	8.034600665	8.94882905	8.929369582	8.862568853	9.392789627
69	69_3302	20388	0	0	0	0	9.805077741	6.625644198	6.405801694	11.5624276	13.1423833	10.42565599	7.573185488	8.606202646	8.862313087	10.32569122	6.996080019	6.439335465	10.77777785	6.611005624	10.56914446	9.174768365	7.094057204	8.598808337	6.472107038	11.68257853	7.815799683	8.962204636	10.98040071	10.50882584	8.859222224	7.815799683	11.85734883	12.27678835	8.808845497	11.07527784	9.162284416	6.724152837	9.157260414	10.06649224	8.4046817	10.16673098	7.646767123	9.431427009	7.588205282	9.054271252	8.67813213	9.066382368	9.682824915
69	69_3302	20389	20392	20393	1	0	10.38266775	7.12026482	6.52032543	11.11024624	13.38291864	10.6057241	7.384006713	10.01403256	8.635537771	10.26539412	7.108186119	6.633196694	10.39653012	6.706581945	9.6038861	9.487135295	7.394038159	8.865166229	6.641532675	12.23164687	7.740118812	8.478442405	11.20870253	9.992606865	9.275959196	8.065534166	11.8704545	13.02916366	8.534995757	14.38839283	8.947888983	7.039931006	8.731705932	10.4161109	11.47821843	10.23712695	7.509392597	9.084773306	8.09072001	8.96181504	9.153315912	8.984169008	9.423845763
84	84_1361	20442	1361	31361	0	0	9.968684953	7.448503343	6.572619792	10.94717478	13.10256806	10.36550322	7.614257541	9.699289556	8.781842809	10.23537691	7.281267849	6.635298959	9.616446578	6.7880491	9.741740332	9.091072617	7.54610173	8.776560389	6.673146956	11.91395148	7.798010255	9.126184339	10.69560899	9.490205818	9.370873532	8.042215647	11.7062789	11.71217175	8.639802438	9.645883255	8.963386413	6.848909889	8.616363874	10.4684785	8.830243281	10.29506465	7.645260114	9.534911129	8.15727001	9.06091049	8.608466478	9.375558636	10.19062159
45	45_2753	20573	20579	20576	0	0	9.502460443	7.373979952	6.5689118	10.95697844	13.27421719	10.4341711	7.628260606	8.899588132	8.750286835	10.25178362	6.869377741	6.740498525	10.58250247	6.657254981	10.07403173	9.217844119	7.538075755	9.059394295	6.598964716	11.59125875	7.685396304	8.624469696	11.12413803	9.653249068	9.10721595	8.075655303	11.91919854	11.85588885	8.750286835	13.08292866	10.41213193	6.98768071	8.862912739	10.91580372	7.757108688	9.812371369	8.311688748	9.322841059	7.664234735	9.229895047	9.075511645	8.985972925	10.03679107
45	45_2753	20574	0	0	1	0	9.284332635	7.555370635	6.459209999	11.12235753	13.56075695	10.51874727	7.433469575	10.08278742	8.789176791	10.14338729	7.452378282	6.540362699	10.05274098	6.63881349	9.931413711	9.209700094	7.125779039	8.896284475	6.482834019	11.86734177	7.595864172	9.874859989	11.16217576	11.24913114	9.500508967	7.923919063	12.15941663	12.88341786	8.580292933	13.29810661	8.781234892	6.828113688	8.903658642	10.32979005	7.853035986	10.01374516	7.477235736	9.243534028	8.069295686	9.325950733	8.84620427	8.944794506	9.470200948
26	26_3292	20663	20665	20666	0	0	10.32084095	6.894718729	6.465642586	11.59507156	13.71842068	10.60309407	7.088291706	8.271312703	8.529437306	10.67396617	7.259389513	6.622944332	11.12612217	6.809570603	10.26993317	9.127697583	7.076147675	8.756885307	6.631210412	12.29300614	7.686551983	8.745128342	11.29476422	9.463003494	9.163686963	7.910540449	12.00924383	11.85407238	8.15862503	11.84109778	8.8821764	6.772588933	8.791604354	9.986853481	8.617816498	10.30178453	7.772679376	9.175490957	7.383279708	9.004272685	8.829246482	9.038531072	9.712742899
26	26_3292	20668	51691	51692	1	0	10.29782308	6.802507612	6.485444776	11.58543639	13.0785602	10.38083639	7.330459211	8.413922036	8.693153951	10.51894857	6.910764131	6.557586756	11.32433186	6.710805358	10.17809269	9.175485721	7.346698151	8.950125139	6.691732699	11.44595832	7.769521647	8.671075277	11.22331484	10.05035072	9.09878587	7.954751681	11.85933798	11.57332615	8.585927257	12.29279088	9.550418455	6.796574861	8.968292039	10.15030745	7.72073087	10.14242922	8.89418778	9.51576084	7.805045792	9.000166228	9.011468122	8.942267653	9.582578188
61	61_17454	21159	0	0	1	0	10.39819991	7.546372805	6.476934959	11.78870222	13.31062892	10.5912058	7.345825025	8.902942038	8.666825215	10.5499527	6.95549616	6.513879642	11.3537989	6.821006404	10.22400975	9.040230312	7.296205215	8.728092911	6.506567079	12.3052633	7.756008007	9.119466968	11.19664561	10.50305976	9.474181736	7.809798505	11.96137898	12.4075459	8.456114099	9.923719617	9.110094346	6.678967966	9.100659549	9.96168452	8.429809433	10.34346174	7.563910515	9.238153237	7.728330133	9.040230312	8.896127026	8.911077181	10.68006503
12	12_3332	21512	21515	21516	1	0	9.428885815	7.499743288	7.290597958	10.84348611	13.11468839	10.70526207	7.75546405	8.538987723	8.892871542	9.996542241	7.790573452	7.430350666	10.35052242	7.290597958	10.00643035	9.172011578	7.456761715	8.656565107	7.508189513	11.84267218	7.800943386	10.28689986	10.92643222	9.354923815	9.386585569	7.884604119	11.784118	11.98898199	8.42909759	11.60758041	8.758233903	7.652403041	8.722078955	10.003395	7.693764958	10.66095649	7.590063279	9.300575504	7.456761715	8.871553654	9.004096775	11.64326104	9.775252877
45	45_2753	22207	20573	20574	0	0	10.19254114	8.332116412	6.670200708	11.53842661	13.22974941	10.14400804	7.641204376	9.259365545	9.007117923	10.27900252	7.497216436	6.655643644	10.70226539	6.903784021	9.714324574	9.255724783	7.459916117	8.584652592	6.670200708	11.49532416	7.7721638	8.366198353	10.85987561	9.301178385	9.372407465	8.03172196	11.86384086	12.62184062	8.306603226	12.4219265	9.476218975	7.066830028	8.977973767	10.17074076	9.312906512	9.930244525	7.67054038	9.206286001	8.688953781	9.179638969	8.850338451	9.001335816	9.423079645
21	21_3339	22647	22648	22649	1	0	9.986995063	7.904095899	6.712058422	11.67052537	13.18723334	10.57697464	7.980222354	8.802592173	9.003766359	10.51071285	7.326244644	6.73683633	10.51671074	7.029836594	9.815565834	8.976173109	8.297262376	8.780957298	6.680464706	11.81937253	7.849108426	9.102129451	11.1057599	9.692649877	9.332662418	7.914842156	11.73318455	12.71922135	8.36899953	10.51328648	9.561421152	6.947581717	9.282533556	9.863117745	8.361205559	10.06080997	7.860277769	9.462476524	9.071673302	9.268174078	9.346386774	9.202774429	9.680368423
45	45_3295	23536	23538	23539	0	0	10.35034261	7.26883613	6.368158318	11.53803588	12.67900752	10.12519425	7.547992155	8.412855757	8.803590341	10.62678683	7.173128414	6.395215001	10.88054468	6.582812922	10.06371485	8.962470044	7.454865975	8.671141108	6.201359852	11.33899077	7.772679018	8.712977053	11.08611105	10.24008652	9.297616758	7.797145024	11.51446485	11.21049031	8.185588307	10.2209621	9.309013786	6.640076185	10.1575688	9.987519476	8.196525061	10.31090469	8.552949735	8.965593048	8.475069384	8.912597034	8.849589487	8.982130733	10.12024936
45	45_3295	23537	0	0	1	0	9.800546586	7.032219083	6.453535773	11.25239835	13.38932168	10.52692281	8.529499716	8.747433479	9.096057136	10.27117333	7.278573482	6.572538727	10.4516926	6.68237819	10.37525991	9.197119875	7.28724955	8.814251192	6.586739925	11.39476469	7.720358764	8.728654147	10.82069586	10.59156877	10.36127735	7.868813201	11.71172808	11.91713125	8.607046172	12.55334709	9.39984116	7.000850597	9.409650192	10.37327077	7.974169618	10.08714825	7.658367387	9.091177786	7.779769235	8.979381901	9.232970015	8.921395681	9.887070571
45	45_3295	23542	3295	33295	1	0	9.670744032	7.197154566	6.555085118	11.25144031	12.89664425	10.15423437	7.699857079	8.766971228	8.721099848	10.27865565	7.310391266	6.690751405	9.743037993	6.784637207	9.822628709	9.258325076	7.683845452	8.49414825	6.664632899	11.47217401	7.801243644	8.326037968	11.04153125	9.828351003	9.64499466	7.890326146	11.58375313	12.76723207	8.321929975	11.15584014	9.172696598	6.838133139	9.206242974	9.99139775	8.51045749	10.38585071	8.010460835	9.177215392	8.174697831	9.133696388	8.561773352	9.24763067	9.480786872
45	45_3295	23564	23536	23537	0	0	10.06197307	7.636323726	6.512661494	11.53042837	13.00756302	10.01423932	10.06073716	9.139330084	8.606625316	10.69187465	7.214527898	6.640525021	10.15058144	6.745295347	9.777908205	8.924676109	7.595161603	9.01624911	6.626870805	11.39120867	7.777839628	8.512824287	11.13320196	10.89997273	9.203883792	7.780898268	11.54732221	12.25253271	8.388671698	11.38144234	9.536184721	6.842896096	9.039201691	9.991707878	7.993409355	9.789917573	8.317058227	8.930148234	8.850116717	8.942384318	8.809095482	8.942384318	9.783174745
3	3_1709	23581	0	0	0	0	9.167813715	8.057530163	6.717983962	10.81060515	13.34292622	10.10902283	7.87111414	9.45726932	8.835530272	10.03957741	7.2539073	6.784169144	9.827202304	6.921358403	9.615764621	9.071255936	7.995888489	8.390873679	6.732952011	11.69774375	7.760825762	8.4840387	11.16329877	9.758792084	9.09971039	8.110876261	11.54215728	12.46356213	8.998401838	12.06346699	9.444427681	6.972832317	9.089291278	10.2236793	8.133976833	10.21953758	7.61731994	9.056055219	7.976879289	8.9334142	8.493037845	9.341213615	9.828105262
3	3_1709	23582	23585	23586	1	0	9.894565897	7.44279679	6.563738549	11.43731029	13.22275179	10.45167853	8.294139069	8.541639669	9.284222839	10.12411275	7.169938165	6.578454448	11.08863507	6.770043634	10.32248873	9.222965686	7.418546281	8.492355461	6.563738549	12.13767757	7.685563523	8.975672539	10.97807338	9.952178492	8.922370292	7.79623691	11.86019017	12.68539273	8.69355478	12.40836084	9.203126908	6.904462404	8.92807522	9.87924384	7.896062175	10.0229122	7.572973423	9.615007986	7.712382763	8.97842381	9.134532804	8.858071698	9.305169015
3	3_1709	23586	210	23656	1	0	10.06950139	8.15272881	6.445206722	11.43094168	13.17924668	10.3028523	7.801277926	9.522300047	8.609863698	10.33779267	7.401260758	6.544658393	10.95142054	6.724332448	10.22895467	9.277456178	7.506696362	8.590950452	6.351885526	11.37534457	7.936678943	9.078550525	11.03344907	11.41558501	9.34679826	7.844013357	11.75487076	13.48597165	8.563473559	13.5135054	9.334158589	6.681560202	9.293896115	9.710972534	9.001957921	10.35228359	7.901253704	9.399260971	7.981835248	10.32392255	8.940003146	9.152924034	9.175366677
3	3_1323	23662	23673	23659	0	0	9.750202962	8.206754405	6.661066309	11.41112163	13.27482723	10.37003707	7.467850271	9.531884642	8.98370502	10.18936545	7.178320105	6.730064331	10.23751902	6.817289256	9.79635682	9.203509433	7.724862541	9.012456078	6.859032002	12.2606791	7.694121012	8.635860197	10.83039242	9.552830721	9.429581775	7.9918501	11.78961929	13.47563592	8.480751935	12.23695851	8.816451446	6.977577908	8.742301625	10.37567184	8.443938612	9.786121344	8.156614088	9.105903499	7.890125644	9.176884137	8.834418064	8.852167426	9.638918509
2360	2360_396	23684	23681	361	1	0	10.26878057	6.802450357	6.388861655	11.44724568	13.36899306	10.54248925	7.382215374	8.444616551	8.795319871	10.76203717	6.874551641	6.396469298	11.72795015	6.671357372	10.1905269	8.654007698	7.089772118	8.778585908	6.201509562	11.76003043	7.624335671	9.102996211	11.37915423	9.746911227	9.719812798	7.77778152	11.80082174	12.20052706	8.715472311	11.12257019	9.197831014	6.652498993	8.732966928	10.30014754	8.390262683	10.35994975	7.923899608	9.391344298	7.946846688	9.149053913	9.023906261	8.911047089	9.425459283
39	39_16258	24739	0	0	0	0	9.54011597	7.227148387	6.597713934	11.39698643	13.38526709	10.55481949	7.657381775	8.704353278	9.07332707	10.46608481	6.890529081	6.501930626	10.50485459	6.687568595	10.13502452	9.189347972	7.427930047	9.813173892	6.582182374	11.66448954	7.865190969	8.678779511	11.08718786	9.599967314	9.362694205	7.878042266	11.75144543	10.59821625	8.342240328	12.25345793	9.141903884	6.903102208	9.177631473	10.0869117	8.930276808	9.999048107	7.573062274	9.204824357	8.063936105	9.208667819	8.903687826	8.990983121	9.554303535
4	4_3589	24875	0	0	0	0	9.365989842	8.73533883	6.623901625	11.20247505	13.53194721	10.6357798	7.502786501	8.755863586	8.719763035	10.09816029	7.002635006	6.741975457	9.561838147	6.644222487	9.907196765	9.163081272	7.842825117	8.868831914	6.603307992	12.52185985	7.67706759	8.411603589	10.80563448	9.731449306	9.281516987	7.870304107	11.99875466	12.18791664	8.709290621	9.853316594	8.80600539	7.140118216	8.452518084	10.49969918	8.920054361	9.917988387	7.630018507	9.211179337	8.013224544	9.084901194	9.230004146	9.409875417	9.775343663
39	39_1275	24988	0	0	0	0	9.344828964	8.408239	6.500123081	11.29436633	12.75872316	10.24849628	7.522639495	8.479400355	8.911768456	10.20825092	7.061089524	6.737696694	9.648080437	6.888246299	10.07486219	9.469759954	7.686190392	8.617488802	6.628303633	12.17541398	7.609097966	8.495992238	11.67402687	9.030268408	9.578447294	8.178949898	11.89581154	11.45891604	8.632640296	10.69846764	8.796776322	6.76385201	9.034127113	10.44116766	10.51822231	9.907076664	7.474784878	9.237552706	7.89636996	9.008867761	8.961097113	9.074060092	9.86983453
39	39_1275	24989	24986	24987	1	0	10.02443996	8.110499995	6.769381031	11.30497085	13.335047	10.60490365	8.786093596	9.140488947	8.695898026	10.15251727	7.384969715	6.747566007	10.3248557	6.920143518	9.896949553	8.800600797	7.321992089	8.776953108	6.790876018	12.2644851	7.616917604	8.505772817	10.88062122	10.09548073	9.323206397	7.98694517	11.82286556	12.05252557	8.540660545	12.77495917	9.292573601	7.02079873	9.279618474	10.09920428	9.924021277	10.65918666	8.510179483	9.06110983	7.98694517	8.888154638	8.690072113	9.485643968	9.202132335
2360	2360_515	30515	0	0	0	0	10.20179583	7.477791999	6.833051897	11.12817466	13.37040632	10.26802832	7.545536625	8.661500311	8.502018528	9.827319545	7.601831567	6.963122235	9.864411195	6.929990159	10.05324414	8.892902548	7.445080016	8.776957781	6.796826111	11.70008535	7.781605241	8.939931359	11.05161107	9.174039449	9.350286694	8.004567374	11.76607971	12.92465909	8.359192241	11.14055743	9.194375155	7.094677061	9.599270085	10.20833705	9.662564347	9.928911579	8.369325032	9.388715855	7.833340911	9.231413043	8.786500309	9.100570817	9.402559292
3	3_1162	31162	0	0	0	0	9.482251441	7.076018137	7.212494333	11.36770003	13.33231311	10.4253487	7.829804228	9.596646024	8.785615133	9.72687175	7.471237107	6.958844404	10.13438454	7.221762432	9.835853484	9.121164793	7.696948555	8.537504538	7.034510412	11.68885611	7.841837209	8.941124117	10.52256198	9.702573945	9.216028366	8.557634044	11.55730907	14.36607202	8.696091218	13.67284197	9.143063685	7.165232081	9.342245889	10.38128626	8.093891168	10.04591269	7.319938436	9.598404055	7.805430597	8.699386769	8.910208139	8.972747172	9.475566925
43	43_620	31214	0	0	0	0	9.391151851	6.964720202	6.670987121	11.12968157	13.52750412	10.42342927	7.473407487	10.7999807	8.929419216	10.13355521	7.355941196	6.679731159	9.665989797	6.797078012	9.954202531	9.144661178	7.355941196	8.730009123	6.617424349	12.26003641	7.710429381	9.007116348	10.73664414	9.592824155	9.265988627	8.06422507	11.87421542	13.38309912	8.81424196	10.90671652	9.034565525	6.950231218	8.573244413	10.59173427	8.032727101	10.01105244	7.246516986	9.065079049	7.836520272	9.041801236	8.727785849	9.39258072	11.98316239
58	58_1284	31284	0	0	1	0	10.26079776	9.924551706	6.57309733	11.12820358	13.17807237	10.45501243	8.175592303	8.591958064	8.940723297	10.28604337	8.550848422	6.598294199	10.75783815	6.717887417	10.17545224	9.277794484	7.333692902	8.762653323	6.566726529	11.7338066	7.732289626	9.154948931	11.26401734	10.50784672	9.760857392	7.928695847	11.67962066	11.92370486	8.357259928	12.89983331	9.506161179	6.849082478	9.133722534	9.901215521	9.836190484	10.15155592	8.421425395	9.21772024	8.057585951	8.993498935	9.21772024	9.245261548	9.861838501
84	84_1361	31361	0	0	1	0	10.63160662	8.281286671	6.290935734	11.51590021	13.23757299	10.51691419	7.792374343	8.215585816	8.931978839	10.55992391	6.773160715	6.510988942	11.15214687	6.676554606	10.20823953	9.17761294	7.185282031	8.659215201	6.378487428	11.82885379	7.853426878	8.38752574	11.15030638	9.699734385	9.249150907	7.655495869	11.89885299	12.58320753	8.328631229	11.80786952	9.020277196	6.62565491	9.092124886	9.750256869	8.609216574	10.23011265	7.667939242	9.395018171	8.219782888	9.069345138	8.87780126	8.807710243	9.198724151
4	4_3589	31552	0	0	1	0	9.929814884	8.089373213	6.602396836	11.56030066	13.10422513	10.42150575	10.39843757	8.659054145	8.885645291	10.59042943	8.326548671	7.050485422	10.60337056	6.861049506	10.33567151	9.098530701	7.745306666	8.59584801	6.629164838	11.72141262	7.888727889	8.567390119	11.25002725	9.613573163	9.355243983	7.813085343	11.63596726	11.8302553	8.316494327	9.650299161	9.485862341	7.71479663	8.829139383	9.952924822	8.480221302	10.03698165	7.81020481	9.235856311	8.038744386	8.889692832	9.240072248	10.01155041	9.237965846
2360	2360_1613	31613	0	0	0	0	9.773532329	7.054017331	6.515255346	11.46022476	13.25564717	10.47718313	7.545618041	8.801583764	8.942991954	10.27298788	7.183124601	6.531473391	10.37696397	6.713147683	10.16296831	9.253348036	7.35751406	8.685683052	6.563375772	11.52782227	7.69050725	8.672829711	11.49230341	9.421284711	9.535601777	7.835432746	11.8416701	13.33228284	8.408558807	12.40194125	8.861106908	6.809491091	9.447477902	10.34933744	7.867906135	10.07162315	7.553615306	9.32922138	8.163260978	8.946050964	9.023403278	8.889977471	9.374277522
69	69_2823	32823	0	0	0	0	9.817041673	8.05878277	6.586745212	11.47169805	12.94115451	10.04192693	7.729594361	8.46720138	8.728237918	10.5879272	7.035031053	6.649716294	10.72823341	6.698135567	10.0297804	9.232515274	7.459846279	8.70848254	6.586745212	11.50873317	7.857692709	8.785889057	11.5133669	9.519144451	9.219737967	8.202415648	11.56743978	12.38929945	8.314013218	11.16809599	9.253876983	6.834114638	9.006923008	9.975512011	8.699930108	10.21399958	9.721602314	9.346175696	8.063290061	9.356962073	9.137393994	9.136346609	9.728491532
21	21_3289	33289	0	0	0	0	9.473987261	7.188946621	6.626714209	11.29330601	12.91175564	10.56235509	7.660338421	9.591461215	9.16635582	10.19287533	7.47732484	6.727649312	9.97106474	6.873288675	9.664797565	8.914103495	7.667635936	8.742718558	6.782318201	12.04306091	9.013735462	8.849572783	10.77276569	10.18072672	9.808681975	8.215621967	11.63506923	13.28705883	8.485530355	12.8882749	9.339268332	6.94695982	8.950585263	10.48013839	8.023974352	9.806189482	7.404988484	9.184350506	7.759302511	9.246851729	8.644139467	9.102905371	10.00190182
51	51_3290	33290	0	0	0	0	10.44980693	8.785387407	6.700260192	11.69910638	13.10002694	10.357272	8.462866507	8.322051572	9.053246791	10.13919348	7.348708213	6.747557927	11.4389979	6.837635089	9.846728869	9.266579584	7.53989799	8.422788964	6.759138034	11.32736358	7.812875919	10.12766512	11.27899191	9.991881326	10.35682498	7.855840329	11.7696378	11.11234526	8.764746815	11.25770736	9.670370437	7.059187847	9.083409382	9.859519639	7.928008718	10.33201792	7.591893749	9.374861853	8.304858179	8.899475808	8.750816255	9.080089738	9.874086696
45	45_3295	33295	0	0	1	0	9.381706935	8.108666189	6.475846623	11.32381569	12.95496802	10.43167994	7.951423699	8.498000375	8.847211988	10.53643138	7.044517251	6.672541972	9.570022884	6.794534629	9.90405496	9.250460108	7.693621435	8.690149868	6.539273112	11.75446665	7.629489977	9.082307792	10.7152913	10.61811215	9.209614342	7.768320108	11.76258764	12.14534838	8.667263038	11.54998655	9.908565814	6.858100869	10.38334575	10.2247834	8.430599911	9.888916099	8.103429449	9.113901469	8.487988396	9.315312386	9.144818086	8.977436841	9.449313811
84	84_3316	33316	0	0	0	0	10.30545146	6.870717937	6.492186854	10.96490456	13.46293875	10.58456708	7.700835611	8.539597824	8.957562542	10.47627201	6.84584199	6.539495001	10.81833928	6.577766985	9.932725385	9.112907993	6.882996898	8.951744916	6.459763709	11.97861118	7.951693504	8.574087974	11.77250729	9.92309454	9.057103333	7.771889015	11.74080597	12.00834545	8.591028707	13.23115103	9.461965879	6.658553793	8.922299625	10.4382887	8.324608507	10.28939504	7.585352457	9.54158714	7.735107275	9.05845741	8.771940427	8.875437626	9.205044367
70	70_3318	33318	0	0	0	0	9.382702791	7.543603532	6.63756937	10.95876024	13.21513996	10.35763325	7.455695812	8.476573055	8.950521707	10.10103695	7.191422823	6.62234179	10.46774716	6.835535589	9.961594891	9.333718796	7.329554309	8.567750645	6.606953068	12.15874915	7.719392474	9.093048005	10.81105056	9.570709415	9.19309891	7.908167199	12.02716834	11.53957462	8.694619113	10.82302657	8.900262859	6.781669407	8.828192134	10.21409528	8.472289633	9.984520546	7.675543303	9.365397304	7.64555831	9.141228203	8.587699115	10.30932375	10.44472472
56	56_3333	33333	0	0	0	0	9.964691885	9.525952234	6.836957976	11.18991639	13.03024503	10.09270736	7.711794716	8.60074952	8.868582163	10.32515914	7.444896793	6.887205429	10.53149989	7.009943517	10.14876965	9.068607353	7.846916753	8.722083633	7.009943517	11.57348212	8.09362022	8.574572511	12.72586534	9.479997368	9.024688203	7.926326725	11.50404826	12.51842813	8.683255338	11.95353676	9.449800674	7.203664621	9.210391479	9.903909156	8.657215816	10.13544271	7.598123132	9.001117607	8.003663469	9.077840951	8.583353002	9.216883942	9.483057739
2360	2360_515	33363	0	0	1	0	9.886410235	7.639444153	6.455310562	11.87044623	13.25208868	10.51106114	7.271737563	8.233419675	9.001705173	10.4974433	7.1702985	6.395887635	11.29437671	6.707724513	10.22424234	9.268122711	7.57843207	8.716145834	6.440687779	12.43819744	7.733652792	8.758012325	11.49978882	9.800064244	9.081961603	8.07647074	11.85737834	13.56792854	8.477217506	11.60708106	9.415705013	6.645552079	9.158969033	10.13277029	8.509815471	10.00588349	7.835703464	9.344311897	7.935972301	10.13812953	8.875329512	8.902553881	9.429029814
5	5_3461	33461	0	0	0	0	9.176863668	7.983481273	6.656641502	10.9492217	13.36972037	10.07480927	7.49866598	8.954260967	8.904701881	10.35972302	7.170628492	6.526319444	9.923628135	6.672145957	9.941953252	9.042512165	7.16513071	8.691672323	6.672145957	12.24864821	7.951628773	8.531678184	10.90270487	9.252992858	9.374948058	8.319843942	11.76748096	12.68329127	8.660246834	11.16337544	8.825298193	6.725154845	9.266180682	10.95503748	8.487676159	10.62384136	8.02999811	9.604628984	8.16408214	9.252992858	8.687780801	10.86219102	9.856745681
3	3_3462	33462	0	0	0	0	9.845791419	7.830128049	6.636164349	11.31443831	13.17455421	10.32676684	7.635006612	8.408106853	9.018833684	10.40894806	6.969202066	6.584824704	10.12781242	6.77350868	10.11755597	9.169281166	7.458960024	8.641036046	6.874674756	12.23907053	7.830128049	8.850828095	11.2946786	9.244313678	9.28271225	7.867398009	11.74814195	11.96626972	8.373998165	9.761824478	9.339009439	6.799473793	9.244313678	10.12012693	8.469962906	10.03549198	7.78539198	9.476855607	8.01861179	9.092748592	8.727975844	9.558776229	9.930271271
4	4_3589	33473	0	0	0	0	9.769520905	8.163885553	6.598788914	10.89448789	12.88503378	10.20465409	8.061532909	8.682082174	8.800626244	10.08976683	7.568236424	6.711702137	9.353651156	6.829902894	9.497333857	9.067783162	7.801820355	8.565240016	6.660096957	11.85659283	7.676700993	8.709884118	12.83774866	10.02873421	9.351289678	8.150467478	11.6389924	11.15541043	8.988111869	10.90428065	8.769241417	7.023469672	9.000193688	10.94755073	9.670470187	9.872208642	8.985075682	9.162279931	8.601287684	9.137856883	8.809225506	8.922983079	10.21513731
44	44	50006	0	0	0	0	9.941680741	7.619719361	6.561310456	11.21100964	13.63167967	10.57718959	7.534212714	8.369091953	8.697886332	10.02156067	7.187603902	6.645020679	10.33137164	6.785840678	9.779317347	9.275931241	7.526183297	8.631830577	6.599960906	11.49381633	7.973006294	9.052519742	10.93787454	9.287918951	9.304536892	7.893988918	11.81857396	12.86523356	8.256831526	13.23905394	9.289112287	6.938540301	9.211944695	10.26477983	7.949148868	10.01723653	8.469083732	9.543377389	7.987720187	9.015538388	8.694294494	9.407044283	9.529296582
2360	2360_1613	50047	59804	59805	1	0	9.267181898	7.029906121	6.60258618	10.86930951	12.86230932	9.774994841	7.720560974	8.430291398	8.894088935	10.16160028	7.367692456	6.778461452	9.88151119	6.675609602	9.782740053	8.948876962	7.308610412	8.777624444	6.60258618	11.88953645	7.978957477	9.413681967	10.91875982	9.376319848	9.674379062	8.08898302	11.32836861	11.98075523	8.504432825	10.71647299	8.87205229	6.745010504	9.078203473	10.3280495	9.237088308	10.54263086	8.561041363	9.277378882	7.797104166	9.034945066	9.603043635	9.095139208	9.914116516
21	21_1292	50783	50785	50786	0	0	9.895536819	8.092604508	7.269792601	11.22946848	13.37599203	10.35871447	7.517672673	8.774046875	8.961925161	10.01270786	7.823139668	7.310262342	10.80296763	7.345719367	9.938375169	8.986487472	7.769412171	8.645230703	7.421463915	11.42540402	7.945331769	8.578570592	11.35003101	9.422894179	9.383006367	8.088011667	11.71331088	13.68828325	8.443964281	12.02993842	8.994984345	7.52454518	9.55261646	10.12959593	7.872220576	9.955643648	7.896135871	9.393997063	7.7979444	9.190210807	8.843087861	8.939447806	9.221480659
21	21_1292	50784	50787	50788	1	0	10.00754441	7.830984509	6.523403905	11.34547274	13.23901658	10.65910457	7.474652614	8.754480824	9.180941307	10.5146385	7.153201587	6.536390314	10.60828433	6.878588339	10.22795743	9.02692464	7.567223289	8.700677292	6.523403905	11.38792455	7.943906015	8.880561838	11.31228953	9.647607536	9.22307432	7.89103802	11.71796169	13.06846523	8.568444095	12.17947222	9.582796803	6.695062002	8.997302484	9.799140697	8.586418964	10.6543757	8.359012466	9.36893386	8.339610615	8.897338353	8.717037193	9.063354168	9.6580076
21	21_1292	50786	0	0	1	0	9.842389783	7.728448549	7.216238745	11.53412214	12.51732522	10.30681069	7.927959417	9.363305743	8.97499063	10.26172344	7.691070273	7.145874938	10.90694292	7.346659402	10.01200458	9.141261239	7.49809878	8.740384412	7.181523913	11.17574919	8.096921954	8.685961484	10.85887781	9.965154506	9.436898248	8.155814923	11.36115365	11.6837667	8.507838042	9.406638807	9.655096962	7.299243357	8.696279137	9.788600794	8.952851633	10.52074173	8.128848165	9.469612839	8.300732397	8.732225739	8.862873706	8.950540135	9.880389934
21	21_1292	50788	0	0	1	0	11.96230677	6.889597395	6.579092993	10.90432561	13.27207192	11.14702593	9.439467622	8.211148698	8.947929632	10.60117594	7.258694554	6.511691602	10.70885174	6.916007515	10.038827	9.34151491	7.200586253	9.363854881	6.876211713	11.88631002	8.127688471	8.896320233	10.86990821	9.960615333	9.284128294	7.847805273	11.91273194	13.0054212	8.604826269	12.39921375	8.970654459	6.849067938	9.199814331	10.2961825	8.3104691	10.11455262	7.659491769	8.98028684	10.24307082	9.108887695	9.393121517	8.818013792	10.21784027
45	45_3443	51699	0	0	0	0	9.995405978	8.188296672	6.406691796	11.58441208	13.39116642	10.9674882	7.516710754	8.247322795	8.750953106	10.3280943	7.675432466	6.506451295	11.17990189	6.715506965	10.16619259	8.901084879	7.45134644	8.666903924	6.457431712	11.83390606	7.682572921	8.833600698	11.1607501	9.535121069	9.220359604	7.853671244	12.0609998	11.49798056	8.600497086	9.525196945	9.268723283	6.790021491	8.855919939	10.12863362	7.995218394	10.03373945	7.869405232	9.294649539	8.116242089	9.144638679	8.852752491	8.844803383	9.656476803
45	45_3443	51700	51703	51704	1	0	10.17555318	7.38041208	6.551950737	11.6159835	13.30657361	10.77768146	7.364209067	9.15626885	8.798428947	10.47706426	7.153887471	6.689157457	11.3392347	6.79014477	10.20585574	8.936086672	7.872773966	8.619269641	7.213980797	11.495144	7.728868765	9.40556596	11.01956012	9.927788436	8.965541894	7.823451761	11.88661156	11.40298688	8.37676883	12.75097888	9.800099304	6.872997524	8.906010106	9.805991254	11.67068256	10.03499684	8.412367484	9.175840774	8.026704635	8.968189712	9.030305515	9.931158444	9.365092601
45	45_3443	51705	51699	51700	0	0	9.858675834	7.931701196	6.698728816	11.41393818	13.06408103	10.27143892	7.582459828	8.566863825	8.729821553	9.800112348	7.579154417	6.680094754	10.11102265	6.91036928	9.948099592	9.317351937	8.164184208	8.599386839	6.833968914	11.56877298	7.726711085	8.624876821	11.24176117	9.90855762	9.407278899	7.873802266	11.50565601	13.45633001	8.444957742	12.17385466	9.094683145	7.01280996	9.906009265	9.985359938	8.194480738	10.17148374	7.813429246	9.340375869	8.040833923	9.137067046	9.35646045	8.827508227	9.09128227
3	3_3462	52154	24675	52156	0	0	9.88748092	8.417881157	6.664613604	11.57291512	13.75941807	10.83743468	7.498148188	8.717837392	8.548011547	10.12032054	7.464970432	6.648064964	10.66501464	6.790739802	9.868685136	9.826475112	7.4310324	8.656947813	6.597279832	12.39201844	7.78681272	8.40523302	11.11057994	10.1171251	8.919461107	7.779078562	11.93509098	11.94070471	8.335001473	11.44352661	9.038425624	6.871613324	8.559501814	10.29334822	8.114219113	10.34360673	7.435928563	9.315621555	9.12372639	9.239507047	8.713717534	8.91766476	9.731017633
3	3_3462	52164	33462	3462	0	0	9.26356306	7.043883171	6.853394265	11.57116417	13.11550183	10.3522962	8.119042301	8.539709269	8.657579683	10.24836876	7.184796401	6.788890784	9.969779519	7.000108575	9.915567482	9.038380267	7.824195448	8.574982669	6.908450922	11.63361173	7.83503668	8.46182456	11.09485971	9.39408192	9.102179315	8.676000141	11.77160571	11.44051835	8.684113627	11.92018288	9.060477484	7.031508358	9.238789866	10.35490025	8.835824123	9.819593163	7.683479492	9.309249386	7.687464864	8.8412883	8.774340679	9.093013762	9.873782656
5	5_3461	52180	33461	3461	1	0	12.29077634	8.092448309	6.573773288	11.46378614	13.12555956	10.63815285	7.721352687	8.428893746	8.912822097	10.20306693	7.070968824	6.725715117	10.32643772	6.754290967	9.847870995	9.214011304	7.743050185	8.629644523	6.605455441	11.79744701	7.846941311	8.515923881	11.04751799	9.807518421	9.599175347	7.853610987	11.81884453	12.4556498	8.451143364	12.18875989	9.02724118	6.856721054	9.147088542	10.21100876	8.37871496	10.11272512	7.785499448	9.360736961	8.683341396	9.130559196	8.760349889	9.096927204	9.466791497
4	4_3476	52234	52233	52232	0	0	9.919594346	6.830158264	6.624068469	11.50004887	13.41423551	10.67590041	7.396136504	8.647767798	8.804911014	10.37663738	7.048105057	6.580524469	10.95817675	6.766851018	10.18252305	9.215127501	7.437309581	8.612375811	6.587874061	12.52287176	7.641298422	8.362539875	10.97523042	9.987222925	9.326144494	7.8627886	11.79665196	13.18469672	8.697585603	12.91237383	9.248882329	6.890793508	8.933714299	10.13737015	8.353987219	10.25171118	7.794796292	9.163570691	7.437309581	9.097368083	8.956454114	8.781213246	9.538573336
4	4_3476	52235	0	0	1	0	9.234362976	7.068229774	6.649651919	10.54957817	13.10155701	10.3008537	7.586137874	8.608436548	8.854452484	10.14035796	7.97472823	6.793249827	9.562393798	6.793249827	10.31401525	9.268130427	7.26883457	8.774447495	6.778778583	11.39245025	7.796886614	9.038814934	10.53949855	9.052796399	9.439350968	7.981156334	11.79474336	12.94578633	8.591601757	12.30701785	9.160100686	6.969448397	8.933681176	10.44792118	7.948730747	9.768058932	7.407880692	9.213723488	7.431382304	9.18856707	8.811354446	9.366260297	9.490729858
61	61_3566	52851	52853	52854	0	0	10.12069471	7.108070695	6.536192641	11.03475113	12.95139631	10.57638882	7.916862443	8.369638302	9.110064277	9.900623775	7.186836369	6.490463598	10.69531006	6.809608538	10.06705886	9.249980047	7.210813077	8.902507611	6.688261527	11.5217945	7.949900455	8.873948029	11.15057636	9.890800497	9.71489291	8.009254555	12.02018926	12.25698665	8.574720594	12.07381099	8.998097474	6.744731219	9.520374034	10.19163867	8.220398144	10.16807253	7.982173882	9.445811377	8.203001526	8.804942605	9.024247193	9.4789241	9.734489638
61	61_3566	52852	52855	52856	1	0	10.04653417	7.279873861	6.400563971	11.35909858	13.02317494	10.31386453	9.131850288	8.927946096	9.252813928	9.892331946	7.029030285	6.46241753	10.56738559	6.73055284	10.34530299	8.983013916	7.470874222	8.742586128	6.521693094	11.97325036	8.050091141	8.784601224	11.02759244	10.01575824	9.527668128	7.904075081	11.77403542	12.71292906	8.805152364	12.04285937	9.222708937	6.659899559	9.027329267	9.851020009	7.873544183	10.70299391	8.46423985	9.115540766	7.856610558	8.972687862	8.810969991	9.617713242	10.2355566
56	56_3333	53027	311	17620	1	1	9.596456801	8.630413216	6.790823697	11.10027821	13.15804884	10.4271015	7.584216877	8.360379538	8.566527532	10.09555303	7.20972012	6.80389807	10.06182815	6.928519119	9.962251052	9.084122385	8.283006581	8.388901663	6.78424187	11.52062638	8.168731229	8.860971971	10.96510816	10.20280792	9.37939374	7.89364397	11.71416172	11.43114453	8.615633461	11.63872969	9.10279847	7.05422519	8.904192968	10.19784754	8.306196621	10.22370155	7.486166474	9.073340929	7.862706847	9.20017383	8.845217088	9.373910968	9.373910968
86	86_956	53082	53075	53076	0	0	9.120639512	6.95265737	6.619734327	11.29179969	13.44246575	10.58512142	7.511553806	8.930589307	8.893108973	10.18681545	7.091656889	6.750261978	9.846581886	6.862623054	9.823125348	9.210573842	7.599248219	8.796160167	6.733500668	12.21975049	7.739210629	8.995407696	10.54182675	9.547900508	9.187770251	8.024879329	11.66700664	13.09370109	8.51582137	11.78398202	8.699344533	6.95265737	8.489911889	10.29810688	8.458217999	9.940882869	7.470870047	9.124068363	7.85530004	9.346480208	8.739708986	8.999134708	12.49821242
86	86_956	53083	53075	53076	1	0	9.504317111	7.137947323	6.810372442	11.55560708	13.17392695	10.63419663	7.481969057	8.598239932	8.777813143	10.37241619	7.232146681	6.71799943	10.53698918	6.968762084	9.999302581	9.090104185	7.775230228	8.680559806	6.832549018	12.11434967	7.761077511	8.604505498	10.95137897	9.608439017	9.417553732	8.069032038	11.64641708	12.00638798	8.6154036	11.93011184	9.279385785	6.9384774	8.993898152	10.51018868	8.253062528	10.16761139	7.80862745	8.900801696	8.096200408	8.935820498	8.693823799	9.024384581	9.827261574
95006	95006	95006	0	0	1	0	9.368699658	7.653132389	6.86533607	10.92665107	12.46791698	10.1115008	7.656655199	8.664657598	8.985776178	11.43469839	7.922542391	7.04832092	9.169178028	7.101039902	10.01367529	9.203211611	7.267082468	8.760912628	6.94826824	11.16783406	7.667172181	9.305217197	10.61303825	10.1642014	9.2860669	7.951498443	11.67576668	12.27909005	8.531162698	10.74275619	9.43052567	7.141867244	9.045974079	10.20009629	7.610171967	10.53710972	9.805005078	9.311915738	7.862821487	9.169178028	8.989961544	9.429499597	9.847081509
95007	95007	95007	0	0	0	0	9.912751902	6.917095363	6.54053504	11.15609194	13.77842459	10.59495194	7.481496238	8.674342836	8.530948257	10.17173922	7.13402397	6.671377383	10.31440498	6.799308485	9.986345228	8.836568907	7.240232109	8.48730227	6.654583062	12.04452347	7.709915772	9.133583563	11.38788554	9.418307116	9.115956298	7.859853674	11.82582496	12.19262277	8.374883777	11.89971633	8.996855958	6.902872465	8.977519083	10.32373238	8.101777836	9.980950371	7.561600524	9.366104559	8.098584963	9.017667708	8.636991593	8.982817775	9.487688081
95008	95008	95008	0	0	1	0	9.53104255	6.931835913	6.444200261	10.89140216	13.65172945	10.91308229	7.454111873	10.59307224	8.581933693	10.1952327	6.961287518	6.637026684	10.56950096	6.807890678	9.94023525	9.254033134	7.046328175	8.551893017	6.646047634	12.64706596	7.696110513	8.763790775	11.24055586	9.549375621	9.182651144	8.419823479	12.09274372	12.1488882	8.616238238	13.88936486	8.78991289	6.839848985	9.159208336	10.49648287	7.857040015	10.74494195	7.632186665	9.254033134	7.632186665	9.004704153	8.951396221	8.881985282	9.705020051
95009	95009	95009	0	0	1	0	9.809802205	6.93817823	6.606998559	11.12306467	13.25074831	10.76057162	8.528782999	8.803857618	8.638621163	10.43325397	7.02990708	6.606998559	10.65528351	6.827501158	10.11282123	10.18709837	7.068276348	8.426889985	6.996187792	12.58809371	7.866417383	8.208475575	11.11848703	9.924280784	9.281416941	7.891105915	11.98655242	10.93839758	8.688798455	11.9608296	9.09721921	6.920311067	8.911932772	10.23859639	8.143159502	10.1833487	7.666433397	9.255478802	7.828574766	9.438482532	9.14423311	9.668580612	9.752768853
95010	95010	95010	0	0	1	0	12.4549116	7.523273033	6.709325037	11.40249111	13.01929728	10.37165047	7.519811592	8.482484929	8.834720783	10.38997864	7.185096141	6.690760243	10.62012149	6.914944399	9.908733987	9.626407108	7.270302524	8.622665477	6.715459528	11.37008744	7.829780159	9.142016425	11.65672949	9.599593178	9.684566743	7.987638866	11.78373825	11.63122432	8.72972185	11.72458539	9.296158381	6.904272664	9.369229605	9.955305112	7.692504409	10.23623625	7.807335273	9.394306091	7.884381464	9.160600356	8.742916329	9.136503755	10.73059107
95011	95011	95011	0	0	1	0	9.273100548	7.246858254	6.665926165	10.84779144	13.20468355	10.57185476	8.147198608	8.633776072	8.629257662	9.65669341	8.214466579	6.648910951	9.755471964	6.81089828	9.981632591	9.087245123	7.188465869	8.678221611	6.665926165	12.24425792	7.731352002	9.09222722	10.46237119	9.431723732	9.305056828	7.943023512	12.00159276	13.11847626	8.642771961	12.36496109	8.824096312	6.942998028	8.863277915	10.57430751	8.383832513	10.15455505	7.555994853	9.126642747	7.772144006	9.118520441	8.845773684	8.923899622	9.379337828
95012	95012	95012	0	0	0	0	9.877673241	7.124243095	6.678143919	11.17805744	13.53254673	10.32127164	8.095240503	8.937054458	8.762681467	10.18002991	6.998705273	6.734016939	10.19371684	6.985545548	9.959688879	9.252833988	7.40316252	8.730496302	6.787857756	11.9493418	7.836522369	9.486346073	11.01830759	9.957914812	9.341577213	7.93020798	11.83472882	11.31657458	8.530482571	9.222516356	9.184099089	7.024678909	8.712079847	10.47732303	8.050855101	10.1677566	7.654691129	9.179601487	8.076380894	9.276930076	8.5443837	8.823116769	9.656781128
95013	95013	95013	0	0	1	0	10.76494819	6.832342481	6.651445256	11.15789506	13.33655511	10.64947165	7.963680627	8.751914895	8.879819099	10.45193298	7.276557333	6.562237315	10.9926917	6.855582672	10.3318424	9.088877957	7.151142796	8.675376354	6.610965842	11.62605859	7.78939484	8.699246619	11.27239121	10.00793422	9.411778289	7.958379205	11.85737274	12.54160424	8.539066923	13.36896721	9.34519583	6.872767148	9.720194366	9.963188684	7.399697194	10.14691576	7.765268328	9.372990327	7.824834765	9.052408923	8.757984968	8.874247937	9.695330326
95014	95014	95014	0	0	0	0	10.41133352	7.063508324	6.722180045	11.41371518	13.36054324	10.60302074	7.55577047	8.399793583	8.770548236	10.21258026	7.145646159	6.678790169	10.27943196	6.805257106	10.20611184	9.233247477	7.456066049	8.706493435	6.641615435	11.77232048	8.41765498	8.930284291	11.27139665	9.726628373	9.067110878	7.986893533	11.77980458	11.56716238	8.518376602	13.86615497	9.184322389	6.909119343	9.160559687	10.17333073	9.202539584	10.17134015	7.736744172	8.803250153	8.147769145	8.863263614	8.682650771	9.235777422	9.479554546
95015	95015	95015	0	0	0	0	9.55920648	7.404680559	6.43600986	11.54528998	13.49894799	10.59578626	7.876516565	9.749957469	8.537714894	10.05158587	7.636497696	6.641734078	10.13597148	6.716813025	10.12433846	10.58863312	7.351340361	8.437770191	6.622370253	11.31644192	7.616364426	8.789303406	11.07008591	10.50613009	9.248680488	7.811081512	11.93187632	13.33836129	8.46410455	12.7161539	8.912952005	6.89788141	8.770449959	10.43721912	8.675034011	10.05464533	7.723936221	9.449487895	7.770424238	9.053109078	8.71981747	9.524950615	9.785637902
95016	95016	95016	0	0	0	0	9.132194881	7.586073814	6.657905835	11.45525748	13.81186149	10.62968253	7.494944194	8.583856297	9.014525058	10.16613493	7.000958301	6.637543123	9.170156371	6.736762208	9.971578568	9.183909224	7.483163583	8.721952869	6.657905835	12.18938582	7.563792813	8.999162281	11.3470846	9.2452585	9.066061578	8.025577835	11.94662073	13.30619979	8.572253508	11.01714659	8.618148326	6.85685753	8.81422229	10.70930243	8.302405677	9.962175712	7.240253819	9.226348517	8.074646752	9.199477582	8.646152055	9.160257031	9.695029393
95017	95017	95017	0	0	1	0	10.13074727	7.992329391	6.669695239	11.34889559	12.72805221	10.12089137	8.692445434	9.916761512	8.586690011	10.35524712	7.020427051	6.749464929	10.53174224	6.732751081	9.863078369	8.673042683	7.843773225	8.585204551	6.547196506	11.2103318	7.983207857	8.975499034	11.12243576	10.50796165	9.650126802	7.915231197	11.40498805	11.773776	8.328080656	9.195437536	9.01864793	6.835374487	9.261973711	9.977802041	8.618976385	9.934395037	7.91282708	9.159464233	7.711264882	8.913462615	8.389262196	9.240765135	10.30111302
95018	95018	95018	0	0	1	0	9.315776651	7.164322025	6.630046315	10.95030841	12.94833626	10.2280133	7.632910472	8.614456531	9.164416552	10.46531718	6.975989776	6.658215693	10.54578738	6.822765183	10.07678234	9.22525271	7.326428529	8.776497662	6.601313513	11.45985487	7.774328717	9.07259429	10.91724097	9.745685578	9.701936499	7.946382469	11.854651	12.06428101	8.744213332	11.64921751	9.871701353	6.959121571	8.618025706	10.25221639	8.872202988	9.938633197	8.685908833	9.217053629	7.674755923	9.192171822	8.823603267	9.416352711	9.977206456
95020	95020	95020	0	0	1	0	9.605053374	6.881642378	6.669950871	10.74265158	12.84077521	10.36888989	7.861497651	8.551771184	8.663567915	9.943664488	7.242068685	6.733717421	9.983535421	6.920445139	10.09333097	9.170993473	7.322606934	8.707803885	6.603189509	11.56146872	7.869935395	9.016947653	11.82756644	9.557937629	9.68235925	8.011294571	11.76990306	12.20449915	8.52194918	10.05102964	8.972454571	6.920445139	8.91177675	10.29748966	8.30809293	9.99427524	7.444941519	9.402617101	7.56106773	8.935829582	8.947705106	9.4895961	9.46971108
95022	95022	95022	0	0	1	0	9.270679664	6.898553771	6.758552392	11.15457117	12.92124118	9.847754028	7.665745945	8.448767674	9.090442306	10.20072023	7.133366335	6.739239485	10.2208177	6.91584596	10.01118997	9.348239482	7.500429335	8.673769892	6.833300772	12.07738367	7.764115407	8.624226236	10.98073009	10.3358179	9.338771089	8.002908089	11.53782316	11.97490215	8.788290069	12.77541542	9.569337113	7.015431771	8.993054178	10.05025654	9.504072691	10.10692842	7.705907984	8.95216599	7.92292925	9.089186407	9.01703831	9.162656472	9.931103949
95023	95023	95023	0	0	1	0	9.634744176	7.006561391	6.697946051	11.31028011	13.30125961	10.23321111	7.506861134	8.378479961	8.927197207	10.39894111	8.52392434	6.63382476	10.57234801	6.918142769	9.950271348	9.588233693	8.150467588	8.693105836	6.697946051	11.72053631	7.87858898	8.856573795	11.17277264	9.775794776	9.460350307	8.013628132	11.63607693	12.04894933	8.374645483	11.66083415	9.360557717	6.806522972	8.863388809	9.894903954	8.29569254	10.2223103	7.592756445	9.401135958	8.03086183	8.800840407	8.674584804	9.141512707	9.682067032
95024	95024	95024	0	0	1	0	9.808712197	6.783042295	6.50440356	11.27556068	13.1615391	10.45109162	7.422392621	8.760111627	8.891802471	10.340516	6.953183365	6.489669569	10.53185303	6.533421248	10.25666113	9.199194267	7.179973018	8.543434996	6.474781293	12.05746877	7.700705662	8.495474086	11.19698143	9.596336769	9.247909944	8.016710641	11.81098841	13.25579278	8.419403091	12.9178609	9.128060343	6.708843684	9.042152631	10.21199303	8.869758349	10.39995831	7.68801078	9.51315581	7.526112776	9.182577592	8.772059743	9.107065119	9.704557679
95025	95025	95025	0	0	1	0	9.16390206	6.883700267	6.594723042	11.83229036	13.20539163	10.42657601	7.670037459	8.533369703	8.837288609	9.801675468	7.3969527	6.576897963	9.804753807	6.898221128	10.06376516	9.154411849	7.3969527	8.48937508	6.629745279	11.64393406	7.878429843	9.405002851	10.85272883	9.548078753	9.316613164	8.106795221	11.78101721	11.29729307	8.516414866	11.85417864	14.00258683	7.022902242	8.666883938	10.4809217	7.878429843	10.11623184	7.933493202	9.071204217	8.397281191	9.237720975	8.599321217	9.236219839	9.87971307
95027	95027	95027	0	0	1	0	9.136121464	7.03197238	6.618583656	11.14639152	12.50995129	10.21243299	7.954193684	8.347966714	8.986885783	10.04815583	6.979766164	6.672366277	10.03263542	6.822512422	10.00043977	9.350937587	7.620004275	8.898376965	6.66575341	11.77729895	7.822122278	8.69657517	10.96212764	9.965538345	9.500882294	8.06516017	11.74800676	11.74162388	8.594150614	10.454723	9.022835409	6.942049435	8.777144077	10.48911897	8.646282893	9.884083586	7.557582458	9.160502081	7.602937361	8.965928489	8.664332384	9.606556117	9.499068073
95028	95028	95028	0	0	1	0	9.495348675	6.812916561	6.487900768	11.45980906	12.92592022	10.31228737	7.587784914	11.13088461	9.020864593	10.00191022	7.238693658	6.578193648	10.91871231	6.792449728	9.990486376	9.346177911	7.642460106	8.734026228	6.537843912	12.24691809	7.781282463	8.557026444	11.21902187	10.21205972	9.362743038	7.976646122	12.03092145	13.22697739	8.428803025	13.29766295	8.865584069	6.655687045	9.076330441	10.08878326	7.952062715	10.35219486	8.129802372	9.520902529	7.611468888	8.821901626	9.066270484	9.091999888	9.594979457
95030	95030	95030	0	0	1	0	9.544171821	8.550202891	6.548110605	11.28607972	13.34447722	10.39051539	7.889144949	8.186652499	8.832319947	10.41332955	7.108225562	6.469632199	10.51799414	6.705585641	9.820585171	9.404539231	7.432541681	8.802982798	6.548110605	12.32420857	8.871859026	9.001534939	11.17214294	9.422879073	9.369025152	7.891834059	11.71767208	11.56988146	8.486346617	12.65345706	8.878565888	6.813167705	9.174550906	9.968104216	8.022617686	10.11068925	7.543292437	9.504310936	8.493390492	8.984253622	8.870513832	9.421967702	9.592671858
95031	95031	95031	0	0	1	0	9.882968671	6.987044449	6.576561069	11.3057332	13.44864719	10.65572786	7.572780085	8.416555392	8.724948542	10.0335999	7.238240538	6.461462494	10.64757179	6.823170814	9.786224241	9.274412875	7.05686982	8.568900845	6.544594599	11.90185992	7.669134243	8.671653811	11.03289165	9.515475051	9.078788584	7.92495242	11.83558285	13.33659602	8.226164253	12.14121258	9.158615733	6.816483832	8.74288238	10.00019771	7.769975721	10.43224613	8.06499408	9.356170165	7.672858741	9.209930163	8.898257662	9.104034624	10.95244962
95032	95032	95032	0	0	0	0	9.834348269	6.836975994	6.583825726	11.40246044	13.34110736	10.22025502	7.488312128	8.943518491	8.583430443	10.67165907	7.133068264	6.465357116	11.35335737	6.766956209	10.08114192	9.172529599	7.121856453	8.951597662	6.55094492	11.51929506	7.642030579	8.851572328	10.9257665	9.285800897	9.138892847	7.891601289	12.14260569	12.84994198	8.717975349	11.70411279	9.060257755	7.087696124	9.008486938	10.47784691	7.864754036	10.00157921	7.286666291	9.330007712	7.777533086	9.383751574	8.844654422	9.116030909	9.901531627
95033	95033	95033	0	0	1	0	9.594110612	7.154076155	6.567097528	11.46675338	13.00279642	10.56832694	7.478331155	8.862604797	9.260924635	10.17796016	7.30335566	6.544725306	10.45653461	6.811453707	10.2284995	9.43264601	7.298918185	8.571876792	6.567097528	11.35976971	7.843449894	9.216042942	11.11126854	9.653932678	9.514698162	7.849519763	11.68056971	13.62507669	8.417370623	12.41433297	8.838477811	6.760633467	9.568734565	10.24286346	7.879489992	10.21981163	7.716329558	9.418502824	8.073399967	9.125576946	8.871548887	9.188901153	9.442663649
95034	95034	95034	0	0	0	0	10.33997137	6.809424329	6.504459909	11.65744864	13.21328204	10.53603868	8.209044935	8.268436768	8.983398641	11.13593785	7.709058723	6.39099066	11.43911695	6.753503882	10.19839289	9.507866279	7.480637039	8.69047007	6.376139542	12.49729498	7.835976599	8.721689948	11.29266842	9.814120012	9.31116076	7.662078018	11.81525798	11.82943092	8.211065695	13.17702319	9.432966656	6.634498936	9.290726789	9.774915856	7.793120825	10.24324049	8.016434998	9.385680122	7.974046683	8.9961518	9.074700858	8.965819069	9.31668241
95035	95035	95035	0	0	0	0	9.219537881	7.387205117	6.57071373	10.80038359	13.57743138	10.58872235	7.506509182	8.523737031	8.425788147	9.966454157	8.10594978	6.736135527	10.00550434	6.904843518	9.941509371	9.274720478	7.165753876	9.087598927	6.963423118	12.25899823	7.723258739	8.932643651	10.55156721	10.58818271	9.573651076	7.941858852	11.84857647	12.48909426	8.474440654	12.97271466	10.15787651	6.836889269	8.766861745	10.5768042	8.705863891	9.892046307	8.269333076	9.286560924	7.964612014	9.129024447	8.907412951	9.233189604	9.38291138
95036	95036	95036	0	0	1	0	9.518409804	6.977181887	6.429912789	10.99897157	12.72341348	10.19183934	7.570924348	9.261719657	8.855738954	9.944492939	7.05101757	6.780175609	10.23511801	6.852848725	9.819789636	8.894457939	7.443990766	9.154982672	6.59468391	11.45286908	8.005035344	8.761093136	10.80208094	9.493510104	9.41707852	8.215479808	11.79030409	11.97065521	8.999443248	10.64771722	8.951317578	7.304672434	8.888787575	11.17600703	7.934790239	10.36874042	8.426619757	9.294172148	7.789152082	9.171393861	8.624280157	9.188770604	10.13122311
95037	95037	95037	0	0	1	0	9.654015876	7.323246826	6.891822598	11.40840542	13.09972439	10.48328403	8.133456336	8.720723852	8.97051603	10.63833084	7.079072497	6.582101939	10.25410963	6.873529731	9.838859972	9.02536483	7.990880624	8.428878735	6.711328794	11.52661571	7.791029908	8.54125243	11.59464143	10.93922576	9.27325727	8.577472838	11.60090072	13.93938582	8.362687815	12.292577	9.246280012	6.867380176	9.241536362	10.13833918	10.73216053	9.98434552	7.96808065	9.988597321	8.222838571	8.951759499	8.459847748	9.064838726	9.619700796
95038	95038	95038	0	0	1	0	9.50510252	7.524282938	6.073065467	11.84912086	13.20543588	10.55341206	7.576646995	8.8253846	10.03019866	9.912493205	6.950368931	6.362230872	10.55257917	6.447724173	10.51718599	9.195330589	7.301884263	8.565035379	6.073065467	11.94335377	7.593714481	8.757651344	11.13891109	9.938747521	9.42596171	7.995038217	12.25281552	12.3142053	8.571057187	13.38296944	9.034818847	6.668756557	9.470241904	10.37626577	9.320506174	9.733558216	7.368760152	9.51980525	7.64381374	9.284953734	8.95723072	9.034818847	9.734973326
95039	95039	95039	0	0	1	0	9.704528431	6.876363397	6.298234981	11.08143608	13.22716426	10.63663279	8.271833222	8.42257316	8.653156386	10.1735432	7.010776876	6.51105739	10.86439496	6.59851069	10.04580515	9.360229115	7.456567605	8.917601458	6.339280105	12.05190771	7.652081506	8.511275524	11.04209922	9.449187242	9.824070371	7.904022503	12.07043497	13.05137805	8.672058939	12.80776888	8.79992501	6.664927688	8.79992501	10.26507168	8.983280245	10.18632923	7.835789093	9.140305319	7.77577965	9.241636156	8.803747857	10.53729446	9.341776233
95040	95040	95040	0	0	1	0	9.783984955	7.33021085	6.459111884	11.10369099	12.95996931	10.52046857	7.567477672	8.740050981	9.272053094	10.34285123	7.051423382	6.591245422	10.37652393	6.691640279	10.16405391	9.354021771	7.33021085	8.653956053	6.649467501	11.55133989	7.704114685	8.814956909	11.63036462	9.933843371	9.623969199	7.983854749	11.72056661	11.4538169	8.361869287	13.12755494	9.329806068	6.79196853	8.959761559	10.05286977	7.978193444	10.22674699	7.648154238	9.309685953	8.583037996	9.106965506	9.913260159	9.123711698	10.9600023
95041	95041	95041	0	0	0	0	9.659648494	7.039688692	6.563869866	11.59617028	13.2886915	10.48487852	7.435965976	9.272897218	8.924667696	9.852090601	7.274604544	6.653353413	10.78785586	6.788947204	10.2107381	9.529888121	7.634866506	8.776341274	6.580550604	12.23883016	7.78100748	8.900964243	10.67914618	9.202338133	8.922987228	7.834913995	11.97201009	12.76195024	8.45111206	12.59831432	10.93247296	6.8174508	8.939705963	10.19880113	7.94369628	10.03723363	7.555951061	9.23124265	7.75142685	8.987140491	8.993564523	9.06548828	9.543172276
95043	95043	95043	0	0	1	0	10.22471303	6.661101413	6.406078729	11.50431686	13.19555421	10.48440601	8.597191758	8.692696939	8.725870484	10.5855647	6.850864345	6.441492069	11.30008318	6.636984398	10.09849041	9.085267184	7.216240107	8.545323683	6.42743414	11.23641693	7.88666117	8.465373224	11.15583886	9.934636816	9.34310426	7.820405509	11.67919065	11.4075318	8.299595067	12.17358504	9.256107175	6.742379591	9.175276444	10.24145362	8.597191758	10.54857499	8.077166854	9.309312035	8.312503881	8.968545103	8.603169341	9.236333169	9.577176988
95044	95044	95044	0	0	1	0	10.26909597	6.78106569	6.506158007	11.9453884	13.20882866	10.62503226	7.363769132	10.94766143	8.913809653	10.39847842	7.510043435	6.529275773	11.32297103	6.755170872	10.32301875	9.146932988	7.248024839	8.659913697	6.450724883	11.66450839	7.748039078	8.659913697	11.20093938	9.693737781	9.523411914	7.773992353	12.18039428	12.64739209	8.316486314	12.42502831	9.686109269	6.755170872	9.868631308	9.972565032	8.327465156	10.06818415	8.562992247	9.276917658	7.920577756	9.097871054	9.047074812	9.258725978	9.276917658
95045	95045	95045	0	0	0	0	9.365369979	8.913161912	6.920698227	11.52755895	13.16918779	10.39286075	8.364439364	8.572712415	8.836074333	10.00624091	7.438195611	6.9782811	10.60402242	7.03907009	9.79920451	9.254808783	7.906602063	8.751333449	6.778802966	11.49463527	7.789414388	8.783899993	10.62747148	10.03959762	9.024973394	8.089891864	11.81317651	10.45821648	8.629381037	11.52755895	8.916102423	7.21699753	9.177307919	10.27439863	7.894706294	9.693635664	7.789414388	9.252485328	8.496131597	9.331654213	8.970860212	8.969445588	9.409824949
95046	95046	95046	0	0	1	0	10.05554775	7.99760252	6.601576639	11.34456982	13.02357773	10.17742627	7.437382018	8.359438075	8.659923559	10.3904074	7.294708284	6.638958813	10.88358986	6.751158554	10.09423009	9.43352043	8.270171944	8.646775222	6.56964477	11.49050119	7.772943863	8.592912733	10.9785137	9.468255797	9.362237004	7.717089923	11.72819839	13.23698616	8.313655153	11.50681305	9.656045737	6.69322682	8.904788381	9.893397463	8.419396205	10.07528726	7.847579279	9.091965804	8.068102701	8.928998801	8.98775629	9.021863774	9.170899901
95047	95047	95047	0	0	1	0	10.27610253	8.066990373	6.484462946	11.7290319	13.41878476	10.55303288	7.523752109	8.422732829	8.934955421	10.36424959	7.01987644	6.580500044	11.2024729	6.780211114	9.859272595	9.124043265	7.720087925	8.716974077	6.413980512	11.65473278	7.726510127	8.36448276	11.69056691	9.633468455	9.140812212	7.68753669	11.92649031	13.19670245	8.453882562	11.50303979	9.456809648	6.864645478	9.332215484	9.899046781	8.233610886	10.04159273	7.983828731	9.067517304	7.770675064	9.049860306	8.779656821	9.024251423	9.143191792
95048	95048	95048	0	0	0	0	10.04526009	7.409598632	6.489325926	11.40350191	13.55211242	10.74325184	7.421156529	8.593634519	9.102359839	10.06155897	7.087756586	6.678930572	10.29931583	6.752190833	10.35545567	9.34478735	7.362467533	8.752702276	6.611796674	11.38622344	7.553401306	8.348663215	11.10589637	10.66219135	9.375330173	7.841021923	11.94752287	12.78848629	8.633045271	12.5586851	10.92592716	6.752190833	8.776487678	10.49727372	7.921816516	10.0635841	7.563919384	9.24756385	7.488716814	8.887940664	8.92691347	8.983560629	10.75806098
95049	95049	95049	0	0	0	0	10.02162473	7.956615905	6.310626433	11.6998344	13.09657166	10.51165798	7.472813088	8.109229009	8.731869696	10.52386439	6.910264076	6.452054271	11.2071876	6.670518931	10.21701158	9.414842612	7.43058022	8.922886298	6.400623373	11.75000435	7.765750112	8.723117495	11.1723289	10.09018002	9.525916088	7.765750112	11.86119158	12.72682745	8.685769594	13.01745566	9.288609927	6.648627057	8.75952657	10.05980077	9.683463379	10.28009233	7.529943837	9.407198875	8.192618063	9.102472698	8.724872171	9.110557285	9.379565745
95050	95050	95050	0	0	1	0	9.699036826	7.375625126	6.655050239	11.02319459	12.64770716	10.26557403	7.78867901	8.537580892	8.760461735	9.997977777	7.081846462	6.625121479	9.679811466	6.936866422	9.884877124	9.257011102	7.411246384	8.669097632	6.539485774	11.198775	7.747401534	8.821657876	10.72410946	9.460357127	9.533522033	8.071292936	11.90425795	11.78092618	8.502751573	10.73395013	8.74650496	6.906047993	8.709216839	10.43064135	8.128758239	10.1035875	10.94362022	9.0146453	7.918362838	9.117311831	8.591235629	9.052049579	9.798330452
95051	95051	95051	0	0	1	0	9.944675618	7.259193773	6.451682959	11.45393411	13.41682442	10.43841091	7.532691572	8.624270334	8.965719381	10.11053579	6.925699143	6.589258735	10.55249204	6.689186077	10.04163392	9.199625751	8.478503787	8.939536064	6.444059809	11.44987142	7.740635014	8.348471622	11.18559027	9.650373722	9.492006958	7.731393071	11.80062392	11.7655799	8.556717773	12.89074725	9.343905601	6.689186077	9.666312386	9.942719579	8.5858207	10.17514451	8.116237818	9.480312946	7.889198733	8.90746597	8.748937398	9.064672034	9.140074701
95052	95052	95052	0	0	1	0	9.823948499	7.31661587	6.558876024	11.12885244	13.29514384	10.41933978	7.542309852	8.289361978	8.962106825	9.841763494	7.312000092	6.604817823	10.71212253	6.903395953	10.03860656	9.184958645	7.577367842	8.588059744	6.634654862	11.9104021	7.881674789	8.740521165	11.11222338	9.681950734	9.394564037	7.915579421	11.69022646	12.11054804	8.351535771	10.00448996	9.114863833	6.866130929	10.5007001	10.04840758	8.812762446	10.0216488	7.630268333	9.220009895	8.093107679	9.110868308	8.737071711	9.060661049	9.843372216
95053	95053	95053	0	0	1	0	10.53248729	7.014472499	6.884325554	11.26760866	12.90273233	10.31816145	7.732480854	8.51167222	9.066678408	11.12414685	7.259540841	6.803367438	10.54145871	7.07070336	9.822802177	9.234943708	7.783188784	8.668962873	6.852499649	11.9983624	8.153240262	8.735154086	10.93293007	10.50482519	9.073324208	8.405604626	11.76387977	12.69278433	8.319502858	11.87008012	9.352970719	6.935817908	8.994931935	9.764558724	8.82367046	10.61087033	10.63654046	9.047676187	8.217661153	9.195994304	8.946192213	9.684615219	9.597568039
95054	95054	95054	0	0	1	0	9.844366725	7.137115133	6.521187248	11.19076844	13.13935812	10.534206	7.584277844	9.186937344	8.926056146	13.24898355	7.16681322	6.530250793	10.40311474	6.716790831	10.03862021	9.064683037	7.258034933	8.598071716	6.548213254	11.69929944	7.880841814	8.689226607	11.17551332	9.582082348	9.484444983	7.862569265	11.9854075	11.37358805	8.371129729	9.814133078	8.900724163	6.756100428	9.049905115	10.13293517	8.570963309	10.10080633	7.619353681	9.439460199	8.032609066	9.267454599	9.346525708	9.331591332	9.335679293
95055	95055	95055	0	0	1	0	10.26576419	7.002471748	6.411081035	11.28719607	13.15749454	10.81025577	9.854935237	8.342226717	9.263294171	9.760857388	8.058168614	6.466928072	11.01005265	6.831124614	9.977321874	9.108724083	7.653088973	8.501934819	6.474731339	12.00387774	7.989593267	8.88428194	11.37822376	13.39359486	9.206690118	7.774258725	11.78304083	13.89852344	8.568374905	13.39601198	9.835714867	6.730599411	8.94099811	10.4812859	10.53890403	10.60390021	7.719856129	9.181057445	8.453912341	9.053256384	10.26576419	8.856533978	10.73363241
95056	95056	95056	0	0	0	0	9.205452101	7.413457736	6.961533216	11.73031941	13.4123264	10.57334648	7.675294356	8.66561843	8.763015189	9.700444064	7.322795435	6.998196976	10.12697789	7.012616285	9.449164215	8.831068986	7.693670269	8.646331048	6.908657398	12.0864785	7.833127529	8.639034151	10.74488253	9.854976967	9.195373093	8.085485899	12.0668042	12.74596554	8.672788021	10.7693937	8.404725749	7.082712932	8.370151241	10.67581877	8.07133738	9.981182518	7.628349556	9.052264678	7.71182478	9.076168145	8.820298346	9.016632255	9.598206259
95057	95057	95057	0	0	0	0	9.203524118	7.085183121	6.541103867	10.86626361	13.55679406	10.54664252	7.387153897	8.424669339	8.603698282	10.65118588	7.103029914	6.743110897	9.814168843	6.795037674	10.08962534	9.51349364	7.238513241	9.089927124	6.523679493	11.67120463	7.725416078	8.670444777	11.37205416	9.957904293	9.221866905	7.964505849	11.93467684	12.76293245	8.595138127	11.4273194	8.799234913	6.866179164	8.799234913	10.38656543	8.45330575	9.713257415	7.453873382	9.394972224	7.604333438	9.077606195	8.780430795	9.364743431	9.522667143
95058	95058	95058	0	0	0	0	10.13879005	7.199084469	6.655666946	11.23789584	13.34161759	10.24312896	7.745344774	8.544098418	8.489858174	10.04793179	8.08794375	6.663388516	10.42889806	6.745740562	10.06911652	9.254018474	7.251535755	8.733617171	6.551392456	12.09608681	7.806546762	8.701456882	10.9628479	10.15800128	9.328154491	7.868674528	11.93215401	12.75852313	8.644909149	10.6563854	9.671026006	6.904269031	8.785093029	10.40819297	7.723118004	9.918950055	7.531990083	8.990382694	7.81708631	8.980932279	8.827818232	9.027585568	12.36649572
95060	95060	95060	0	0	1	0	9.792836191	7.187629089	6.5575178	11.1882196	12.95448836	10.33875024	7.6207169	8.495804065	10.19785427	10.44503126	7.033924861	6.687054783	10.74340081	6.786747868	10.28053285	9.015652458	7.033924861	8.50749785	6.760831351	11.89719757	7.77405664	9.049338488	11.22213418	9.342320697	9.393542528	7.876949502	11.70171664	11.60230171	8.466146772	9.538992199	9.690819379	6.909756783	9.069177806	10.49560849	7.935905614	10.47103789	9.803124136	9.660664653	8.417385229	9.275616576	8.681000433	8.989512832	9.611963154
95061	95061	95061	0	0	1	0	9.249053752	6.742359395	6.437033608	10.90411926	13.05211362	10.27370408	8.679235749	8.848091424	9.034853577	10.20020022	7.146671339	6.428296361	10.22361195	6.756415034	9.898994474	9.231297244	7.146671339	8.509289321	6.410662845	12.32185725	7.62541722	9.130930052	11.09437776	10.8988565	9.298624043	7.942317184	11.83891748	11.22744306	8.481780553	9.317988686	8.990362425	6.824725577	9.760342249	10.33234163	7.960770885	10.44074854	7.839737448	9.44456825	8.596742809	9.291295326	8.78704412	9.628592542	9.947371558
95062	95062	95062	0	0	1	0	9.573227013	7.007841558	6.789037699	10.9083466	12.950359	10.34996977	7.67993287	8.571312193	9.110709126	9.997612669	7.316328806	6.818231144	10.31734852	6.936231769	9.855514782	9.106123676	7.513827749	8.994868904	6.860965174	12.05131706	7.762181653	9.206711343	10.60618849	9.89279278	9.24203217	8.029693552	11.77136328	13.34419897	8.566904952	11.66006324	9.012917464	6.995077662	8.677417023	10.52543581	7.435122236	9.986701791	8.442638096	9.230821311	8.079671925	8.993217116	9.057886291	8.999813193	9.597558291
95063	95063	95063	0	0	1	0	9.836804418	7.302996224	7.346768968	11.13843754	13.56683048	10.36761447	7.435084761	8.366913663	8.544067764	10.05283527	7.312837433	6.670402573	10.70555688	6.902190192	9.992174235	9.403536683	7.211309531	8.825572281	6.685546895	12.1737843	7.786233086	8.505550962	10.95002517	10.35604729	9.595599267	8.086573139	11.74239616	12.85785433	8.679125544	11.17658197	8.703944407	6.996507693	8.677198828	9.933789876	7.636979607	10.18162366	7.539515895	9.465538408	7.713510916	9.067427883	8.830788517	8.841165466	9.282548286
95064	95064	95064	0	0	1	0	10.26161018	7.025770265	6.585829623	11.23531447	13.25844863	10.2040754	7.639100954	9.740345107	8.878604167	10.52913065	7.849216142	6.608342354	10.56422236	6.951381594	10.11487807	9.577318777	7.556533472	8.752631725	6.790020972	11.8039792	7.868017332	8.658503096	11.39228464	9.628831251	9.378285028	7.970168571	12.09140409	12.31405666	8.398730592	12.39437591	8.96125757	6.803093801	8.877056724	10.0198084	8.69408464	10.41095471	7.617046515	9.266849237	7.699819757	9.00867082	8.690565667	9.216327367	9.650746275
95065	95065	95065	0	0	1	0	9.725543286	7.622584447	7.032510074	11.00083141	12.95969589	10.58401692	7.638285304	9.004064576	8.963674439	10.17017132	8.014758523	7.695704197	10.1246578	7.205149518	9.640872282	9.037389305	7.516194806	8.545185251	7.401439984	11.73236562	7.729102073	8.357382569	10.79942703	9.983638763	9.166311141	8.091162888	11.83354805	11.90377013	8.261235673	9.964716264	8.943052528	8.174623643	8.658182602	10.35268691	7.984273789	10.0161743	8.091162888	9.320977347	7.868937621	9.357513841	8.667859017	9.140026065	10.08500633
95066	95066	95066	0	0	1	0	9.455061373	7.864454531	6.510535547	10.98945868	13.67833029	10.42616282	7.577056105	8.350432956	9.099663753	10.05363148	6.98367378	6.528992135	10.21937855	6.734247092	10.17117147	9.361305467	7.502753813	8.751375471	6.617984971	12.06306313	7.630441591	8.873613666	10.8704604	9.581348344	9.369461404	7.944391159	12.14042118	12.16891192	8.439237998	11.05191251	8.938422404	6.871489476	9.772966658	10.3774458	9.737416031	9.905338969	7.586087964	9.448649036	7.690392971	9.224326877	8.839149168	9.212320863	9.573097507
95067	95067	95067	0	0	0	0	9.459365694	7.659435786	6.652780287	10.80344215	13.11853934	10.52446279	8.130821877	8.348891577	8.880349244	9.954413596	7.220472092	6.794412787	10.45393414	6.9673695	9.656556794	9.273277087	7.274029504	8.883191096	6.775906736	12.29748682	7.81156498	8.672491461	10.90964048	12.28088695	9.415067205	7.999995285	11.68314522	12.48853101	8.783246968	11.72798996	9.047914694	6.950986564	9.02110243	10.14023151	8.16643545	10.07643194	7.68922197	9.395369923	7.76884294	9.16561945	8.72577633	9.330448277	9.472579552
95069	95069	95069	0	0	1	0	9.517403017	7.166150798	6.675734495	11.01972152	13.26416817	10.3987709	7.787133806	9.098303237	8.891681092	9.999272019	7.568657726	6.653416045	10.2243256	6.888281882	10.03782081	9.050055616	7.282564149	8.835925363	6.638344506	11.63831206	7.787133806	9.117713884	11.00512322	9.757061191	9.301207514	7.83781456	11.7037558	13.23539288	8.371096617	11.58904793	10.15985088	6.782461371	9.709253666	10.28667966	8.777946671	9.984169179	7.995029073	9.353666628	8.883614569	9.102484525	8.492458081	9.182364103	9.227756701
95070	95070	95070	0	0	1	0	9.117969335	7.011210836	6.325254089	11.31290399	13.61508409	10.71680458	9.087699715	8.220320116	8.786929858	9.833043588	7.118002416	6.489199765	10.59752985	6.616990579	10.3250885	9.257305977	7.459992652	8.721055834	6.53299137	12.13051816	7.749212037	8.679064113	10.91404519	12.73316185	9.286223852	7.67930928	12.2659696	11.89892405	8.474413644	10.19223045	8.826103924	6.753746386	9.238951244	10.60360559	7.834642307	10.09397933	7.272092097	9.040093127	7.76861232	9.224107525	8.845321755	9.11996621	10.10241183
95071	95071	95071	0	0	1	0	9.261580989	8.059079865	6.599817726	10.9129269	13.08101003	10.74893452	7.43365428	8.555184689	8.619385473	9.957977157	6.982837915	6.668131295	10.17626221	6.848658365	9.939636698	9.1869141	7.335783163	8.885739901	6.668131295	11.61950735	7.810316216	8.354806237	10.76965987	10.36238449	9.223222833	7.90037763	11.93253979	12.37365551	8.632789098	13.50402942	8.974918368	6.969271078	8.667951884	10.5388999	8.614890588	9.898472497	7.779040148	9.25866527	8.019285744	9.144977101	8.885739901	8.987232125	10.16044142
95072	95072	95072	0	0	1	0	10.13411525	6.848563637	6.573672354	11.42763123	13.20816345	10.43845894	8.143203804	8.323411326	9.010822956	10.2216932	7.451071748	6.58770574	10.97327391	6.854365589	10.23685782	9.16178762	7.400680361	8.784869756	6.55949933	11.56423773	7.890053712	8.642077396	11.11270647	9.542615412	9.306579729	7.920508029	11.88029513	13.01041368	8.331644743	12.4497641	9.145653725	6.758573051	9.125813656	9.965261718	8.501690851	10.36947764	7.739669632	9.561781632	9.895114083	8.716045877	9.018446759	8.944318212	9.418040373
95073	95073	95073	0	0	1	0	9.982928533	6.978722339	6.662913821	11.22208625	13.17379504	10.60691012	7.559064803	8.64943076	8.826603531	10.23686895	7.77026741	6.634385394	10.65411891	6.731857046	9.762496758	9.159352242	7.228086416	8.6315344	6.590504687	11.9585976	7.81856149	9.57411017	11.01218575	9.57878302	9.502135238	8.010931953	11.77800849	13.13369454	8.598749808	11.08352572	8.826603531	6.860571036	8.694946819	10.24570545	9.309764775	10.34607773	8.059956518	9.279075457	7.931192476	9.237112147	8.658296256	9.356241015	9.485308627
95074	95074	95074	0	0	1	0	9.603285313	6.897152672	6.72149923	11.23796055	12.9155333	10.12721325	7.953369537	8.501700907	8.789981058	10.16732126	7.00341786	6.583705829	12.47694367	6.795655816	9.805262293	8.822691422	7.323746082	8.553268991	6.521514027	11.62296919	7.823813973	8.629178102	11.00650444	9.16903613	9.13816514	7.905373878	11.61032623	12.27463936	8.62547583	12.85438463	9.19551787	6.872438626	9.260272277	10.48762936	9.041388289	10.5038966	7.433490437	9.071652194	8.066818812	9.06346103	8.796582605	9.123792585	11.48358978
95075	95075	95075	0	0	1	0	9.67311556	7.109201282	6.749119731	11.38147807	13.21769186	10.85845122	7.657848572	8.571976044	9.127768344	10.47126315	7.552313769	6.708969276	10.50608429	6.928795099	10.032357	9.322394695	7.699350428	8.940529501	6.66766602	11.61060818	7.752887072	8.024456807	10.86488467	9.401802407	9.236005415	7.988661264	11.6551089	11.71300803	8.763148832	12.50504658	9.611286408	6.946163092	8.743486139	10.26505009	7.878611679	9.902764478	8.590443965	8.836127033	8.139399539	9.127768344	9.125239993	9.309094466	9.368000411
[truncated: 5,000 more columns]
