# Supplementary material for: Heritability Estimation of Multiple Sclerosis Related Plasma Protein Levels in Sardinian Families with Immunochip Genotyping Data
Source: Life (Basel). 2022 Jul 21;12(7):1101. doi: 10.3390/life12071101 (PMC9317284; doi:10.3390/life12071101)
Supplement: Supplementary file 1 [file life-12-01101-s001.zip › Supplementary Tables/Supplementary Table S1.xlsx]

## Sheet: List
Name	Gene	Protein	HPA
ACE2_HPA000288	ACE2	Angiotensin I converting enzyme 2	000288
ANXA1_HPA011271	ANXA1	Annexin A1	011271
APEX1_HPA002564	APEX1	Apurinic/apyrimidinic endodeoxyribonuclease 1	002564
APP_HPA001462	APP	Amyloid beta precursor protein	001462
C3_HPA003563	C3	Complement C3	003563
C9_HPA029577	C9	Complement C9	029577
CASP1_HPA003056	CASP1	Caspase 1	003056
CASP2_HPA006704	CASP2	Caspase 2	006704
CCL2_HPA019163	CCL2	C-C motif chemokine ligand 2	019163
CD14_HPA002127	CD14	CD14 molecule	002127
CFLAR_HPA019044	CFLAR	CASP8 and FADD like apoptosis regulator	019044
CNTF_HPA019654	CNTF	Ciliary neurotrophic factor	019654
CNTN1_HPA041060	CNTN1	Contactin 1	041060
CP_HPA001834	CP	Ceruloplasmin	001834
CRYAB_HPA028724	CRYAB	Crystallin alpha B	028724
CYP24A1_HPA022261	CYP24A1	Cytochrome P450 family 24 subfamily A member 1	022261
FADD_HPA001464	FADD	Fas associated via death domain	001464
FAS_HPA027444	FAS	Fas cell surface death receptor	027444
GAP43_HPA013392	GAP43	Growth associated protein 43	013392
GC_HPA001526	GC	GC vitamin D binding protein	001526
ICAM1_HPA004877	ICAM1	Intercellular adhesion molecule 1	004877
IL16_HPA018467	IL16	Interleukin 16	018467
IL18_HPA003980	IL18	Interleukin 18	003980
IL21_HPA038303	IL21	Interleukin 21	038303
IL22_HPA023684	IL22	Interleukin 22	023684
IL23A_HPA001554	IL23A	Interleukin 23 subunit alpha	001554
IL4_HPA007714	IL4	Interleukin 4	007714
IL7_HPA019590	IL7	Interleukin 7	019590
IL7R_HPA034514	IL7R	Interleukin 7 receptor	034514
IRF8_HPA002531	IRF8	Interferon regulatory factor 8	002531
KIF5A_HPA004469	KIF5A	Kinesin family member 5A	004469
KLK6_HPA019525	KLK6	Kallikrein related peptidase 6	019525
LIF_HPA018844	LIF	LIF interleukin 6 family cytokine	018844
LTA_HPA007729	LTA	Lymphotoxin alpha	007729
MAG_HPA012499	MAG	Myelin associated glycoprotein	012499
MERTK_HPA036196	MERTK	MER proto-oncogene, tyrosine kinase	036196
MMP19_HPA012845	MMP19	Matrix metallopeptidase 19	012845
MMP8_HPA021221	MMP8	Matrix metallopeptidase 8	021221
MMP9_HPA001238	MMP9	Matrix metallopeptidase 9	001238
MOBP_HPA035152	MOBP	Myelin associated oligodendrocyte basic protein	035152
MOG_HPA021873	MOG	Myelin oligodendrocyte glycoprotein	021873
MX1_HPA030917	MX1	MX dynamin like GTPase 1	030917
NTF3_HPA032000	NTF3	Neurotrophin 3	032000
OSM_HPA029814	OSM	Oncostatin M	029814
PDGFA_HPA016613	PDGFA	Platelet derived growth factor subunit A	016613
PLAT_HPA003412	PLAT	Plasminogen activator, tissue type	003412
PTGER4_HPA012756	PTGER4	Prostaglandin E receptor 4	012756
S100B_HPA015768	S100B	S100 calcium binding protein B	015768
SERPINA3_HPA000893	SERPINA3	Serpin family A member 3	000893
SLC30A7_HPA018034	SLC30A7	Solute carrier family 30 member 7	018034
SOD1_HPA001401	SOD1	Superoxide dismutase 1	001401
SPP1_HPA005562	SPP1	Secreted phosphoprotein 1	005562
SST_HPA019472	SST	Somatostatin	019472
TMEM39A_HPA039140	TMEM39A	Transmembrane protein 39A	039140
TNFSF13_HPA004863	TNFSF13	TNF superfamily member 13	004863
ZFP36L1_HPA001301	ZFP36L1	ZFP36 ring finger protein like 1	001301

## Sheet: Legend
Name	Protein name in the dataset
Gene	Coding gene
Protein	Protein name
Human Platelet Antigen	Human Protein Atlas antibody product name (Human Platelet Antigen)
