# Supplementary material for: Heritability Estimation of Multiple Sclerosis Related Plasma Protein Levels in Sardinian Families with Immunochip Genotyping Data
Source: Life (Basel). 2022 Jul 21;12(7):1101. doi: 10.3390/life12071101 (PMC9317284; doi:10.3390/life12071101)
Supplement: Supplementary file 1 [file life-12-01101-s001.zip › Supplementary Tables/Supplementary Table S2.xlsx]

## Sheet: Supplementary Table S2
Protein	Heritability	95% LCL	95% UCL	Unadjusted p-value	Adjusted p-value	Shared Environment Effect	95% LCL	95% UCL	Unadjusted p-value	Adjusted p-value
GC_HPA001526	0.77	0.36	1	1.77e-06	9.91e-05	0	0	0.39	0.534	0.534
PLAT_HPA003412	0.7	0.27	0.95	1.36e-05	0.000381	0.01	0	0.33	0.505	0.534
ANXA1_HPA011271	0.68	0.27	1	2.08e-05	0.000388	0	0	0.35	0.534	0.534
SOD1_HPA001401	0.58	0.18	0.96	0.000283	0.00386	0.07	0	0.41	0.349	0.534
IRF8_HPA002531	0.56	0.19	0.99	0.000344	0.00386	0.03	0	0.35	0.466	0.534
PTGER4_HPA012756	0.45	0.1	0.96	0.0033	0.0308	0	0	0.32	0.532	0.534
FADD_HPA001464	0.41	0.06	0.84	0.00568	0.0454	0.01	0	0.31	0.5	0.534
PDGFA_HPA016613	0.42	0.06	0.87	0.009	0.063	0.36	0.03	0.84	0.0175	0.191
IL7_HPA019590	0.37	0.03	0.85	0.0113	0.0654	0	0	0.32	0.532	0.534
TNFSF13_HPA004863	0.37	0.03	0.84	0.0117	0.0654	0	0	0.31	0.532	0.534
IL21_HPA038303	0.35	0.03	0.75	0.0164	0.0836	0	0	0.29	0.531	0.534
MMP8_HPA021221	0.34	0.02	0.75	0.0237	0.11	0.25	0	0.67	0.0629	0.357
APEX1_HPA002564	0.28	0	0.66	0.0434	0.187	0.14	0	0.49	0.195	0.534
CP_HPA001834	0.26	0	0.62	0.0572	0.199	0.14	0	0.49	0.194	0.534
APP_HPA001462	0.27	0	0.64	0.0577	0.199	0.25	0	0.65	0.0638	0.357
ZFP36L1_HPA001301	0.25	0	0.58	0.0581	0.199	0.02	0	0.3	0.462	0.534
CRYAB_HPA028724	0.27	0	0.64	0.0605	0.199	0.32	0.01	0.75	0.0272	0.191
IL23A_HPA001554	0.25	0	0.62	0.077	0.239	0.33	0.02	0.78	0.0224	0.191
CD14_HPA002127	0.23	0	0.58	0.0883	0.25	0.21	0	0.59	0.0954	0.445
CNTN1_HPA041060	0.25	0	0.64	0.0894	0.25	0.6	0.18	0.98	0.000124	0.00348
CNTF_HPA019654	0.19	0	0.54	0.123	0.329	0.2	0	0.57	0.111	0.48
LTA_HPA007729	0.17	0	0.47	0.148	0.37	0.12	0	0.43	0.225	0.534
SST_HPA019472	0.17	0	0.5	0.152	0.37	0.14	0	0.48	0.187	0.534
SERPINA3_HPA000893	0.15	0	0.51	0.174	0.406	0	0	0.3	0.529	0.534
C3_HPA003563	0.15	0	0.49	0.183	0.41	0	0	0.29	0.529	0.534
CYP24A1_HPA022261	0.14	0	0.45	0.193	0.414	0.11	0	0.42	0.25	0.534
OSM_HPA029814	0.14	0	0.45	0.2	0.414	0	0	0.28	0.517	0.534
MMP9_HPA001238	0.12	0	0.43	0.227	0.451	0.03	0	0.31	0.449	0.534
ACE2_HPA000288	0.12	0	0.41	0.243	0.451	0.07	0	0.37	0.327	0.534
TMEM39A_HPA039140	0.11	0	0.54	0.244	0.451	0	0	0.36	0.528	0.534
CFLAR_HPA019044	0.11	0	0.42	0.25	0.451	0.06	0	0.35	0.374	0.534
SLC30A7_HPA018034	0.12	0	0.46	0.268	0.464	0.53	0.16	0.99	0.000401	0.00748
CASP1_HPA003056	0.1	0	0.41	0.282	0.464	0	0	0.28	0.528	0.534
IL16_HPA018467	0.09	0	0.38	0.293	0.464	0	0	0.27	0.528	0.534
GAP43_HPA013392	0.09	0	0.4	0.299	0.464	0.15	0	0.5	0.167	0.534
MERTK_HPA036196	0.09	0	0.44	0.301	0.464	0	0	0.31	0.528	0.534
MX1_HPA030917	0.08	0	0.38	0.31	0.464	0.01	0	0.29	0.485	0.534
MOBP_HPA035152	0.08	0	0.38	0.321	0.464	0	0	0.28	0.528	0.534
SPP1_HPA005562	0.09	0	0.45	0.323	0.464	0.69	0.25	0.99	2.95e-06	0.000165
IL4_HPA007714	0.07	0	0.42	0.332	0.464	0	0	0.31	0.528	0.534
IL18_HPA003980	0.05	0	0.35	0.393	0.536	0.3	0.01	0.72	0.0272	0.191
KLK6_HPA019525	0.05	0	0.35	0.418	0.536	0.36	0.03	0.83	0.0106	0.149
IL7R_HPA034514	0.04	0	0.33	0.42	0.536	0.03	0	0.31	0.444	0.534
FAS_HPA027444	0.03	0	0.31	0.457	0.536	0.14	0	0.47	0.193	0.534
KIF5A_HPA004469	0.03	0	0.31	0.466	0.536	0.18	0	0.54	0.121	0.484
LIF_HPA018844	0.01	0	0.28	0.506	0.536	0.05	0	0.33	0.397	0.534
S100B_HPA015768	0	0	0.31	0.535	0.536	0.09	0	0.47	0.275	0.534
CCL2_HPA019163	0	0	0.32	0.535	0.536	0.05	0	0.4	0.386	0.534
MMP19_HPA012845	0	0	0.31	0.535	0.536	0.01	0	0.32	0.509	0.534
ICAM1_HPA004877	0	0	0.33	0.535	0.536	0	0	0.33	0.527	0.534
MOG_HPA021873	0	0	0.29	0.535	0.536	0	0	0.29	0.527	0.534
NTF3_HPA032000	0	0	0.29	0.535	0.536	0	0	0.29	0.527	0.534
IL22_HPA023684	0	0	0.31	0.535	0.536	0	0	0.32	0.527	0.534
C9_HPA029577	0	0	0.29	0.536	0.536	0.22	0	0.61	0.0802	0.408
MAG_HPA012499	0	0	0.32	0.536	0.536	0.16	0	0.6	0.148	0.534
CASP2_HPA006704	0	0	0.31	0.536	0.536	0.13	0	0.53	0.206	0.534
