# Supplementary material for: Heritability Estimation of Multiple Sclerosis Related Plasma Protein Levels in Sardinian Families with Immunochip Genotyping Data
Source: Life (Basel). 2022 Jul 21;12(7):1101. doi: 10.3390/life12071101 (PMC9317284; doi:10.3390/life12071101)
Supplement: Supplementary file 1 [file life-12-01101-s001.zip › Supplementary Tables/Supplementary Table S3.xlsx]

## Sheet: GC_HPA001526
Immunochip SNP	Additive Effect	SE	95% LCL	95% UCL	p-value
rs7041	0.887349	0.0810575	0.728479	1.04622	1e-16
rs715687	0.591763	0.130254	0.336469	0.847057	5.54242e-06
rs4522405	0.544473	0.134208	0.28143	0.807516	4.97226e-05
rs7310543	0.583211	0.148717	0.291731	0.874691	8.79558e-05
imm_2_204468251	0.813611	0.209387	0.40322	1.224	0.000102044
rs1892124	0.412613	0.111086	0.194888	0.630338	0.000203722
rs4908665	-0.402631	0.111638	-0.621436	-0.183825	0.000310246
imm_1_113889440	0.709869	0.198814	0.3202	1.09954	0.000356281
rs13120401	0.624165	0.176118	0.27898	0.969349	0.000394074
imm_9_138526155	0.412689	0.116596	0.184166	0.641213	0.00040091
rs10490924	0.493163	0.140369	0.218045	0.768281	0.000442511
rs7694333	0.35363	0.100961	0.15575	0.55151	0.00046067
rs6478137	-0.458347	0.131173	-0.71544	-0.201253	0.000475434
rs7941822	-0.394825	0.113291	-0.61687	-0.172779	0.000492038
rs28817011	-0.372867	0.107087	-0.582752	-0.162981	0.000497842
rs7744559	0.385875	0.111696	0.166955	0.604796	0.000550939
rs17650634	0.494841	0.144773	0.211091	0.778591	0.00063072
rs12187550	0.759104	0.224448	0.319194	1.19902	0.000719367
rs1474078	-0.369582	0.111679	-0.588468	-0.150696	0.000935158
rs7969329	-0.344738	0.104878	-0.550295	-0.13918	0.00101251
rs6013871	0.42106	0.128725	0.168763	0.673357	0.00107171
imm_2_68434750	0.350251	0.107159	0.140223	0.560279	0.00108116
rs4938288	0.355679	0.10913	0.141787	0.56957	0.00111723
rs7834451	0.50937	0.156649	0.202344	0.816395	0.00114728
rs2494441	0.341865	0.105863	0.134378	0.549351	0.00124083
rs9512233	-0.363864	0.112711	-0.584773	-0.142956	0.00124525
rs790455	0.334198	0.10359	0.131165	0.537232	0.00125468
imm_3_46028782	-0.38429	0.119391	-0.618291	-0.150288	0.00128748
rs947889	-0.345955	0.107506	-0.556664	-0.135246	0.0012909
imm_1_117080928	0.344957	0.107475	0.13431	0.555603	0.00132894
rs4942359	0.388059	0.121159	0.150591	0.625526	0.0013606
rs17450685	-0.404141	0.126937	-0.652932	-0.155349	0.00145357
rs11251836	0.580049	0.182733	0.221899	0.938198	0.00150199
rs7279975	0.73521	0.232424	0.279668	1.19075	0.00156029
rs1031654	-0.402828	0.127431	-0.652588	-0.153068	0.00157149
rs2245639	-0.353912	0.112091	-0.573607	-0.134218	0.00159199
rs1058930	0.693484	0.219837	0.262612	1.12436	0.00160752
rs13069549	0.40396	0.128946	0.151229	0.65669	0.00173165
imm_2_68475743	0.342447	0.109318	0.128186	0.556707	0.00173288
rs11224879	0.534743	0.170909	0.199768	0.869719	0.00175508
rs12677048	0.611926	0.195595	0.228567	0.995286	0.0017568
imm_5_150331908	0.825867	0.264267	0.307914	1.34382	0.00177729
rs13424620	-0.332339	0.106429	-0.540937	-0.123741	0.00179246
imm_5_96223958	-0.444925	0.142603	-0.724421	-0.165429	0.00180831
imm_5_150469802	0.363192	0.116651	0.134559	0.591825	0.00184895
rs33421	-0.422879	0.136789	-0.690982	-0.154777	0.00199172
rs13212644	0.531285	0.171995	0.194181	0.868388	0.00200859
rs688	0.345944	0.112131	0.12617	0.565718	0.0020344
rs1662172	0.3344	0.108418	0.121904	0.546897	0.00203998
rs6753093	0.347307	0.112656	0.126504	0.568109	0.00205004
rs3093341	-0.649366	0.210834	-1.06259	-0.23614	0.00207004
imm_19_10386743	-0.359856	0.11687	-0.588917	-0.130796	0.00207608
imm_17_38076204	-0.605251	0.19679	-0.990953	-0.21955	0.00210067
rs3114018	-0.331531	0.107917	-0.543044	-0.120019	0.00212552
rs7165170	0.553315	0.18025	0.200032	0.906598	0.00214264
rs11647305	-0.327178	0.107057	-0.537006	-0.11735	0.00224228
rs1745836	-0.453927	0.148538	-0.745056	-0.162798	0.00224337
rs12734030	-0.336886	0.110512	-0.553486	-0.120287	0.00230054
rs9834971	0.333191	0.109571	0.118436	0.547946	0.00235898
rs1155542	0.353569	0.116729	0.124784	0.582354	0.00245389
rs8088707	-0.414511	0.136853	-0.682738	-0.146284	0.00245463
rs11969128	-0.476377	0.157616	-0.7853	-0.167455	0.00250789
rs16933501	0.645378	0.213771	0.226394	1.06436	0.00253598
rs2777861	-0.329685	0.109637	-0.544569	-0.1148	0.00263789
rs10745691	0.346871	0.115511	0.120474	0.573268	0.00267395
rs157276	-0.362812	0.120966	-0.599902	-0.125722	0.00270619
rs17420202	-0.363871	0.121381	-0.601773	-0.125968	0.00271976
rs1424962	0.38704	0.129158	0.133895	0.640184	0.00272969
rs3786266	0.334495	0.111629	0.115707	0.553283	0.00273103
rs2969222	0.363947	0.121462	0.125886	0.602007	0.00273194
rs1552972	0.330815	0.110483	0.114273	0.547357	0.00275099
imm_11_60516423	0.514435	0.172031	0.17726	0.85161	0.00278651
rs12119575	-0.323563	0.108339	-0.535902	-0.111223	0.00282109
rs11206514	0.316487	0.105998	0.108734	0.524239	0.00282859
rs7663866	-0.498413	0.167271	-0.826257	-0.170569	0.00288548
rs11717337	0.455722	0.152969	0.155908	0.755536	0.00289021
imm_22_28936564	-0.578189	0.194175	-0.958765	-0.197614	0.00290444
rs10735555	0.361507	0.121505	0.123362	0.599651	0.00292747
rs2968482	0.327968	0.110264	0.111855	0.544082	0.00293571
rs735501	0.482404	0.162464	0.163979	0.800828	0.0029849
rs6542260	0.328104	0.110664	0.111208	0.545001	0.003028
rs2446886	0.34644	0.116876	0.117367	0.575513	0.00303503
rs2834541	0.364084	0.123015	0.122979	0.60519	0.00307969
rs2822590	0.431799	0.146139	0.145372	0.718226	0.00312956
rs246001	0.406825	0.137742	0.136857	0.676794	0.0031415
rs6923467	0.399091	0.135336	0.133838	0.664344	0.00318911
rs6441226	0.76104	0.258115	0.255145	1.26694	0.00319361
rs2360079	-0.312547	0.106081	-0.520462	-0.104632	0.00321593
rs13145544	-0.398844	0.135458	-0.664336	-0.133351	0.00323568
imm_2_65294612	0.619705	0.211267	0.20563	1.03378	0.00335396
rs11525383	-0.568727	0.194046	-0.94905	-0.188404	0.00337997
rs6904483	0.333518	0.113807	0.11046	0.556576	0.00338364
rs877886	-0.325789	0.111443	-0.544213	-0.107364	0.00346279
rs10183648	0.785631	0.268892	0.258613	1.31265	0.00348086
rs2858226	0.316009	0.108177	0.103985	0.528032	0.0034867
rs9322628	0.394447	0.135161	0.129536	0.659357	0.0035189
rs11574733	0.548463	0.187962	0.180064	0.916862	0.0035235
rs2638384	0.348797	0.119806	0.113982	0.583612	0.00359866
imm_9_4279196	0.331214	0.114139	0.107505	0.554923	0.00370977
rs4490008	-0.416036	0.14341	-0.697115	-0.134956	0.00371957
rs4113925	0.314166	0.108395	0.101715	0.526617	0.00375147
imm_6_106710796	0.490636	0.169501	0.15842	0.822852	0.00379651
rs166159	0.324146	0.112087	0.10446	0.543832	0.00382891
rs10513747	-0.362208	0.125251	-0.607695	-0.11672	0.00382978
rs9520403	0.395435	0.136791	0.12733	0.66354	0.00384263
rs9583266	0.316254	0.109796	0.101058	0.53145	0.00397195
X1kg_10_59754057	-0.594671	0.206569	-0.999539	-0.189804	0.00399187
rs3763520	0.321196	0.111665	0.102337	0.540055	0.00402201
rs1350176	0.393943	0.137008	0.125411	0.662475	0.0040362
rs10496434	-0.321583	0.111978	-0.541056	-0.102109	0.00408099
rs2481094	-0.306706	0.106933	-0.51629	-0.0971215	0.00412798
rs4293333	0.387284	0.13508	0.122531	0.652036	0.004143
rs6576358	-0.364032	0.126984	-0.612915	-0.115148	0.00414703
imm_10_80711418	0.340466	0.118898	0.107431	0.573502	0.00418966
rs4851316	0.390919	0.136601	0.123186	0.658651	0.00421292
rs7439876	0.3156	0.1103	0.099416	0.531784	0.00421924
rs4078491	0.333596	0.116611	0.105043	0.56215	0.00422625
imm_3_58302939	0.328424	0.114939	0.103147	0.553701	0.00427164
rs6085568	0.297108	0.104339	0.0926085	0.501608	0.00440586
rs876506	-0.357615	0.125805	-0.604189	-0.111042	0.00447452
rs4940298	0.436421	0.153581	0.135407	0.737436	0.00448838
rs7732720	-0.4713	0.165857	-0.796374	-0.146227	0.00448864
rs11761076	-0.339264	0.11946	-0.573402	-0.105127	0.00451161
rs973608	-0.498449	0.175749	-0.84291	-0.153987	0.00456627
rs9359124	0.641403	0.22623	0.198001	1.08481	0.0045799
rs17682782	0.608915	0.215247	0.18704	1.03079	0.00467055
rs2932054	0.431541	0.152723	0.132209	0.730873	0.00471865
imm_6_86255962	0.645544	0.228993	0.196725	1.09436	0.0048166
imm_6_159325456	-0.448904	0.159552	-0.761621	-0.136187	0.00490017
rs7176903	-0.416708	0.148145	-0.707068	-0.126348	0.00491074
rs888427	-0.330082	0.117408	-0.560197	-0.0999674	0.00493236
rs2888967	0.298313	0.106135	0.0902921	0.506333	0.0049435
rs17029499	-0.302081	0.107821	-0.513407	-0.0907548	0.00508376
rs1059625	-0.306479	0.109573	-0.521237	-0.0917205	0.00515731
rs541503	0.361258	0.129166	0.108097	0.614419	0.00516032
rs1003427	0.317356	0.113493	0.0949137	0.539799	0.0051698
rs10808119	-0.321726	0.115153	-0.547423	-0.0960302	0.00520769
rs3806550	0.507223	0.181615	0.151265	0.863181	0.00522451
rs1022249	0.500529	0.179578	0.148562	0.852495	0.00531578
rs286902	0.305481	0.109789	0.090298	0.520664	0.00539536
rs10475278	0.352017	0.126568	0.103948	0.600086	0.00541512
rs4253431	0.455031	0.163684	0.134216	0.775846	0.005437
rs13359903	0.699045	0.251516	0.206082	1.19201	0.00544727
rs1008854	0.313478	0.112832	0.0923316	0.534624	0.00546481
rs2899611	-0.293038	0.105502	-0.499817	-0.0862582	0.0054768
rs2743246	-0.314376	0.11336	-0.536556	-0.0921947	0.00554982
chr2.166187035	0.903751	0.326093	0.264622	1.54288	0.00558061
rs10092479	-0.301098	0.108733	-0.514211	-0.087984	0.00562053
rs3136447	0.476839	0.172411	0.13892	0.814758	0.0056798
rs4291387	0.32691	0.118326	0.094996	0.558824	0.0057308
rs7726935	-0.310158	0.11227	-0.530202	-0.0901128	0.00573413
rs2755145	-0.48489	0.175747	-0.829347	-0.140432	0.00579741
rs11071894	0.493735	0.178989	0.142923	0.844547	0.00580738
rs1330420	0.280214	0.101714	0.0808594	0.479569	0.00587037
rs1540708	0.322814	0.117227	0.093054	0.552574	0.0058915
rs9566443	-0.425556	0.15512	-0.729586	-0.121526	0.0060807
rs11222969	0.548217	0.19987	0.15648	0.939954	0.0060904
rs9933766	0.382789	0.13956	0.109256	0.656322	0.00609136
rs6489505	0.534767	0.195124	0.152332	0.917202	0.00613164
rs2600782	-0.301913	0.110228	-0.517955	-0.0858703	0.00616282
X1kg_10_59612100	-0.728379	0.266165	-1.25005	-0.206706	0.00620823
X1kg_10_59668414	-0.728379	0.266165	-1.25005	-0.206706	0.00620823
rs12709148	0.314539	0.114959	0.0892244	0.539854	0.00621705
rs910820	-0.350698	0.128237	-0.602037	-0.0993585	0.00624238
rs701421	0.29664	0.10849	0.0840048	0.509276	0.00625175
X6_47103460	0.765183	0.279953	0.216485	1.31388	0.00627118
rs1690261	-0.358251	0.131174	-0.615347	-0.101156	0.00631183
rs17636477	-0.609269	0.223147	-1.04663	-0.171909	0.0063268
rs2057868	0.425063	0.155816	0.119669	0.730456	0.00637233
rs4697007	-0.308951	0.113285	-0.530985	-0.0869166	0.00638734
imm_10_80756787	0.769915	0.282762	0.215711	1.32412	0.00647243
X1kg_19_1058035	0.278263	0.102249	0.0778588	0.478668	0.0065001
rs10950237	0.281922	0.103627	0.0788175	0.485027	0.00651724
rs1558355	-0.300245	0.110562	-0.516943	-0.0835472	0.00661515
rs7742985	-0.466274	0.172252	-0.803881	-0.128666	0.00679084
imm_17_35376408	0.384852	0.142199	0.106147	0.663557	0.00680106
imm_10_6115365	-0.41191	0.152229	-0.710273	-0.113548	0.00681268
rs11041321	-0.469783	0.17365	-0.810131	-0.129436	0.00682331
rs946837	0.387468	0.143329	0.106548	0.668387	0.00686457
rs10838770	0.300495	0.111168	0.0826107	0.518379	0.00686996
rs2127119	0.341382	0.126305	0.0938283	0.588935	0.00687511
rs17101086	0.405406	0.150001	0.11141	0.699403	0.00687807
imm_6_159275614	-0.430899	0.159452	-0.743419	-0.118379	0.00688452
rs265984	0.318761	0.117998	0.0874893	0.550033	0.0069046
rs203104	-0.408415	0.151853	-0.706041	-0.110788	0.00715509
rs11935111	-0.322187	0.119925	-0.557235	-0.0871393	0.00721873
rs6516819	0.340686	0.126857	0.0920498	0.589321	0.00724039
rs13157620	0.317165	0.118116	0.0856627	0.548667	0.00724846
rs9327092	-0.667088	0.248648	-1.15443	-0.179746	0.00729962
imm_12_56540648	0.32721	0.121991	0.0881129	0.566307	0.00731272
rs4686838	0.292533	0.109149	0.0786043	0.506462	0.00735962
rs7210915	0.3254	0.121716	0.0868405	0.563959	0.00750797
rs9727711	-0.303559	0.113599	-0.526209	-0.0809089	0.00753565
imm_17_35463064	0.827491	0.309958	0.219984	1.435	0.00759221
rs16901246	0.570518	0.214472	0.15016	0.990875	0.00781175
imm_3_120755081	-0.304298	0.114506	-0.528726	-0.0798706	0.00787254
rs678648	-0.311836	0.117396	-0.541927	-0.081745	0.00790069
rs3860620	-0.314822	0.118535	-0.547146	-0.0824969	0.00790891
rs12429017	-0.453694	0.170898	-0.788647	-0.118741	0.00793626
imm_3_46098337	-0.454484	0.171213	-0.790054	-0.118913	0.00794258
rs11532043	-0.426694	0.160861	-0.741976	-0.111412	0.00798843
rs2247233	-0.295002	0.11144	-0.513422	-0.0765831	0.00811672
rs3905635	-0.327533	0.123902	-0.570376	-0.084689	0.00820586
rs4854827	0.320618	0.121393	0.0826915	0.558545	0.00826253
rs12221018	0.441977	0.167633	0.113422	0.770532	0.00837477
rs4750148	-0.610296	0.231536	-1.0641	-0.156493	0.00839258
rs781484	-0.303223	0.115097	-0.528808	-0.0776376	0.00842595
rs11772689	-0.372641	0.141523	-0.650021	-0.095262	0.00846129
rs8101425	-0.415104	0.157682	-0.724156	-0.106052	0.00847515
rs8119787	0.281406	0.106946	0.0717953	0.491017	0.00850629
imm_1_171203469	0.295591	0.112382	0.0753277	0.515855	0.00853224
rs10515625	-0.438135	0.166934	-0.76532	-0.11095	0.00867508
vh_15_53910033	-0.410884	0.156906	-0.718413	-0.103355	0.00882731
rs2647601	0.290785	0.111158	0.0729193	0.50865	0.00889763
rs4286505	-0.37116	0.141914	-0.649305	-0.093014	0.00891255
rs913292	-0.306956	0.117366	-0.53699	-0.0769226	0.00891307
rs886218	-0.301203	0.115458	-0.527496	-0.0749107	0.00908659
imm_11_127777886	0.435296	0.16688	0.108218	0.762374	0.00909553
rs11194219	0.310457	0.119082	0.0770608	0.543853	0.00913155
X1kg_14_87485598	-0.338998	0.130034	-0.59386	-0.0841372	0.00913378
rs7648947	0.299611	0.115048	0.0741223	0.525101	0.00920784
rs17121177	0.408158	0.156764	0.100907	0.715409	0.00922366
rs1042078	0.304071	0.116797	0.0751523	0.532989	0.00923024
rs10885987	0.439094	0.168704	0.10844	0.769749	0.00924809
rs6916837	0.569534	0.218847	0.140602	0.998467	0.00925653
rs3786167	0.276601	0.106287	0.068283	0.484919	0.00925724
rs35794	0.363102	0.139543	0.0896022	0.636602	0.00926617
seq_rs8177751	0.329788	0.126942	0.0809856	0.57859	0.00937857
rs2408064	0.313523	0.120689	0.0769772	0.550069	0.00938288
rs283018	-0.298396	0.114879	-0.523555	-0.0732362	0.00939135
rs4787167	-0.593511	0.228674	-1.0417	-0.145319	0.00944676
rs7430272	0.351508	0.135578	0.0857805	0.617235	0.00952346
X1kg_20_43495207	0.631694	0.243754	0.153946	1.10944	0.00955513
rs237025	0.29061	0.112243	0.070617	0.510602	0.00962252
rs2034650	0.290131	0.112068	0.0704824	0.50978	0.00962859
rs6065547	-0.299646	0.115755	-0.526521	-0.07277	0.00963614
imm_22_38000166	-0.461098	0.178272	-0.810504	-0.111691	0.00969598
rs1369939	0.38956	0.150626	0.0943381	0.684782	0.00970208
ccc_2_102127672_C_T	0.294777	0.114017	0.0713065	0.518247	0.00972762
rs6512575	-0.345797	0.13376	-0.607961	-0.0836329	0.00973192
rs11124115	0.41885	0.1621	0.101141	0.73656	0.00976883
rs3741403	-0.280063	0.108401	-0.492526	-0.0676003	0.00977823
rs1459361	0.314929	0.121926	0.0759583	0.5539	0.00979594
rs2032809	0.284646	0.110248	0.0685645	0.500728	0.00982648
rs2839591	-0.284458	0.110182	-0.500412	-0.068505	0.00983133
rs120908	-0.282899	0.109646	-0.497802	-0.0679971	0.00987672
rs7550857	0.338325	0.131133	0.0813092	0.59534	0.00987956
rs9305716	0.295264	0.114454	0.0709392	0.519589	0.00988658
rs6793001	-0.434043	0.168362	-0.764026	-0.10406	0.00993633
rs3843712	0.379075	0.147094	0.0907773	0.667374	0.00996321
rs17814768	0.344884	0.13389	0.0824655	0.607303	0.00999836
rs12067645	-0.335969	0.13046	-0.591666	-0.0802716	0.0100165
rs4440403	-0.557876	0.21668	-0.982561	-0.133192	0.0100339
rs1056114	0.290737	0.112924	0.0694097	0.512064	0.010035
rs11466191	0.33994	0.132143	0.0809458	0.598935	0.0100959
rs9266669	-0.605635	0.235509	-1.06722	-0.144046	0.0101229
rs17042393	0.654325	0.254469	0.155575	1.15307	0.0101308
rs9630173	-0.522366	0.20319	-0.92061	-0.124122	0.0101455
imm_8_129330164	-0.293827	0.114357	-0.517962	-0.0696912	0.010188
rs12896132	-0.290975	0.113252	-0.512945	-0.0690056	0.0101912
imm_3_48797257	-0.467226	0.182026	-0.823991	-0.110462	0.0102638
rs2232073	0.267007	0.104028	0.0631166	0.470898	0.0102673
rs1879445	-0.302561	0.117974	-0.533785	-0.0713374	0.0103279
rs17015376	0.402553	0.157027	0.0947868	0.71032	0.0103593
imm_1_150899278	0.447877	0.174815	0.105246	0.790508	0.010407
rs12228054	0.304819	0.119054	0.0714764	0.538161	0.0104572
imm_8_129333353	-0.281052	0.109792	-0.49624	-0.065864	0.0104714
rs8147	-0.335026	0.130917	-0.591618	-0.0784333	0.0104952
imm_10_62156473	-0.579086	0.226365	-1.02275	-0.135419	0.0105217
seq_rs4844369	-0.445359	0.174205	-0.786794	-0.103924	0.0105722
rs9262155	-0.523817	0.205036	-0.92568	-0.121955	0.0106261
rs16970117	-0.339355	0.132855	-0.599746	-0.0789634	0.0106395
X1kg_11_114076454	0.501003	0.19619	0.116478	0.885528	0.0106596
imm_20_44113988	0.470183	0.184128	0.109299	0.831066	0.0106625
rs12735613	0.366595	0.143566	0.0852117	0.647978	0.0106646
rs8072749	-0.279065	0.109331	-0.493351	-0.0647798	0.0106961
rs28666066	-0.291776	0.114343	-0.515885	-0.0676682	0.0107179
rs4487082	-0.439471	0.172306	-0.777184	-0.101759	0.0107558
rs2279590	0.291046	0.114129	0.0673578	0.514734	0.0107675
rs7323929	0.575711	0.226091	0.13258	1.01884	0.0108852
imm_12_127909766	-0.273359	0.107504	-0.484062	-0.0626556	0.0109972
rs3759169	-0.367828	0.144661	-0.651358	-0.0842975	0.0110003
rs12284762	-0.344245	0.135433	-0.609689	-0.0788013	0.011028
rs3804350	-0.292986	0.115328	-0.519026	-0.0669472	0.0110708
imm_2_181514433	-0.28372	0.111736	-0.502719	-0.0647217	0.0111106
rs2425584	-0.293131	0.115638	-0.519777	-0.0664857	0.0112475
rs1690786	-0.475086	0.187448	-0.842478	-0.107694	0.0112611
rs2279696	-0.278322	0.10989	-0.493703	-0.0629413	0.0113178
vh_7_36425601	-0.479863	0.189487	-0.85125	-0.108475	0.0113274
rs1861352	-0.37214	0.14696	-0.660176	-0.0841038	0.0113332
rs357273	0.462147	0.182553	0.104349	0.819945	0.0113552
rs7601441	-0.283423	0.112064	-0.503064	-0.0637828	0.0114346
rs2882659	0.288272	0.114001	0.0648339	0.51171	0.0114493
rs203102	0.339745	0.134492	0.0761468	0.603344	0.0115321
rs1684693	-0.298366	0.118181	-0.529996	-0.0667355	0.0115812
rs10945764	0.297664	0.117949	0.0664875	0.52884	0.011614
rs7255920	-0.405554	0.160723	-0.720566	-0.0905421	0.0116257
rs2728940	0.299934	0.118914	0.0668675	0.533001	0.0116596
rs10497187	-0.438612	0.173906	-0.779461	-0.0977625	0.0116649
imm_5_96226195	-0.433627	0.172011	-0.770762	-0.0964915	0.0117047
rs3112606	0.286818	0.113781	0.0638115	0.509824	0.0117091
rs3092685	0.279757	0.111009	0.0621832	0.49733	0.0117312
rs8028559	0.326424	0.129554	0.0725022	0.580346	0.0117491
rs6897500	0.281026	0.11159	0.0623132	0.499739	0.0117898
rs1980572	0.283075	0.112424	0.0627287	0.503422	0.0118047
rs1544850	-0.280738	0.111532	-0.499336	-0.0621394	0.0118322
rs2282055	-0.318565	0.126623	-0.566741	-0.0703882	0.0118745
rs583006	0.336411	0.133727	0.0743112	0.598512	0.0118811
rs9886345	0.359944	0.143206	0.0792652	0.640624	0.0119551
rs17068185	-0.644631	0.256471	-1.14731	-0.141957	0.0119552
rs374119	-0.455801	0.1814	-0.811339	-0.100263	0.0119817
rs4296785	-0.401432	0.159822	-0.714678	-0.0881864	0.0120137
rs16925511	0.432928	0.172369	0.0950915	0.770765	0.0120172
imm_22_35877933	0.624872	0.248901	0.137035	1.11271	0.0120551
rs11011739	0.495339	0.19737	0.108502	0.882177	0.0120832
rs2017349	0.324103	0.129218	0.0708412	0.577366	0.012135
rs34869754	-0.567493	0.226394	-1.01122	-0.12377	0.0121876
rs7767084	0.443405	0.177038	0.0964165	0.790394	0.01226
rs1442320	0.463001	0.184887	0.100629	0.825373	0.0122715
rs7990962	-0.367124	0.146635	-0.654523	-0.0797257	0.0122914
rs7585456	-0.312098	0.124697	-0.5565	-0.0676967	0.0123196
rs9869425	0.311248	0.124359	0.0675093	0.554987	0.0123207
rs11784117	0.284938	0.113868	0.0617609	0.508116	0.0123371
rs7260516	-0.260583	0.104167	-0.464747	-0.0564189	0.012364
rs3825300	-0.417534	0.166938	-0.744727	-0.0903421	0.0123796
rs518353	-0.332111	0.132813	-0.59242	-0.0718016	0.0123988
rs7748108	0.335193	0.134049	0.0724606	0.597925	0.0124013
rs878652	0.46334	0.185443	0.0998781	0.826801	0.01247
rs6873153	0.33625	0.134639	0.0723629	0.600137	0.0125099
rs4866625	0.271032	0.10855	0.0582789	0.483786	0.0125302
imm_9_34720754	-0.262022	0.104947	-0.467715	-0.0563296	0.0125353
rs12425244	0.354708	0.142136	0.0761266	0.633289	0.0125761
rs4764482	0.278323	0.111585	0.0596212	0.497025	0.0126214
rs7258086	-0.396425	0.15904	-0.708137	-0.084713	0.0126805
rs2180341	0.286907	0.115125	0.0612667	0.512547	0.0126976
rs2816173	0.477689	0.19168	0.102003	0.853375	0.0126984
rs233102	-0.534498	0.214493	-0.954897	-0.114099	0.0127058
rs10741791	0.262591	0.10545	0.0559117	0.46927	0.0127678
seq_t1d_11_70737985_C_T	0.4779	0.191952	0.101682	0.854119	0.0127853
rs494433	0.594854	0.239123	0.126182	1.06353	0.0128591
vh_14_63627487	0.517202	0.208042	0.109448	0.924956	0.012917
rs478251	0.466025	0.187492	0.0985464	0.833503	0.0129345
rs7548844	-0.607008	0.244446	-1.08611	-0.127902	0.0130209
rs2099825	0.312254	0.125777	0.0657361	0.558772	0.0130426
rs4722126	0.405093	0.163269	0.0850921	0.725094	0.0130962
rs854917	-0.290541	0.117107	-0.520067	-0.0610155	0.0131019
rs4877254	-0.327651	0.132082	-0.586527	-0.0687759	0.0131135
rs10515841	-0.704805	0.284313	-1.26205	-0.147562	0.013176
rs2956897	0.331738	0.133832	0.0694325	0.594044	0.0131837
rs10104090	-0.426456	0.172128	-0.76382	-0.0890917	0.0132286
rs633924	-0.29709	0.119983	-0.532252	-0.0619285	0.0132823
rs11930830	-0.606622	0.245065	-1.08694	-0.126304	0.0133105
rs12153520	-0.424274	0.1716	-0.760604	-0.0879447	0.0134186
imm_2_181864647	0.279774	0.113168	0.0579686	0.50158	0.0134285
imm_11_127982682	0.291441	0.117921	0.0603206	0.522562	0.0134548
rs11829731	0.538963	0.218315	0.111075	0.966852	0.0135587
rs12646941	0.430999	0.174594	0.0888001	0.773197	0.0135653
rs7208074	0.276414	0.112073	0.0567544	0.496074	0.0136491
rs2258960	-0.301035	0.12211	-0.540366	-0.061704	0.0136907
rs10768181	-0.280706	0.113873	-0.503892	-0.0575204	0.0136977
rs1528881	-0.296841	0.120489	-0.532995	-0.0606872	0.0137535
imm_4_123767046	0.604053	0.245301	0.123272	1.08483	0.0137973
rs11209131	0.563645	0.228963	0.114886	1.0124	0.0138269
rs794205	-0.282934	0.115177	-0.508677	-0.057191	0.0140293
vh_5_34944634	-0.458018	0.186559	-0.823667	-0.0923678	0.0140855
X1kg_8_57308085	0.547997	0.223272	0.110391	0.985602	0.0141125
imm_8_129249172	-0.313881	0.127904	-0.564568	-0.0631934	0.0141264
imm_19_43435431	-0.490029	0.199704	-0.881442	-0.0986167	0.0141364
rs16998073	-0.308778	0.125851	-0.555442	-0.0621134	0.014147
rs9557137	-0.286923	0.117055	-0.516347	-0.0574982	0.0142393
rs6460357	-0.292403	0.119372	-0.526367	-0.0584389	0.0143047
rs2163612	-0.279088	0.113974	-0.502473	-0.055704	0.014337
rs1534780	-0.271747	0.111047	-0.489395	-0.0540991	0.0143996
rs17542473	0.334418	0.136679	0.066532	0.602304	0.0144155
X1kg_3_18589500	0.457918	0.187343	0.0907328	0.825103	0.0145142
rs726334	0.293507	0.120133	0.0580511	0.528963	0.0145581
rs12653539	-0.445641	0.182434	-0.803205	-0.0880776	0.0145756
imm_11_60515603	-0.468514	0.191818	-0.844472	-0.092557	0.0145864
imm_20_44202792	0.5489	0.22492	0.108064	0.989736	0.0146703
X1kg_19_18054191	0.384005	0.157399	0.0755091	0.6925	0.0146996
rs11746588	0.36429	0.149334	0.0715999	0.65698	0.0147107
rs6029108	0.433929	0.17789	0.0852701	0.782587	0.0147156
rs12033364	0.274355	0.112514	0.0538316	0.494878	0.0147521
rs11250969	-0.330099	0.13546	-0.595596	-0.0646012	0.0148152
rs2009453	0.265636	0.109033	0.0519355	0.479336	0.0148387
rs1248889	0.284692	0.116908	0.0555556	0.513828	0.0148848
rs2347335	-0.322775	0.132579	-0.582625	-0.0629252	0.0149087
rs1473580	-0.437245	0.179713	-0.789475	-0.0850147	0.0149733
rs11536898	0.514438	0.211538	0.0998311	0.929044	0.0150201
rs7982753	-0.461238	0.189728	-0.833097	-0.0893783	0.0150551
rs2777840	-0.2774	0.11415	-0.501129	-0.0536704	0.015093
rs6481648	-0.540941	0.222906	-0.977829	-0.104053	0.0152341
imm_8_129333229	-0.408824	0.168611	-0.739296	-0.0783516	0.0153231
rs4691944	-0.328045	0.135337	-0.5933	-0.0627896	0.0153542
rs4789879	-0.509913	0.210588	-0.922658	-0.0971684	0.0154617
rs751391	-0.420387	0.173736	-0.760903	-0.079871	0.0155337
rs2998367	-0.252079	0.104191	-0.45629	-0.0478674	0.0155469
rs2385452	-0.454231	0.187823	-0.822358	-0.0861038	0.0155892
rs6932615	0.284212	0.117581	0.0537572	0.514666	0.0156423
rs4904971	0.678592	0.280761	0.128311	1.22887	0.01565
imm_2_68393882	-0.258453	0.106957	-0.468085	-0.0488206	0.0156742
imm_10_35838025	0.629336	0.26053	0.118707	1.13996	0.0157092
rs338877	-0.395153	0.163742	-0.716081	-0.0742247	0.0158102
rs551534	0.312637	0.129587	0.0586517	0.566623	0.0158405
rs12893709	0.454672	0.188579	0.0850643	0.824281	0.0159069
rs2761168	0.52366	0.21737	0.0976224	0.949697	0.0159932
rs10517309	0.254061	0.105472	0.0473389	0.460783	0.0160054
seq_t1d_19_60258324_T_G	-0.320214	0.133169	-0.58122	-0.0592076	0.0161915
imm_6_35116225	0.526867	0.219135	0.0973715	0.956363	0.016203
rs4245804	0.27405	0.114098	0.0504222	0.497677	0.0163108
imm_20_1458432	-0.266917	0.111156	-0.484779	-0.0490556	0.0163375
rs10477008	-0.310265	0.129264	-0.563618	-0.0569124	0.0163841
rs7960394	-0.334969	0.139611	-0.608602	-0.0613367	0.0164263
X1kg_11_114074264	0.330296	0.137663	0.0604805	0.600111	0.0164264
rs4926152	-0.29079	0.12123	-0.528396	-0.0531835	0.016455
rs2738058	-0.297774	0.124166	-0.541134	-0.0544137	0.0164759
imm_17_36123015	-0.407726	0.170064	-0.741045	-0.0744073	0.0165078
rs6538780	-0.286933	0.119758	-0.521654	-0.0522127	0.0165773
rs12572139	0.499282	0.208414	0.0907987	0.907766	0.0165918
imm_4_25655573	0.44573	0.186235	0.0807169	0.810744	0.016694
rs989655	0.27312	0.114147	0.0493959	0.496845	0.0167248
rs10007864	-0.385365	0.1611	-0.701116	-0.0696148	0.0167529
imm_22_28276238	-0.49101	0.205341	-0.893472	-0.0885482	0.0167939
rs1869380	-0.29055	0.121538	-0.52876	-0.0523398	0.0168205
rs17140294	-0.388034	0.16237	-0.706274	-0.0697941	0.0168571
ccc_12_56609403_G_A	-0.396947	0.1661	-0.722498	-0.0713962	0.0168575
imm_2_181756697	-0.273085	0.114283	-0.497075	-0.0490952	0.0168686
rs2261360	-0.291842	0.122168	-0.531286	-0.0523974	0.0169007
imm_2_100095592	-0.551142	0.230872	-1.00364	-0.0986412	0.0169764
rs4648126	-0.521453	0.218473	-0.949652	-0.0932538	0.0169954
imm_3_50907135	0.527078	0.220869	0.0941816	0.959973	0.0170153
rs17302009	0.294986	0.123633	0.0526696	0.537302	0.0170337
rs28479177	0.265966	0.111696	0.0470446	0.484887	0.0172588
rs11676056	0.290186	0.121954	0.0511598	0.529211	0.0173378
rs10497968	0.540494	0.227153	0.0952826	0.985705	0.0173395
rs1363761	-0.30829	0.129573	-0.562248	-0.0543323	0.0173464
rs2405747	0.621946	0.261414	0.109584	1.13431	0.0173522
rs711636	0.272236	0.114458	0.0479031	0.49657	0.0173839
rs7600163	-0.268969	0.113127	-0.490693	-0.0472437	0.0174266
rs568617	0.350942	0.147626	0.0615997	0.640285	0.0174432
rs6003740	-0.534711	0.224983	-0.97567	-0.0937527	0.0174695
rs4584974	0.409416	0.172291	0.0717316	0.7471	0.0174871
imm_15_65206369	0.440706	0.185602	0.0769335	0.804479	0.0175741
rs10788180	-0.409322	0.172389	-0.747198	-0.0714469	0.0175767
X1kg_6_30153710	-0.256098	0.107887	-0.467553	-0.0446433	0.017608
rs10515523	-0.421742	0.177856	-0.770333	-0.0731504	0.0177278
rs13159331	0.357784	0.150906	0.0620136	0.653554	0.0177446
rs2096114	0.499514	0.21069	0.0865689	0.91246	0.0177474
rs11237799	-0.318539	0.134427	-0.582011	-0.0550677	0.0178067
rs6675934	0.37457	0.158079	0.0647411	0.684399	0.0178115
rs17326727	0.270808	0.114289	0.0468065	0.49481	0.0178117
rs8138555	-0.306917	0.129548	-0.560826	-0.0530081	0.0178294
rs2268356	0.283053	0.11952	0.0487988	0.517308	0.0178723
rs4699578	-0.498243	0.210437	-0.910691	-0.0857945	0.0179009
rs1004420	0.372748	0.15746	0.0641313	0.681365	0.0179209
rs203423	-0.279732	0.118168	-0.511338	-0.0481266	0.0179215
rs2374409	-0.306785	0.129606	-0.560807	-0.0527628	0.0179297
rs10519350	-0.301255	0.127283	-0.550725	-0.0517847	0.0179421
rs4885001	0.291106	0.123011	0.0500097	0.532203	0.0179567
rs6992014	-0.417668	0.176523	-0.763646	-0.07169	0.0179772
rs1930762	-0.258979	0.109456	-0.473509	-0.0444482	0.0179792
seq_rs7260632	-0.265718	0.112393	-0.486004	-0.0454327	0.0180693
rs7621622	-0.448652	0.189789	-0.820632	-0.0766723	0.0180812
rs2712593	-0.289133	0.122353	-0.528939	-0.0493259	0.0181223
rs6800226	-0.590354	0.249909	-1.08017	-0.100542	0.018163
imm_12_56747969	-0.399555	0.169236	-0.73125	-0.0678593	0.0182287
rs12000807	0.356324	0.151128	0.0601176	0.65253	0.0183858
rs16951910	0.577853	0.245197	0.0972756	1.05843	0.0184387
rs1721062	-0.243562	0.103392	-0.446206	-0.0409171	0.0184873
X11_55096228	-0.28496	0.120981	-0.522079	-0.0478408	0.0185026
seq_rs775875	-0.331688	0.14086	-0.607768	-0.0556077	0.0185358
rs4032303	0.380144	0.161566	0.0634805	0.696807	0.018629
rs17044403	0.309392	0.131516	0.0516243	0.567159	0.0186479
rs2839649	0.258746	0.110017	0.0431175	0.474375	0.0186787
rs11702844	-0.435359	0.185326	-0.798592	-0.0721264	0.0188163
rs6928665	-0.391621	0.166721	-0.718389	-0.0648531	0.0188262
imm_3_49309612	0.266779	0.11358	0.0441656	0.489392	0.0188334
rs6749436	0.272341	0.115953	0.0450775	0.499604	0.018838
rs4838141	0.254749	0.108491	0.0421109	0.467387	0.0188687
rs7999638	0.272904	0.116274	0.0450104	0.500797	0.0189217
rs9322193	0.262326	0.111862	0.043081	0.481572	0.0190224
X1kg_5_558310	-0.289065	0.123451	-0.531025	-0.0471057	0.0192045
rs276821	-0.254093	0.108546	-0.466839	-0.0413471	0.0192382
rs8029765	0.339905	0.145214	0.0552906	0.62452	0.0192468
rs12084712	0.391897	0.16757	0.0634657	0.720329	0.0193507
rs3130160	0.264564	0.113134	0.0428258	0.486302	0.019361
rs4626515	0.41315	0.176731	0.0667639	0.759537	0.019401
X18_12244956	-0.316304	0.13531	-0.581507	-0.0511006	0.019407
imm_3_49624075	-0.264636	0.11322	-0.486542	-0.0427292	0.0194202
imm_3_49679081	-0.264636	0.11322	-0.486542	-0.0427292	0.0194202
rs17023232	-0.423187	0.181096	-0.778128	-0.0682459	0.0194489
rs11253998	0.258537	0.110669	0.0416299	0.475445	0.0194845
rs10965342	-0.25473	0.109063	-0.46849	-0.0409702	0.0195111
rs3845589	0.540552	0.231496	0.0868277	0.994277	0.0195416
rs9985059	0.306635	0.131345	0.0492027	0.564068	0.0195659
rs4842139	-0.413997	0.177372	-0.76164	-0.066355	0.0195923
rs12815363	-0.377572	0.161855	-0.694802	-0.0603428	0.0196594
X1kg_14_34436886	0.317038	0.135959	0.0505632	0.583513	0.0197078
rs7810237	-0.270651	0.116091	-0.498184	-0.0431177	0.0197334
imm_2_230898690	0.242804	0.104253	0.0384716	0.447136	0.0198598
rs1630635	0.547809	0.235292	0.0866445	1.00897	0.0199012
imm_2_33555990	-0.367234	0.15777	-0.676457	-0.0580107	0.0199304
rs392606	-0.469439	0.201722	-0.864808	-0.0740709	0.0199569
rs4955479	-0.498728	0.214318	-0.918784	-0.0786714	0.0199631
rs9576911	0.484995	0.208446	0.0764492	0.893541	0.01998
rs1779985	-0.255028	0.109617	-0.469874	-0.0401815	0.0199905
rs1500652	0.475266	0.204329	0.0747889	0.875743	0.0200193
rs9332621	0.67354	0.289642	0.105852	1.24123	0.0200495
rs6982292	0.4917	0.211451	0.0772633	0.906137	0.0200528
rs12650313	0.567697	0.244301	0.0888759	1.04652	0.0201383
rs6859	0.28428	0.122363	0.0444524	0.524107	0.0201659
imm_16_11371997	0.330638	0.142356	0.0516258	0.60965	0.0201997
X1kg_2_43183307	-0.501018	0.21578	-0.923939	-0.0780978	0.0202385
rs17555674	0.264137	0.113775	0.0411417	0.487131	0.0202561
rs2236005	-0.363172	0.156477	-0.66986	-0.0564832	0.0202905
rs12632771	0.354237	0.152635	0.0550772	0.653396	0.0202973
rs10258710	0.275974	0.118938	0.0428599	0.509087	0.0203236
rs4329917	0.269724	0.116256	0.0418669	0.497581	0.0203359
rs208380	-0.289407	0.124769	-0.53395	-0.0448631	0.0203662
imm_2_68521963	-0.24826	0.107073	-0.458119	-0.0384008	0.0204164
imm_6_138138991	0.248442	0.107217	0.0383	0.458584	0.0204938
rs747582	0.246294	0.106337	0.0378772	0.45471	0.0205493
rs4277054	0.287628	0.124213	0.0441757	0.531081	0.0205796
rs11922919	-0.307389	0.132951	-0.567968	-0.0468106	0.0207747
imm_10_6134360	0.495791	0.214472	0.0754337	0.916148	0.0207952
rs6751157	-0.32497	0.140584	-0.60051	-0.04943	0.0208015
imm_20_44101415	0.267717	0.115851	0.0406542	0.49478	0.0208393
rs10745330	0.251451	0.108831	0.0381461	0.464756	0.020862
X1kg_11_113880399	0.338196	0.146418	0.0512213	0.62517	0.0208996
rs7652392	-0.313282	0.135675	-0.579201	-0.0473625	0.0209408
rs2035135	0.251973	0.109154	0.0380347	0.465912	0.0209762
rs1834260	-0.279706	0.12128	-0.517411	-0.0420005	0.0210954
rs4868974	0.268284	0.116338	0.0402645	0.496302	0.0211072
rs1124667	-0.241582	0.104818	-0.447021	-0.0361432	0.0211787
rs10520866	0.504611	0.218966	0.0754448	0.933777	0.0211938
rs17430107	0.445501	0.193364	0.0665143	0.824487	0.0212255
rs1937074	-0.282357	0.122561	-0.522573	-0.0421418	0.0212335
rs4303275	-0.279293	0.121241	-0.51692	-0.0416654	0.0212438
rs1412249	-0.25343	0.110027	-0.469079	-0.0377807	0.0212597
rs6033554	-0.424008	0.184103	-0.784844	-0.0631719	0.0212734
imm_2_230786155	-0.307491	0.133556	-0.569255	-0.0457266	0.0213158
rs3008621	-0.388659	0.168824	-0.719548	-0.0577698	0.0213265
rs11727986	-0.268862	0.116788	-0.497762	-0.0399618	0.0213274
rs6829434	0.443375	0.192678	0.065733	0.821018	0.0213849
X1_226458431	0.274874	0.119453	0.04075	0.508999	0.0213859
rs11129946	0.255383	0.111019	0.0377895	0.472977	0.0214283
seq_rs62133133	0.456086	0.198271	0.0674817	0.844691	0.0214304
seq_rs11257090	-0.245031	0.106543	-0.453851	-0.0362107	0.0214577
rs10521328	0.359134	0.156205	0.0529775	0.66529	0.0214983
rs928915	0.254318	0.110631	0.0374859	0.471151	0.0215162
imm_16_11374719	0.245456	0.106884	0.0359666	0.454946	0.0216494
rs9823718	-0.422893	0.184182	-0.783883	-0.0619032	0.0216723
rs741997	-0.427962	0.186501	-0.793498	-0.0624263	0.021751
rs904661	0.257455	0.112219	0.0375094	0.4774	0.0217781
rs7379658	-0.419243	0.18276	-0.777445	-0.06104	0.0217931
rs13259784	0.36813	0.160493	0.053569	0.68269	0.0218054
rs4879382	0.25411	0.110796	0.036953	0.471267	0.02182
imm_11_118254528	-0.407632	0.177935	-0.756378	-0.0588859	0.021969
rs17045933	-0.37673	0.164542	-0.699227	-0.0542336	0.0220464
rs17634220	0.611375	0.2673	0.0874767	1.13527	0.0221827
rs11606685	-0.391013	0.170958	-0.726084	-0.0559416	0.0221848
rs966569	0.398962	0.174449	0.0570472	0.740876	0.0221972
imm_4_123614491	0.557837	0.244316	0.078986	1.03669	0.0224152
rs4946651	0.256466	0.112332	0.0362999	0.476633	0.0224237
rs6433191	-0.258319	0.113176	-0.480139	-0.036498	0.0224626
rs1624281	0.250933	0.109994	0.0353479	0.466517	0.0225292
rs12820540	-0.363656	0.159411	-0.676096	-0.0512162	0.0225338
rs2063795	-0.467614	0.205006	-0.869419	-0.0658094	0.0225499
rs2376211	0.248652	0.109023	0.034971	0.462333	0.0225644
rs570676	0.269772	0.118351	0.0378081	0.501737	0.0226421
rs2723196	0.47932	0.210351	0.0670403	0.8916	0.0226866
rs4573320	0.341931	0.150122	0.0476965	0.636165	0.0227456
rs13100032	-0.413956	0.181804	-0.770285	-0.0576271	0.0227899
imm_11_118260948	-0.257562	0.113138	-0.479309	-0.0358155	0.0228144
rs4784877	0.448146	0.196887	0.0622551	0.834037	0.0228364
rs1705089	-0.344136	0.151218	-0.640517	-0.0477542	0.0228603
rs17176204	0.330695	0.145324	0.0458642	0.615525	0.0228722
ccc_5_149674190_T_C	-0.25074	0.110243	-0.466812	-0.0346681	0.0229399
imm_1_159959823	0.702457	0.308871	0.0970815	1.30783	0.0229495
rs922778	-0.323072	0.142085	-0.601553	-0.0445903	0.0229785
rs2830193	-0.334131	0.146996	-0.622237	-0.0460251	0.023022
rs887250	0.34422	0.151489	0.0473057	0.641133	0.0230723
rs715948	-0.268082	0.117998	-0.499353	-0.0368102	0.0230913
rs7130866	-0.401857	0.177026	-0.748821	-0.0548932	0.0232046
rs4682599	0.377875	0.166463	0.0516138	0.704137	0.023206
rs780825	-0.30305	0.133521	-0.564747	-0.0413528	0.0232274
rs2065598	-0.276481	0.121833	-0.515269	-0.0376925	0.0232475
rs1059672	0.265733	0.117113	0.0361955	0.495271	0.0232666
rs3803894	-0.292388	0.128891	-0.54501	-0.0397669	0.023299
rs7636855	0.278673	0.122851	0.0378888	0.519458	0.0233063
rs8083214	-0.471714	0.208143	-0.879666	-0.0637616	0.023433
rs10878344	0.312216	0.13782	0.0420942	0.582338	0.0234885
rs4674824	-0.254379	0.11232	-0.474522	-0.0342365	0.0235264
rs8083624	0.346743	0.153112	0.0466486	0.646838	0.0235352
rs420259	0.281083	0.124132	0.0377881	0.524377	0.0235506
rs16919768	0.2879	0.127151	0.0386894	0.537111	0.0235591
rs10245971	0.338918	0.149717	0.0454784	0.632358	0.0235909
imm_3_51356239	0.338377	0.149551	0.0452636	0.631491	0.0236586
rs1161901	-0.294384	0.130109	-0.549394	-0.0393744	0.023661
rs6530688	-0.258532	0.114329	-0.482613	-0.0344512	0.0237408
rs2636070	-0.235271	0.104048	-0.439202	-0.0313412	0.023748
rs1400918	-0.263212	0.11642	-0.49139	-0.0350334	0.0237662
imm_22_28994920	0.246825	0.109177	0.0328414	0.460808	0.0237733
rs4350242	-0.253557	0.112163	-0.473393	-0.0337213	0.0237835
rs8004270	0.303675	0.134348	0.0403572	0.566993	0.0237991
rs12572126	-0.366486	0.162225	-0.68444	-0.0485313	0.0238756
imm_3_58347925	0.42396	0.187677	0.0561194	0.791801	0.0238843
rs12082358	0.331001	0.146532	0.0438039	0.618198	0.0238895
imm_2_65259981	0.289186	0.128028	0.0382553	0.540116	0.0238978
rs4859325	-0.40985	0.181492	-0.765568	-0.0541333	0.0239312
rs9348876	-0.515218	0.228184	-0.96245	-0.0679852	0.0239516
imm_20_47868815	-0.238627	0.105687	-0.445769	-0.0314848	0.0239537
rs7663030	0.330163	0.146251	0.0435174	0.616809	0.0239757
rs5760093	-0.280751	0.124364	-0.524499	-0.0370032	0.0239766
imm_5_96429385	0.368979	0.163487	0.0485511	0.689407	0.024012
rs7121550	-0.269821	0.119558	-0.504151	-0.0354921	0.024019
rs2084682	-0.297479	0.131842	-0.555886	-0.0390731	0.0240502
rs13337624	0.265685	0.117774	0.0348524	0.496517	0.0240775
imm_4_25741459	0.293627	0.130183	0.038474	0.548781	0.0241018
rs7546786	0.303916	0.134771	0.0397702	0.568063	0.0241296
seq_rs12750589	0.253746	0.11253	0.0331915	0.474301	0.0241383
rs2445027	0.324493	0.14398	0.0422971	0.60669	0.0242129
rs4610328	0.328928	0.145983	0.0428078	0.615049	0.0242464
rs47666	-0.30259	0.134369	-0.565948	-0.0392322	0.0243262
rs1853252	-0.313507	0.139238	-0.586409	-0.0406045	0.0243487
rs2833489	0.548133	0.24345	0.0709803	1.02529	0.0243523
rs12352728	0.466489	0.207221	0.0603426	0.872635	0.0243752
rs1965079	0.27629	0.122734	0.0357351	0.516845	0.0243778
rs13406110	-0.318678	0.14169	-0.596386	-0.0409703	0.024505
rs10999361	0.358744	0.159505	0.0461193	0.671368	0.0245059
rs11216666	0.280969	0.12501	0.035955	0.525984	0.0246029
rs1943796	0.287362	0.127885	0.0367128	0.538012	0.0246374
rs532369	0.388891	0.173071	0.0496772	0.728104	0.0246402
rs1993376	-0.266852	0.118855	-0.499805	-0.0338999	0.0247564
rs6977428	-0.231199	0.102995	-0.433065	-0.0293337	0.0247827
rs9886508	0.275381	0.122712	0.0348694	0.515893	0.0248247
rs191227	0.25291	0.112753	0.0319186	0.473901	0.0248936
imm_16_73929421	-0.239145	0.106667	-0.448209	-0.0300816	0.0249628
imm_16_74024197	-0.239145	0.106667	-0.448209	-0.0300816	0.0249628
rs6590126	0.244563	0.109103	0.0307249	0.458401	0.0249887
ccc_2_102151265_A_G	-0.484563	0.216179	-0.908266	-0.0608604	0.0249942
rs2069595	0.282686	0.126163	0.0354103	0.529962	0.0250498
rs2287254	-0.276418	0.123386	-0.51825	-0.0345859	0.0250734
rs4807971	-0.252291	0.112618	-0.473019	-0.0315625	0.0250763
rs433112	0.276677	0.123623	0.0343796	0.518974	0.0252169
rs17181170	-0.239026	0.106817	-0.448383	-0.0296694	0.025239
vh_14_44763679	-0.461674	0.206378	-0.866167	-0.0571814	0.025284
rs1165687	-0.235233	0.105158	-0.441339	-0.0291264	0.0252902
rs6592607	-0.261588	0.116998	-0.4909	-0.0322767	0.0253623
rs12925150	-0.340255	0.152184	-0.638529	-0.0419799	0.0253639
rs1730122	-0.519003	0.232163	-0.974034	-0.0639724	0.0253837
X11_123561942	0.247885	0.110889	0.0305459	0.465223	0.0253893
rs557214	0.252887	0.113176	0.0310651	0.474708	0.0254536
rs1132461	-0.251329	0.112549	-0.471921	-0.0307377	0.0255443
rs4669439	-0.285961	0.128135	-0.5371	-0.0348214	0.0256334
imm_22_38075585	0.241038	0.108007	0.0293472	0.452728	0.0256361
X1kg_10_30829594	-0.258767	0.116025	-0.486171	-0.0313624	0.0257294
rs6711730	-0.379559	0.170196	-0.713137	-0.0459815	0.0257387
rs122896	0.295064	0.132332	0.0356991	0.554429	0.0257651
seq_t1d_19_59893157_C_A	0.407343	0.182695	0.0492676	0.765417	0.0257716
rs17463552	-0.30854	0.138444	-0.579885	-0.0371949	0.0258387
rs6913472	-0.400031	0.179523	-0.75189	-0.0481722	0.0258606
seq_rs11602969	0.238673	0.107138	0.0286863	0.448659	0.0258995
rs716218	0.260753	0.117054	0.0313317	0.490174	0.025905
rs2490631	0.390867	0.175482	0.0469284	0.734806	0.0259213
rs637307	0.243145	0.109204	0.0291084	0.457182	0.0259798
rs7527134	0.329905	0.14822	0.0393992	0.62041	0.0260289
rs7817195	-0.539273	0.242292	-1.01416	-0.0643883	0.0260336
rs151155	-0.264336	0.11881	-0.497198	-0.0314732	0.02609
rs957727	0.269908	0.121316	0.0321328	0.507684	0.0260925
rs6970136	-0.250044	0.112438	-0.470418	-0.0296704	0.0261588
rs10847807	-0.324995	0.146146	-0.611435	-0.0385546	0.0261637
rs1940065	0.24033	0.108075	0.0285078	0.452153	0.0261658
imm_8_105437584	-0.530705	0.238885	-0.998912	-0.062499	0.0263109
imm_12_6328345	0.259361	0.116829	0.0303804	0.488341	0.0264183
imm_10_49810712	0.341688	0.153964	0.0399246	0.643452	0.026468
rs2048779	-0.396575	0.17872	-0.746859	-0.0462905	0.0264884
X1kg_18_41037461	0.250908	0.113086	0.0292639	0.472552	0.0265044
rs9300981	0.281655	0.12705	0.0326414	0.530669	0.0266312
rs13235561	0.277225	0.125056	0.0321199	0.522331	0.0266362
rs6732469	0.268732	0.12123	0.0311257	0.506337	0.0266426
rs11144059	0.317543	0.143263	0.0367521	0.598334	0.0266573
rs217766	0.293709	0.13252	0.0339745	0.553443	0.0266684
rs17689472	0.322191	0.145413	0.0371858	0.607196	0.0267128
rs1859274	0.274175	0.123817	0.0314981	0.516851	0.0268043
rs17587757	0.245833	0.111027	0.0282243	0.463441	0.0268167
rs17303902	0.290964	0.131453	0.033321	0.548606	0.0268669
rs1125307	0.247018	0.1116	0.0282863	0.465749	0.0268683
X1kg_7_50661743	-0.437601	0.197715	-0.825116	-0.0500873	0.0268773
rs4719118	-0.437601	0.197715	-0.825116	-0.0500873	0.0268773
rs11046275	0.25122	0.113557	0.0286517	0.473788	0.0269477
rs2999240	-0.300328	0.135761	-0.566414	-0.0342414	0.0269541
rs1604432	0.475426	0.214937	0.0541561	0.896695	0.0269718
rs573807	-0.271338	0.122689	-0.511803	-0.0308719	0.0269949
rs1971833	-0.398657	0.180302	-0.752043	-0.0452706	0.0270327
rs1401189	-0.299177	0.135345	-0.564449	-0.0339046	0.0270727
imm_10_35827410	-0.459339	0.207831	-0.86668	-0.0519989	0.0270939
rs3940409	-0.264248	0.119754	-0.498961	-0.0295352	0.0273422
rs10097505	0.246028	0.111531	0.0274322	0.464624	0.0273892
rs16837921	0.420157	0.190507	0.0467701	0.793544	0.0274213
rs7827872	0.604705	0.274213	0.0672577	1.14215	0.0274373
rs6742151	0.537036	0.243557	0.0596735	1.0144	0.027456
rs12203770	-0.322894	0.14645	-0.609931	-0.0358565	0.027468
rs11603068	0.237165	0.107571	0.0263289	0.448	0.0274736
rs4948579	-0.277163	0.125727	-0.523582	-0.0307432	0.02749
rs2836411	0.260579	0.118207	0.0288962	0.492261	0.027495
rs701808	-0.226258	0.102761	-0.427667	-0.02485	0.0276804
rs12876549	-0.493483	0.224297	-0.933096	-0.0538698	0.0277972
X1kg_5_173452530	0.421864	0.191777	0.0459886	0.79774	0.0278235
rs16901686	-0.448796	0.204133	-0.84889	-0.0487018	0.0279105
rs7938923	-0.238862	0.108662	-0.451836	-0.0258875	0.0279347
rs1591548	-0.248632	0.11311	-0.470324	-0.0269399	0.0279393
rs11586962	-0.300176	0.136563	-0.567835	-0.0325181	0.0279433
rs406571	0.265797	0.120928	0.0287829	0.502811	0.0279504
rs9965098	0.607809	0.276561	0.0657603	1.14986	0.0279674
rs4791020	-0.241322	0.109823	-0.456571	-0.0260717	0.0279947
rs6864771	0.347371	0.158134	0.0374338	0.657309	0.0280429
rs657497	-0.305245	0.138962	-0.577605	-0.0328849	0.0280482
rs4669155	0.228004	0.103807	0.0245465	0.431461	0.0280613
rs2109437	-0.340302	0.15503	-0.644156	-0.0364479	0.0281589
rs316214	0.257303	0.117347	0.0273074	0.487299	0.0283311
rs11238349	-0.265971	0.121335	-0.503783	-0.0281586	0.0283768
X1kg_10_59525406	0.256388	0.11712	0.0268368	0.485939	0.0285893
rs7929317	-0.270597	0.123636	-0.51292	-0.0282747	0.0286218
rs2129677	-0.297629	0.136007	-0.564198	-0.0310595	0.0286455
rs11185982	-0.407525	0.186247	-0.772563	-0.0424871	0.0286633
rs9291762	-0.40672	0.185951	-0.771177	-0.0422624	0.0287249
rs2049847	0.278018	0.127123	0.0288607	0.527175	0.028743
rs7930554	-0.33981	0.15548	-0.644544	-0.0350753	0.0288479
gw_010016	-0.563157	0.257741	-1.06832	-0.0579942	0.0288908
imm_12_111469711	-0.282657	0.12937	-0.536216	-0.0290967	0.028898
rs341459	-0.289496	0.13261	-0.549407	-0.0295859	0.0290308
imm_22_28480204	-0.478043	0.21912	-0.90751	-0.0485754	0.0291355
ccc_2_102195249_A_G	0.247379	0.113471	0.0249806	0.469777	0.029249
rs6710083	0.469909	0.215662	0.0472193	0.892598	0.029338
rs2849298	0.340349	0.156214	0.0341759	0.646522	0.0293509
rs9408808	-0.240429	0.110358	-0.456726	-0.0241326	0.0293584
rs3784412	0.310826	0.142694	0.031151	0.5905	0.0293859
rs345543	0.313195	0.143821	0.0313103	0.595079	0.0294309
rs3784752	-0.310654	0.142687	-0.590315	-0.030993	0.0294676
rs1073393	0.278975	0.128189	0.0277287	0.53022	0.0295347
rs623299	-0.239123	0.109918	-0.454558	-0.0236874	0.0295953
rs449154	-0.346123	0.159128	-0.658009	-0.0342379	0.0296209
rs310370	-0.244146	0.112246	-0.464145	-0.0241474	0.0296232
rs8059610	-0.240752	0.110739	-0.457797	-0.0237065	0.0297022
rs12537654	0.330951	0.152245	0.0325559	0.629346	0.0297199
rs11934856	0.271512	0.124919	0.0266754	0.516348	0.0297423
imm_20_61834205	0.326715	0.150346	0.0320424	0.621387	0.0297737
rs867339	0.42385	0.195128	0.0414065	0.806294	0.0298432
rs16851532	-0.401831	0.185104	-0.764627	-0.0390343	0.0299431
rs2590421	0.253972	0.117019	0.0246194	0.483325	0.0299802
rs2859448	0.344727	0.158869	0.0333505	0.656104	0.0300153
rs6579884	0.429046	0.197753	0.0414569	0.816634	0.0300369
rs7112925	0.24186	0.1115	0.0233234	0.460397	0.0300719
rs1549480	0.304075	0.140241	0.0292081	0.578941	0.0301408
rs3753513	-0.30604	0.141147	-0.582683	-0.0293961	0.0301413
rs10055024	-0.233584	0.107785	-0.444839	-0.0223285	0.0302256
rs7657131	0.289371	0.133546	0.0276269	0.551116	0.0302473
rs2306374	-0.341175	0.157586	-0.650039	-0.0323119	0.0303872
rs6039511	0.677604	0.312984	0.0641661	1.29104	0.0303894
rs6590343	0.228981	0.105828	0.0215616	0.436401	0.030487
rs11057629	0.257539	0.119108	0.0240924	0.490986	0.0305999
imm_16_11258492	0.243447	0.112591	0.0227727	0.464122	0.0306009
rs17425247	-0.413781	0.191376	-0.788871	-0.0386906	0.0306078
rs16898781	-0.527238	0.243896	-1.00527	-0.0492117	0.0306384
rs6746860	0.283673	0.13132	0.0262895	0.541056	0.0307605
rs7341411	-0.350291	0.162163	-0.668125	-0.0324582	0.0307632
rs1545105	-0.399267	0.184883	-0.76163	-0.0369033	0.0308062
rs2920023	0.406978	0.188464	0.0375957	0.776361	0.0308154
rs1953417	-0.594021	0.275137	-1.13328	-0.054761	0.0308505
rs6809601	0.258629	0.119902	0.0236242	0.493633	0.0310062
imm_6_35157032	0.225032	0.104346	0.0205175	0.429546	0.0310374
rs7620420	-0.228322	0.105883	-0.435848	-0.0207946	0.0310558
rs549104	-0.277795	0.128852	-0.53034	-0.0252501	0.0310894
rs6939340	0.248012	0.115046	0.0225262	0.473498	0.0311019
imm_7_66096691	-0.39212	0.181895	-0.748627	-0.0356131	0.0311029
rs6139039	-0.262367	0.121731	-0.500955	-0.0237783	0.0311384
rs17300741	-0.247473	0.114882	-0.472637	-0.0223084	0.0312285
rs8094228	-0.264719	0.122921	-0.505639	-0.0237992	0.0312732
rs10135579	-0.444011	0.206181	-0.848118	-0.0399028	0.0312797
rs2981579	-0.240635	0.111798	-0.459755	-0.0215145	0.0313655
rs12662702	-0.450792	0.209455	-0.861315	-0.0402684	0.0313802
rs1864975	0.240126	0.111594	0.0214059	0.458846	0.0314144
rs12548301	0.249834	0.116112	0.0222581	0.477409	0.0314242
rs1684978	0.465693	0.216462	0.0414358	0.88995	0.0314456
rs11605349	0.357829	0.166375	0.0317405	0.683917	0.0314966
rs2373926	0.324935	0.151116	0.0287527	0.621118	0.0315368
rs1345389	-0.238392	0.11093	-0.45581	-0.0209739	0.0316314
rs2791300	-0.25708	0.119747	-0.491781	-0.0223793	0.0318051
rs4843189	-0.240346	0.112008	-0.459878	-0.020814	0.0318897
vh_1_233657182	-0.746317	0.347957	-1.4283	-0.0643342	0.0319644
rs2760743	-0.267615	0.124778	-0.512175	-0.0230557	0.0319738
rs7951923	-0.27595	0.128671	-0.52814	-0.0237602	0.031983
rs4082504	0.270258	0.126065	0.0231748	0.517341	0.0320493
rs10957293	0.393777	0.183693	0.033746	0.753808	0.0320591
rs4945343	-0.264884	0.123581	-0.507099	-0.0226694	0.0320809
imm_1_114125536	0.534562	0.249508	0.0455349	1.02359	0.0321563
rs10753415	0.272138	0.127051	0.0231232	0.521152	0.0321964
rs4937066	0.283151	0.132242	0.0239618	0.54234	0.032261
rs2682714	0.232307	0.1085	0.0196508	0.444964	0.0322679
rs7096433	-0.23601	0.110251	-0.452098	-0.0199228	0.0323008
rs12355784	-0.239206	0.11178	-0.45829	-0.0201209	0.0323573
rs9927211	0.330175	0.154297	0.0277589	0.632591	0.0323653
X1kg_14_87460257	-0.297803	0.139189	-0.570608	-0.0249983	0.03239
rs2269687	-0.416377	0.194628	-0.79784	-0.0349133	0.0324074
rs702628	-0.24552	0.114784	-0.470492	-0.0205478	0.0324376
rs6469840	0.247834	0.11592	0.0206347	0.475034	0.032519
rs7305646	0.236785	0.110766	0.0196883	0.453882	0.0325402
imm_20_29875762	0.443163	0.207355	0.0367543	0.849572	0.0325804
rs1894752	-0.230837	0.10801	-0.442533	-0.0191402	0.0325841
imm_2_230878513	-0.40606	0.190034	-0.778519	-0.0336003	0.0326162
rs2503876	-0.234128	0.109586	-0.448913	-0.0193428	0.032641
X2_6029967	-0.432123	0.202294	-0.828612	-0.0356342	0.03267
rs6986644	0.226063	0.105997	0.0183126	0.433813	0.0329469
rs836141	-0.232828	0.109175	-0.446806	-0.0188491	0.0329564
rs1320485	0.305359	0.143207	0.0246781	0.58604	0.0329831
rs4311958	0.367781	0.172485	0.0297159	0.705845	0.0329867
rs4823779	0.374408	0.17569	0.0300613	0.718754	0.0330835
imm_8_129335710	0.580426	0.272397	0.0465367	1.11431	0.0331052
rs7931414	-0.318929	0.149676	-0.61229	-0.0255687	0.0331064
X1kg_5_72605701	-0.255986	0.12022	-0.491612	-0.0203596	0.033228
imm_20_44096882	0.217173	0.102003	0.0172511	0.417095	0.033247
rs11198501	0.547694	0.257276	0.0434428	1.05195	0.0332691
rs12142199	0.365427	0.171664	0.028971	0.701883	0.0332767
rs10015408	0.676681	0.318008	0.0533972	1.29996	0.0333474
imm_22_28414093	0.433529	0.203934	0.0338264	0.833231	0.0335171
rs12548952	-0.245396	0.115447	-0.471669	-0.0191233	0.0335358
rs4949857	0.30494	0.143496	0.0236926	0.586187	0.0335805
rs7105599	-0.229445	0.107997	-0.441115	-0.0177752	0.0336238
rs397020	-0.235092	0.110657	-0.451975	-0.0182088	0.033627
rs2201238	0.265249	0.124889	0.0204721	0.510026	0.0336796
rs216888	-0.247246	0.116431	-0.475446	-0.019045	0.0337088
rs9373829	-0.257619	0.121326	-0.495414	-0.0198243	0.0337237
rs12630690	-0.237438	0.111828	-0.456616	-0.0182591	0.0337335
rs11580191	0.59497	0.280236	0.0457172	1.14422	0.0337453
rs10841298	-0.245053	0.115447	-0.471324	-0.0187823	0.0337826
seq_rs1077829	0.321188	0.151331	0.0245838	0.617792	0.033803
rs454904	0.399579	0.188328	0.0304636	0.768695	0.033861
rs12465036	-0.236723	0.111598	-0.455451	-0.0179964	0.0339028
rs10986270	0.310921	0.146604	0.0235819	0.598261	0.0339371
rs6737109	-0.255828	0.120638	-0.492274	-0.0193825	0.0339529
rs10419982	-0.241554	0.113973	-0.464936	-0.018172	0.0340562
rs7216048	-0.264478	0.124795	-0.509071	-0.0198841	0.0340653
rs4472524	-0.236657	0.111695	-0.455574	-0.0177394	0.0341087
rs17038032	0.30875	0.145728	0.0231288	0.594371	0.0341178
rs2265423	-0.319691	0.150908	-0.615466	-0.0239159	0.0341375
rs2236578	0.335974	0.158607	0.0251102	0.646837	0.0341513
rs2305619	0.23089	0.108999	0.0172554	0.444524	0.034152
rs4522974	0.337573	0.159393	0.025169	0.649977	0.0341861
rs194809	0.301218	0.14226	0.022394	0.580043	0.0342276
rs4866929	-0.231929	0.109563	-0.446669	-0.017189	0.0342725
rs2351000	-0.329992	0.155939	-0.635627	-0.0243572	0.0343311
rs7802131	0.280982	0.132791	0.0207177	0.541247	0.0343463
rs3755353	0.224663	0.106192	0.0165306	0.432795	0.0343761
rs1433375	0.251548	0.118923	0.0184626	0.484633	0.0344119
rs1501908	-0.248184	0.11734	-0.478166	-0.0182019	0.0344227
rs2717220	0.279545	0.132229	0.0203804	0.538709	0.0345073
rs7863739	-0.407555	0.192782	-0.7854	-0.0297097	0.0345089
vh_17_36192083	-0.308424	0.145948	-0.594478	-0.0223707	0.0345801
rs682626	-0.274754	0.130037	-0.529622	-0.019886	0.0346102
rs10004181	-0.230735	0.109208	-0.444778	-0.0166926	0.0346165
rs17259762	0.457706	0.216675	0.0330316	0.88238	0.0346511
rs12749061	0.696727	0.329849	0.0502352	1.34322	0.034664
rs2072510	-0.253134	0.119843	-0.488021	-0.0182461	0.0346681
rs12950128	0.244343	0.115687	0.0176005	0.471085	0.0346776
rs11024437	0.373413	0.176807	0.0268774	0.719949	0.0346882
seq_rs10921206	-0.467029	0.221138	-0.900451	-0.0336066	0.034692
imm_9_137804583	0.513433	0.243155	0.0368586	0.990007	0.0347251
rs2040897	-0.236716	0.112106	-0.456439	-0.0169933	0.0347253
rs11764334	-0.245547	0.116338	-0.473566	-0.0175279	0.0348044
imm_17_34695662	-0.577196	0.273484	-1.11321	-0.0411777	0.0348126
rs7829384	-0.236712	0.112173	-0.456566	-0.0168572	0.0348374
rs12575646	-0.297364	0.141028	-0.573773	-0.0209544	0.0349837
rs12609373	-0.41922	0.198822	-0.808903	-0.029536	0.0349861
imm_5_40496449	-0.431174	0.204527	-0.832039	-0.0303087	0.0350177
rs6462339	-0.262514	0.124528	-0.506585	-0.0184443	0.0350243
rs2267332	-0.339075	0.160897	-0.654427	-0.0237233	0.0350822
vh_19_50825096	-0.292445	0.138808	-0.564505	-0.020386	0.0351325
rs7785024	0.361378	0.17156	0.0251261	0.697629	0.0351678
rs4246519	0.232703	0.110491	0.0161451	0.449261	0.0351969
rs969015	0.505342	0.240027	0.0348981	0.975785	0.0352603
rs6533712	-0.248348	0.117996	-0.479615	-0.0170809	0.0353154
rs1912826	0.235253	0.111832	0.016067	0.454439	0.0354102
rs849229	-0.286389	0.136163	-0.553264	-0.0195143	0.0354414
rs775448	0.243054	0.115567	0.0165468	0.46956	0.0354532
rs6742011	-0.246151	0.11704	-0.475544	-0.0167576	0.0354533
rs10113505	0.234566	0.111559	0.0159141	0.453218	0.0354994
imm_4_123475615	0.434614	0.206707	0.0294756	0.839753	0.0355043
rs7706715	0.271223	0.128997	0.0183932	0.524052	0.0355051
rs7822041	-0.234775	0.111729	-0.45376	-0.015789	0.0356165
rs10503762	0.407889	0.194189	0.0272846	0.788493	0.0356876
vh_11_74976116	0.439952	0.20946	0.0294173	0.850487	0.035693
rs3863105	-0.238836	0.11373	-0.461742	-0.0159292	0.0357265
rs6027989	0.229486	0.109291	0.0152803	0.443692	0.0357484
rs4143249	-0.338904	0.161444	-0.655329	-0.0224786	0.0357994
rs3784374	-0.381558	0.181772	-0.737825	-0.0252906	0.0358083
rs31652	-0.486712	0.231922	-0.941271	-0.0321533	0.035852
X1kg_5_173258805	0.480339	0.228996	0.0315144	0.929163	0.0359419
rs17674015	0.231091	0.110177	0.0151468	0.447034	0.0359546
rs5752554	0.449719	0.214437	0.02943	0.870009	0.0359753
rs2384319	-0.480835	0.229281	-0.930217	-0.0314527	0.0359808
X1kg_3_18801850	-0.262043	0.124967	-0.506974	-0.0171129	0.0360021
rs1540614	-0.298652	0.142448	-0.577845	-0.0194601	0.0360311
rs12619069	-0.335923	0.16024	-0.649988	-0.0218588	0.0360488
rs11719076	-0.453679	0.216509	-0.87803	-0.0293289	0.0361331
rs12185589	0.406418	0.193957	0.0262701	0.786566	0.0361348
rs10833526	-0.242471	0.115726	-0.469289	-0.0156528	0.0361513
rs9525476	0.274285	0.130915	0.0176957	0.530874	0.0361591
rs1423640	0.400175	0.191139	0.0255492	0.774801	0.0362928
rs3775972	-0.263578	0.125895	-0.510328	-0.0168277	0.0362931
imm_7_153041479	0.294751	0.14079	0.0188073	0.570694	0.0363002
rs4724793	0.344892	0.16475	0.0219875	0.667796	0.0363113
ccc_6_167384492_G_C	0.396326	0.189325	0.0252562	0.767397	0.0363166
rs1264913	0.34778	0.166214	0.0220056	0.673554	0.0364066
imm_12_111279134	0.498859	0.238575	0.0312606	0.966458	0.0365286
rs7186310	-0.368326	0.176161	-0.713596	-0.023056	0.036542
rs2215379	0.297492	0.142316	0.0185575	0.576426	0.0365854
imm_10_64050342	-0.226967	0.108589	-0.439798	-0.0141351	0.0366058
seq_rs7109738	0.353052	0.16893	0.0219549	0.684148	0.0366242
rs12411339	-0.434593	0.208016	-0.842297	-0.0268888	0.0366873
rs12344176	-0.291272	0.139425	-0.564541	-0.0180033	0.0366997
rs1126153	-0.279967	0.134057	-0.542715	-0.017219	0.036761
rs4705272	0.332007	0.158991	0.0203906	0.643623	0.0367785
rs2396547	0.271228	0.129886	0.0166561	0.5258	0.0367798
rs17730380	-0.407077	0.194998	-0.789267	-0.0248878	0.0368344
rs950166	0.269839	0.129274	0.0164667	0.52321	0.0368572
rs10764743	0.236946	0.113536	0.0144182	0.459473	0.0368921
rs10501155	-0.232368	0.111377	-0.450663	-0.0140731	0.0369497
rs222551	0.400625	0.192051	0.0242124	0.777038	0.0369753
rs13164702	0.257209	0.123314	0.0155179	0.4989	0.0369963
rs378932	-0.294293	0.141138	-0.570918	-0.0176677	0.0370562
rs17776169	0.486082	0.233298	0.0288259	0.943337	0.0372036
rs6998330	-0.290927	0.139641	-0.564619	-0.0172355	0.0372156
rs4835469	-0.343894	0.165083	-0.66745	-0.0203376	0.0372366
rs1674139	-0.236608	0.11359	-0.459241	-0.0139755	0.0372513
rs17677161	-0.245589	0.117968	-0.476802	-0.014376	0.0373582
rs6781238	-0.255718	0.122837	-0.496475	-0.014961	0.0373645
rs12913890	-0.264519	0.127069	-0.513569	-0.0154684	0.0373702
X1kg_10_59577503	0.443864	0.213225	0.02595	0.861778	0.037373
rs12621276	0.269963	0.129725	0.015707	0.524219	0.03743
imm_19_10477403	0.283088	0.136044	0.0164469	0.549729	0.0374469
rs10917347	0.291142	0.139918	0.0169089	0.565376	0.037451
X1kg_8_10769492	0.354717	0.170502	0.0205384	0.688895	0.0374868
rs3125037	0.273328	0.131394	0.0157997	0.530856	0.0375063
rs177170	0.390808	0.187882	0.0225656	0.759051	0.0375192
rs553822	0.236832	0.113871	0.0136483	0.460015	0.0375419
rs2255214	-0.236789	0.113861	-0.459951	-0.0136255	0.0375593
rs3734046	-0.266334	0.12807	-0.517346	-0.0153211	0.0375627
rs9303350	0.332718	0.160021	0.0190822	0.646354	0.0375979
X1kg_11_113769703	0.3981	0.191488	0.0227905	0.773409	0.037619
rs17001561	-0.256465	0.123368	-0.498261	-0.0146683	0.03763
rs11604371	0.272775	0.131259	0.0155129	0.530037	0.0376956
rs980506	-0.25248	0.121503	-0.490622	-0.0143376	0.0377126
rs17465637	-0.270012	0.129951	-0.524711	-0.0153127	0.0377279
rs4143226	-0.505565	0.243375	-0.982572	-0.0285578	0.0377735
rs13354021	-0.246044	0.118476	-0.478252	-0.013836	0.0378249
rs2363965	-0.265121	0.127736	-0.515478	-0.0147632	0.0379365
X1kg_19_18269839	-0.439189	0.211741	-0.854194	-0.0241842	0.0380626
rs4363415	-0.263843	0.127227	-0.513205	-0.0144823	0.0380985
chr12.3884861	-0.241831	0.116615	-0.470393	-0.013269	0.0381027
rs2229238	0.334289	0.161204	0.0183359	0.650242	0.0381065
imm_11_2173007	-0.290485	0.140086	-0.565049	-0.015922	0.0381144
rs1439193	0.240195	0.1159	0.0130359	0.467354	0.0382245
rs6911622	-0.424343	0.204762	-0.82567	-0.0230164	0.038231
imm_3_49746947	-0.378808	0.182811	-0.737111	-0.0205051	0.0382534
rs10190089	0.236216	0.114084	0.0126155	0.459816	0.0384014
rs2175525	-0.48987	0.236592	-0.953583	-0.0261575	0.0384034
rs13002771	0.232764	0.112451	0.012363	0.453165	0.0384613
rs2303099	-0.233078	0.112605	-0.45378	-0.012376	0.0384646
rs2406024	-0.23644	0.114248	-0.460362	-0.0125176	0.0384965
rs896226	-0.24756	0.119629	-0.482029	-0.0130918	0.0385085
rs4515165	0.555072	0.268243	0.029325	1.08082	0.0385192
rs11576660	0.243114	0.117507	0.0128041	0.473424	0.0385528
rs11947427	0.321737	0.155568	0.0168294	0.626644	0.0386264
X1kg_6_30174010	-0.218495	0.105673	-0.42561	-0.0113801	0.0386724
rs2781329	-0.246	0.119039	-0.479311	-0.0126884	0.0387761
rs6846079	0.253769	0.122806	0.0130734	0.494464	0.0387889
imm_10_5867907	-0.522913	0.253186	-1.01915	-0.0266777	0.0388916
rs7769752	-0.249457	0.120788	-0.486197	-0.0127181	0.0388987
imm_5_131513885	0.325169	0.157453	0.0165657	0.633772	0.0389065
rs6905272	-0.460838	0.223185	-0.898273	-0.0234032	0.0389397
rs4142219	0.393945	0.190795	0.0199928	0.767897	0.0389466
imm_6_35006433	0.493639	0.239118	0.0249755	0.962303	0.0389787
imm_6_398415	-0.229996	0.111432	-0.448398	-0.0115936	0.0390171
rs1441295	-0.246979	0.119667	-0.481522	-0.0124371	0.0390276
rs7977446	0.271297	0.131451	0.0136567	0.528937	0.0390314
rs12659534	0.246283	0.119365	0.0123328	0.480234	0.0390857
rs12169202	0.422025	0.204566	0.0210819	0.822968	0.0391107
rs4864206	-0.244304	0.11843	-0.476422	-0.0121859	0.039126
imm_5_150078390	0.496892	0.240918	0.0247025	0.969082	0.0391603
imm_20_61740194	0.334478	0.162174	0.0166234	0.652332	0.0391632
imm_11_127759153	0.230719	0.111868	0.011462	0.449977	0.0391674
rs1572441	0.256617	0.12449	0.0126217	0.500613	0.0392695
X1kg_13_41930593	-0.249594	0.121087	-0.48692	-0.0122683	0.0392761
imm_8_11404501	0.290141	0.140798	0.0141814	0.566101	0.0393331
rs6457644	0.219009	0.106338	0.0105906	0.427428	0.0394408
rs220471	-0.265394	0.128868	-0.517971	-0.0128164	0.0394543
rs12479328	-0.256054	0.124333	-0.499743	-0.0123652	0.0394544
rs2189521	-0.233242	0.113261	-0.45523	-0.0112535	0.0394633
rs9851386	0.293542	0.142579	0.0140923	0.572992	0.0395132
rs1463136	0.283211	0.137629	0.0134629	0.552958	0.0396109
rs12820914	0.298197	0.144915	0.0141685	0.582226	0.0396156
rs233807	-0.312186	0.151738	-0.609586	-0.0147858	0.0396471
rs4817105	0.403119	0.196002	0.0189625	0.787276	0.0397141
rs354113	-0.273038	0.132774	-0.533271	-0.0128056	0.039743
rs2905072	-0.272061	0.132303	-0.53137	-0.0127517	0.0397491
rs1424233	0.222704	0.10831	0.0104195	0.434989	0.0397666
rs3783061	-0.24867	0.120952	-0.485732	-0.0116081	0.0397886
rs1946352	0.458633	0.22309	0.0213852	0.895881	0.0397996
rs11746672	-0.228479	0.111172	-0.446372	-0.010585	0.039862
rs11887934	0.234253	0.113984	0.0108486	0.457658	0.0398654
rs289828	-0.225648	0.109855	-0.440961	-0.0103357	0.039971
rs8023982	0.260866	0.127028	0.0118955	0.509837	0.0400136
rs4396487	0.338193	0.164691	0.015404	0.660983	0.0400245
rs2228059	-0.242241	0.118011	-0.473538	-0.0109438	0.0401017
rs880335	-0.378383	0.184336	-0.739676	-0.0170906	0.0401038
rs12453610	-0.237171	0.115556	-0.463656	-0.0106854	0.0401275
rs244903	0.223835	0.109153	0.00989879	0.437771	0.0403009
rs10107154	-0.260992	0.127286	-0.510467	-0.0115163	0.0403215
rs251562	-0.450752	0.219841	-0.881632	-0.0198716	0.0403298
rs784619	0.377665	0.184236	0.0165697	0.73876	0.0403741
rs11136962	-0.249633	0.121812	-0.488381	-0.010886	0.0404297
seq_rs2182605	-0.237177	0.115739	-0.464022	-0.0103319	0.0404394
rs9641319	-0.223487	0.109133	-0.437384	-0.00958956	0.0405763
rs355438	-0.396674	0.193722	-0.776363	-0.0169857	0.0405949
imm_11_2135571	0.341381	0.16672	0.0146158	0.668147	0.0405962
rs620438	0.311669	0.152214	0.0133363	0.610002	0.0406012
rs9502396	0.27402	0.133829	0.0117201	0.53632	0.0406052
rs621922	0.214667	0.104851	0.00916221	0.420172	0.040624
rs4444271	-0.211804	0.103472	-0.414605	-0.00900276	0.040661
rs2695284	-0.237342	0.115978	-0.464655	-0.0100288	0.0407136
imm_22_35868274	-0.3075	0.150345	-0.60217	-0.0128293	0.0408256
rs750780	-0.244318	0.119455	-0.478445	-0.0101901	0.0408284
X1kg_11_35084973	-0.3286	0.160672	-0.643512	-0.0136875	0.0408398
rs2143606	-0.219713	0.107437	-0.430285	-0.00914113	0.0408501
rs7589966	-0.263836	0.129067	-0.516803	-0.0108699	0.0409354
rs11590946	0.34317	0.167879	0.0141327	0.672207	0.040939
rs7026762	-0.2429	0.118843	-0.475827	-0.00997229	0.0409658
imm_1_190814333	-0.248537	0.121633	-0.486933	-0.0101416	0.0410185
rs8081687	0.243455	0.119149	0.00992669	0.476983	0.041025
seq_rs775893	-0.296215	0.145049	-0.580505	-0.0119238	0.0411347
rs12988167	0.362203	0.177363	0.0145782	0.709827	0.0411358
X1kg_3_18674894	0.235024	0.115088	0.00945523	0.460592	0.0411396
rs10091402	0.319622	0.156671	0.0125525	0.626692	0.041342
rs975815	-0.232683	0.114064	-0.456245	-0.0091219	0.0413567
rs2700873	-0.251414	0.123262	-0.493003	-0.00982455	0.0413834
rs2029923	-0.244696	0.120063	-0.480015	-0.00937686	0.0415436
X1kg_14_87712056	-0.260675	0.127977	-0.511505	-0.00984495	0.0416609
rs11998611	0.224817	0.110378	0.00847894	0.441154	0.041672
rs11247860	0.236166	0.116013	0.00878534	0.463546	0.0417813
rs2954347	-0.347923	0.170941	-0.682961	-0.0128849	0.0418166
X1kg_3_28053194	-0.454911	0.22352	-0.893002	-0.0168186	0.0418299
rs12481038	0.258353	0.126996	0.00944512	0.507262	0.0419176
rs8030359	-0.232819	0.114446	-0.457128	-0.00850947	0.0419195
rs2067011	-0.226306	0.111251	-0.444354	-0.0082584	0.0419318
rs12086431	-0.265594	0.130611	-0.521587	-0.0096007	0.0420051
imm_5_132022334	-0.54297	0.267023	-1.06633	-0.0196137	0.0420104
imm_2_233817861	0.333406	0.163977	0.0120161	0.654795	0.042028
seq_rs9636153	-0.322744	0.158848	-0.63408	-0.0114083	0.0421756
imm_6_35359295	0.498601	0.245434	0.0175587	0.979644	0.0422038
rs1286738	-0.311226	0.153258	-0.611607	-0.0108447	0.0422829
rs11534004	0.393959	0.194011	0.0137037	0.774215	0.0422958
imm_5_132024399	-0.31288	0.154101	-0.614912	-0.0108478	0.0423201
rs7693442	0.322645	0.158951	0.0111059	0.634184	0.0423734
imm_9_138351854	0.428025	0.210887	0.0146929	0.841357	0.0423936
rs2634904	0.247436	0.121918	0.00848132	0.486391	0.0424044
rs809285	-0.214749	0.105857	-0.422224	-0.00727316	0.0424918
rs5771906	-0.226759	0.111784	-0.445853	-0.00766564	0.0425053
rs4925435	0.238697	0.117815	0.00778267	0.469611	0.0427625
rs11657055	-0.228223	0.112652	-0.449016	-0.00742992	0.0427731
rs6986146	0.25442	0.125584	0.00827972	0.50056	0.0427757
rs2526401	-0.217268	0.107259	-0.427491	-0.0070451	0.0428009
imm_16_84579614	0.360361	0.17791	0.0116635	0.709058	0.0428137
rs7918709	-0.226679	0.111931	-0.44606	-0.00729741	0.042851
rs6814344	-0.222141	0.109702	-0.437152	-0.00712871	0.0428728
rs11649794	-0.370982	0.183215	-0.730078	-0.0118865	0.0428837
rs2816512	-0.218245	0.107802	-0.429532	-0.00695765	0.0429182
rs9810237	-0.237532	0.117358	-0.467549	-0.00751529	0.04297
rs10262191	0.428224	0.211574	0.0135469	0.842902	0.0429708
rs720233	-0.244575	0.120859	-0.481454	-0.0076957	0.0430073
rs608337	-0.372737	0.184201	-0.733764	-0.0117107	0.0430175
rs2028682	0.27748	0.137134	0.00870235	0.546258	0.0430296
rs17416827	0.317495	0.156916	0.00994609	0.625044	0.0430372
rs4533267	-0.258633	0.127865	-0.509244	-0.00802265	0.0431033
seq_rs17273295	-0.22388	0.110696	-0.44084	-0.00691987	0.0431272
rs10000185	0.305084	0.150878	0.00936771	0.6008	0.043171
rs16946659	0.289887	0.143372	0.00888375	0.57089	0.0431839
rs6845976	0.241577	0.119523	0.00731619	0.475838	0.0432616
rs10925501	0.230645	0.114117	0.00698006	0.45431	0.0432663
rs2424932	-0.245135	0.121306	-0.48289	-0.00737983	0.0433004
rs322394	0.237251	0.117411	0.00713104	0.467372	0.0433108
imm_2_185159338	0.51431	0.254536	0.0154284	1.01319	0.0433235
rs7967892	0.215894	0.106899	0.00637599	0.425412	0.043424
imm_19_53900790	-0.222957	0.110417	-0.439371	-0.00654266	0.0434646
imm_5_150467104	0.331664	0.164325	0.00959185	0.653735	0.0435564
rs10235067	-0.256424	0.127053	-0.505444	-0.00740394	0.0435665
rs7944602	0.295369	0.146468	0.00829781	0.58244	0.0437355
rs2333166	0.275265	0.136499	0.00773133	0.542799	0.0437369
imm_16_49350205	0.34898	0.173102	0.00970693	0.688254	0.0437958
rs220034	-0.397927	0.197454	-0.784929	-0.0109248	0.043874
rs328764	0.325103	0.161353	0.00885747	0.641349	0.0439194
rs17066970	-0.230863	0.114632	-0.455537	-0.00618868	0.0440146
rs6739967	-0.503716	0.250134	-0.99397	-0.0134621	0.0440323
rs12201472	0.454492	0.225743	0.0120426	0.896941	0.044082
rs1568233	0.251045	0.124739	0.00656119	0.495528	0.0441606
rs6126433	0.291991	0.145139	0.007524	0.576458	0.0442406
rs9998440	-0.296768	0.147562	-0.585984	-0.00755118	0.044311
rs159574	0.236619	0.117663	0.00600327	0.467235	0.0443271
imm_20_48094386	0.245271	0.121988	0.0061797	0.484362	0.0443653
imm_19_10417083	0.403977	0.200938	0.0101452	0.797809	0.0443832
imm_7_50299175	0.225323	0.112079	0.00565222	0.444995	0.0443894
rs1561385	0.218636	0.108761	0.00546877	0.431803	0.0444051
rs12526453	0.237698	0.118284	0.00586471	0.469531	0.0444793
rs274700	0.523381	0.260451	0.012907	1.03386	0.044482
rs7957310	0.247806	0.123336	0.00607209	0.48954	0.0445163
rs32720	-0.25765	0.12826	-0.509035	-0.00626384	0.0445583
rs17206779	-0.225171	0.112093	-0.44487	-0.00547173	0.0445607
X20_56444679	0.486955	0.242524	0.0116167	0.962293	0.0446578
imm_2_204468037	0.214876	0.107027	0.00510627	0.424646	0.044678
rs9943582	0.2487	0.123925	0.00581264	0.491588	0.0447637
X1kg_14_80274073	-0.364451	0.181603	-0.720386	-0.00851556	0.0447651
rs12439191	-0.25687	0.128003	-0.50775	-0.00598917	0.0447759
rs2014777	-0.27289	0.13614	-0.53972	-0.00605991	0.0450191
rs4626924	-0.232898	0.116193	-0.460632	-0.00516334	0.0450271
rs723765	0.24233	0.120908	0.00535518	0.479304	0.0450427
rs12507711	-0.271633	0.13555	-0.537306	-0.00596097	0.0450765
imm_6_35267986	-0.349943	0.174643	-0.692237	-0.00764996	0.045095
rs4244969	-0.221441	0.110516	-0.438049	-0.00483328	0.0451025
rs2458031	-0.23974	0.119665	-0.474279	-0.00519984	0.0451325
imm_17_36791710	0.47063	0.234916	0.0102034	0.931056	0.0451346
rs9547414	-0.260844	0.130208	-0.516048	-0.00564082	0.0451467
rs7568190	0.24594	0.122826	0.00520467	0.486676	0.0452484
rs1381080	-0.242343	0.121031	-0.47956	-0.00512565	0.045251
rs12422304	-0.216594	0.108202	-0.428666	-0.00452241	0.0453105
rs7985384	0.461012	0.230306	0.00961976	0.912404	0.0453134
rs1150615	-0.429734	0.214714	-0.850565	-0.00890325	0.0453461
rs4656640	-0.432086	0.21591	-0.855261	-0.00891049	0.0453672
rs2226628	0.270802	0.135319	0.00558088	0.536022	0.0453702
rs17070761	-0.33469	0.167335	-0.662661	-0.0067185	0.045488
rs7620856	-0.250437	0.125282	-0.495985	-0.00488884	0.0456098
rs6506846	0.228439	0.114293	0.00442833	0.45245	0.0456398
rs1970730	-0.219756	0.109952	-0.435258	-0.00425289	0.0456469
rs11002503	-0.257907	0.129084	-0.510907	-0.00490755	0.0457186
rs6908310	0.381564	0.191039	0.00713424	0.755993	0.0457917
rs2583523	0.293672	0.147047	0.00546594	0.581878	0.0458105
X1kg_2_25411778	0.214614	0.107508	0.00390161	0.425326	0.0459061
rs4756119	0.272875	0.136754	0.00484166	0.540909	0.0460028
rs16879773	0.253544	0.127075	0.00448125	0.502606	0.046018
rs4820718	0.239317	0.119956	0.00420682	0.474427	0.0460392
rs10492756	-0.514562	0.258027	-1.02029	-0.00883837	0.0461283
rs181669	-0.237156	0.118926	-0.470248	-0.00406513	0.0461361
rs10465689	0.426998	0.214201	0.00717101	0.846824	0.0462131
rs4719714	-0.257125	0.129044	-0.510046	-0.00420457	0.0463111
rs17813747	-0.340179	0.170755	-0.674853	-0.00550507	0.0463487
imm_20_47932960	-0.207462	0.104146	-0.411583	-0.00334011	0.0463672
rs10499972	-0.285021	0.143082	-0.565456	-0.00458533	0.0463699
rs6780427	-0.212977	0.106915	-0.422527	-0.00342612	0.0463701
rs4975621	0.417277	0.209548	0.00657147	0.827983	0.0464453
rs10881971	-0.298422	0.149869	-0.592161	-0.00468339	0.0464574
rs2730867	0.274214	0.137717	0.00429405	0.544134	0.046465
rs7843077	0.349806	0.175685	0.00547024	0.694142	0.0464698
rs17535276	-0.245955	0.123594	-0.488195	-0.00371583	0.0465878
rs7751883	0.222447	0.111788	0.0033463	0.441548	0.0466021
rs7640077	-0.303849	0.152709	-0.603154	-0.00454362	0.0466221
rs11058561	-0.220681	0.110924	-0.438088	-0.00327377	0.0466485
rs201074	-0.231026	0.116126	-0.458629	-0.0034223	0.0466533
rs9811958	0.239323	0.120314	0.00351164	0.475134	0.0466845
rs10093096	0.238368	0.119839	0.00348775	0.473248	0.0466937
rs6762073	0.310649	0.156247	0.00440984	0.616889	0.046791
rs949730	0.267302	0.134466	0.00375278	0.530851	0.0468258
rs3806144	0.497383	0.250259	0.00688407	0.987882	0.0468701
rs7760502	-0.229251	0.115357	-0.455347	-0.00315459	0.046888
rs2813544	0.295026	0.148479	0.00401302	0.586038	0.0469233
rs4889298	0.220312	0.11096	0.00283362	0.43779	0.0470887
rs2289311	-0.230616	0.116151	-0.458268	-0.00296432	0.0470905
X1kg_11_113821744	0.373177	0.187953	0.0047952	0.741559	0.0470915
rs9843732	0.352758	0.177729	0.00441462	0.701101	0.0471664
rs16990450	0.481592	0.242678	0.00595188	0.957232	0.0472013
rs200888	-0.254347	0.128259	-0.505729	-0.00296413	0.0473591
rs17092533	0.26073	0.13149	0.00301483	0.518445	0.0473795
rs6728639	0.239303	0.12071	0.002716	0.47589	0.0474273
rs2295767	-0.347942	0.175614	-0.69214	-0.00374431	0.0475593
rs11168249	-0.21718	0.109619	-0.43203	-0.00233097	0.0475657
rs3913857	0.248805	0.125638	0.00255914	0.495051	0.0476661
imm_1_7847541	0.227485	0.114927	0.00223182	0.452738	0.0477729
rs473449	-0.328192	0.165891	-0.653332	-0.00305271	0.0478874
X1kg_7_50658518	0.237599	0.12012	0.00216736	0.473031	0.0479279
rs1552273	-0.302845	0.153159	-0.60303	-0.00265926	0.0480047
rs10017756	0.242285	0.122536	0.00211876	0.482452	0.0480128
X1kg_10_30841678	0.460969	0.233146	0.00401049	0.917927	0.0480229
rs626765	-0.207338	0.104882	-0.412903	-0.00177223	0.0480573
rs12517451	-0.271189	0.137206	-0.540108	-0.00227124	0.0480962
rs1102312	0.219258	0.110934	0.00183146	0.436685	0.0481012
rs4870957	0.250876	0.126934	0.00209073	0.499661	0.0481055
rs12097169	0.521285	0.26381	0.00422635	1.03834	0.0481565
rs7160675	0.252531	0.127802	0.00204336	0.503019	0.0481602
X1kg_19_1050701	-0.222886	0.112804	-0.443978	-0.00179512	0.0481686
X1kg_6_30521161	-0.215779	0.10921	-0.429826	-0.0017318	0.048175
rs9409787	-0.310799	0.157348	-0.619195	-0.00240281	0.0482415
rs2741872	-0.426901	0.216179	-0.850604	-0.00319892	0.0482952
imm_1_67540114	-0.362758	0.183724	-0.72285	-0.00266649	0.0483275
imm_14_97595648	-0.273481	0.138512	-0.54496	-0.00200292	0.0483335
rs11704699	0.285942	0.144825	0.00209025	0.569793	0.0483366
rs7271530	0.217928	0.110418	0.00151355	0.434343	0.0484191
rs2137733	0.319948	0.162119	0.00220051	0.637696	0.0484344
rs11254091	-0.2405	0.121868	-0.479358	-0.0016429	0.0484449
rs12261850	-0.242368	0.122818	-0.483086	-0.0016496	0.0484505
rs3796347	0.227696	0.115409	0.00149967	0.453893	0.0485003
rs11072982	-0.35122	0.17805	-0.700193	-0.00224797	0.0485423
imm_22_28667392	0.429857	0.217935	0.0027127	0.857002	0.0485627
imm_1_150803779	0.215469	0.109243	0.00135733	0.42958	0.0485652
rs2890982	-0.292578	0.148363	-0.583363	-0.00179244	0.0486044
rs3904577	0.213476	0.108259	0.00129193	0.425659	0.0486213
rs12152244	0.305623	0.154998	0.00183263	0.609412	0.0486339
rs3815072	0.402086	0.203965	0.0023226	0.801849	0.0486837
rs6751537	0.238114	0.120792	0.00136569	0.474863	0.048693
X1kg_10_59795394	-0.218342	0.110767	-0.435441	-0.00124222	0.0487034
rs7930399	0.213287	0.10821	0.00120056	0.425374	0.0487172
rs4861069	0.235923	0.119699	0.00131673	0.470529	0.048728
rs16844825	-0.283221	0.143704	-0.564875	-0.00156684	0.0487391
rs10167624	0.352947	0.17914	0.00183783	0.704056	0.0488128
rs1861402	0.407736	0.207009	0.00200547	0.813467	0.0488783
rs17458287	-0.229773	0.116665	-0.458432	-0.00111513	0.0488931
rs1426064	0.241892	0.122823	0.00116256	0.482622	0.0489038
rs2846642	-0.218348	0.110889	-0.435687	-0.00100946	0.0489454
rs4566595	0.21506	0.10922	0.000991966	0.429127	0.0489478
rs4784971	0.338764	0.172115	0.00142432	0.676104	0.0490405
imm_12_56157822	-0.263461	0.133875	-0.525851	-0.00107189	0.0490714
rs2501130	-0.453467	0.230466	-0.905172	-0.00176133	0.0491133
rs3847987	-0.308319	0.156711	-0.615466	-0.00117187	0.0491323
imm_1_159026143	-0.22547	0.114619	-0.450119	-0.00082006	0.0491695
rs11607692	-0.449177	0.228369	-0.896773	-0.00158204	0.0491957
rs4470055	-0.241606	0.122838	-0.482364	-0.000847366	0.0491991
X1kg_3_18739308	-0.337106	0.171404	-0.673052	-0.00116007	0.0492141
rs7076691	0.282455	0.143623	0.000958975	0.563951	0.0492246
rs6873310	0.250736	0.127553	0.000735965	0.500735	0.0493294
rs6973399	-0.238486	0.121344	-0.476316	-0.000655317	0.0493721
rs1927979	0.217135	0.110504	0.000551727	0.433719	0.0494192
rs2203929	-0.243845	0.12413	-0.487136	-0.000554479	0.0494801
rs6560604	-0.214303	0.109107	-0.428149	-0.000457569	0.0495118
imm_2_191622942	0.461935	0.235282	0.000790164	0.92308	0.0496087
rs10510051	0.2224	0.113286	0.00036218	0.444437	0.0496275
rs10845202	-0.211368	0.107686	-0.422429	-0.000308239	0.0496663
rs1156877	0.282938	0.144149	0.000411	0.565466	0.0496677
rs2043075	0.337555	0.171976	0.00048713	0.674622	0.0496698
rs12929155	0.221306	0.112787	0.000246722	0.442364	0.0497449
rs9508016	-0.383725	0.195584	-0.767062	-0.000388158	0.0497685
rs7804639	0.222943	0.113648	0.00019739	0.445688	0.0497973
X1kg_3_27778613	0.359324	0.183195	0.000268253	0.71838	0.0498291
rs12148769	0.392388	0.200115	0.000169192	0.784607	0.0499013
rs637186	0.394708	0.201303	0.000161341	0.789255	0.0499064
imm_19_51846045	0.215416	0.109913	-1.03142e-05	0.430841	0.050011
rs1115295	0.226879	0.115799	-8.35454e-05	0.453841	0.0500844
rs6779328	0.231156	0.117996	-0.000111639	0.462424	0.0501107
rs1364419	-0.402721	0.205618	-0.805725	0.0002838	0.0501615
rs12793095	0.399536	0.204004	-0.000304648	0.799377	0.0501748
rs12151689	0.225377	0.115112	-0.000237303	0.450992	0.0502415
rs11140090	0.244959	0.125139	-0.000309945	0.490227	0.0502902
rs16844196	0.296968	0.151713	-0.000384853	0.59432	0.0502973
rs1024367	0.208529	0.106533	-0.000271621	0.41733	0.0502988
rs10251826	-0.424439	0.216851	-0.84946	0.00058168	0.0503144
rs12240408	0.213251	0.108972	-0.000329474	0.426832	0.0503545
rs519054	0.228826	0.116959	-0.000409081	0.458062	0.0504102
imm_2_181744639	0.417379	0.213349	-0.000777742	0.835536	0.0504276
rs2010355	0.21935	0.112139	-0.000438363	0.439137	0.0504587
rs568686	-0.252828	0.129261	-0.506174	0.000518267	0.0504705
rs2225841	-0.443682	0.226966	-0.888528	0.0011642	0.0506026
vh_12_102648041	-0.295578	0.151223	-0.591969	0.00081328	0.050632
X1kg_1_159573679	-0.375286	0.192044	-0.751684	0.00111287	0.0506812
rs13004043	-0.216828	0.110987	-0.434358	0.000702375	0.0507443
rs876425	-0.23277	0.119195	-0.466387	0.000847049	0.0508365
rs12536143	-0.226503	0.116011	-0.45388	0.000874486	0.0508876
rs9853554	0.279515	0.143164	-0.00108082	0.560112	0.050889
rs1808563	0.289561	0.148374	-0.00124593	0.580368	0.0509897
rs3803809	0.411787	0.21112	-0.00200047	0.825575	0.0511179
rs1543442	-0.204292	0.104743	-0.409585	0.00100158	0.0511283
rs599839	0.256636	0.131621	-0.00133546	0.514608	0.0511979
rs12162179	0.233228	0.119616	-0.00121469	0.467671	0.0511989
imm_11_127852266	0.204047	0.10466	-0.00108258	0.409177	0.0512214
rs12499997	0.30643	0.157188	-0.00165174	0.614513	0.051241
rs781308	-0.296382	0.152088	-0.594469	0.00170503	0.0513249
rs1394466	-0.216455	0.111176	-0.434356	0.00144516	0.0515389
rs8140331	0.304866	0.156586	-0.00203812	0.611769	0.051541
rs11046205	-0.281473	0.144575	-0.564835	0.00188841	0.0515465
imm_4_123220850	-0.429253	0.220487	-0.861401	0.00289444	0.0515543
imm_16_73977097	0.281575	0.144636	-0.00190578	0.565056	0.0515602
rs11714886	-0.237371	0.121932	-0.476353	0.00161045	0.051564
rs10852940	0.219414	0.112737	-0.0015464	0.440375	0.0516251
rs8396	-0.231402	0.118903	-0.464448	0.00164396	0.0516382
rs2023938	0.472063	0.242594	-0.00341319	0.947538	0.0516674
rs17805850	-0.312316	0.160524	-0.626936	0.00230517	0.0517024
rs7129059	-0.292757	0.150527	-0.587784	0.00227042	0.0517893
rs13172914	-0.21098	0.108482	-0.423601	0.00164151	0.0517952
rs6503772	-0.226101	0.116265	-0.453976	0.00177388	0.0518103
rs2215960	-0.286089	0.147115	-0.57443	0.0022521	0.0518164
rs2735839	0.329563	0.169523	-0.00269535	0.661821	0.0518877
rs11033937	0.291609	0.150075	-0.00253216	0.58575	0.0520051
rs1015291	0.234328	0.120642	-0.00212639	0.470782	0.0520962
rs11998077	0.22341	0.115037	-0.00205861	0.448879	0.0521288
rs4768387	-0.220039	0.11331	-0.442122	0.00204399	0.0521462
rs1115965	-0.351039	0.18082	-0.705441	0.00336228	0.0522135
rs1123203	-0.279557	0.144034	-0.561858	0.00274398	0.0522688
rs12485627	-0.224212	0.11555	-0.450685	0.00226133	0.0523318
rs6802472	0.318668	0.164272	-0.00329779	0.640635	0.0523932
rs11836987	-0.258797	0.133441	-0.520338	0.00274307	0.0524517
rs537188	-0.2869	0.147955	-0.576887	0.00308707	0.0524893
rs35678237	-0.310585	0.160179	-0.624531	0.00336083	0.0525035
rs12474685	0.270981	0.139799	-0.00301971	0.544981	0.0525789
rs4332691	-0.213275	0.110031	-0.428933	0.00238213	0.0525849
rs13079504	0.257611	0.132951	-0.00296736	0.51819	0.0526666
imm_2_181847074	-0.332722	0.171779	-0.669402	0.00395882	0.0527554
rs7900471	0.495907	0.256182	-0.00620115	0.998014	0.0528974
rs2487339	-0.223279	0.115345	-0.44935	0.00279255	0.0528979
rs1851328	0.214561	0.110849	-0.00269826	0.43182	0.052914
rs164022	-0.218684	0.112979	-0.440119	0.0027505	0.0529144
X1kg_3_18771364	-0.389878	0.201455	-0.784722	0.00496637	0.0529521
rs10488281	-0.307135	0.158742	-0.618265	0.00399422	0.0530146
rs2138556	-0.223673	0.115621	-0.450287	0.0029398	0.053047
rs2214714	0.210075	0.108592	-0.00276158	0.422911	0.0530476
rs17159311	-0.234841	0.121444	-0.472866	0.00318388	0.0531442
rs6917207	0.299257	0.154824	-0.00419215	0.602707	0.0532501
rs9579025	0.22503	0.116448	-0.00320279	0.453263	0.0533028
rs12433723	0.353247	0.182874	-0.00517907	0.711673	0.0534035
rs11959608	0.262418	0.135861	-0.00386433	0.5287	0.0534187
imm_10_49697098	0.404546	0.209515	-0.00609686	0.815188	0.0534999
rs2267546	0.227065	0.11761	-0.00344542	0.457576	0.053524
rs1807277	0.211067	0.109372	-0.00329874	0.425433	0.0536312
rs4567718	0.256349	0.132853	-0.00403846	0.516737	0.0536606
rs9993229	-0.210687	0.109203	-0.424721	0.00334651	0.0536913
rs976881	0.232189	0.120371	-0.00373366	0.468111	0.0537376
rs6072081	-0.216184	0.112169	-0.436031	0.00366388	0.0539422
imm_3_161183019	0.434938	0.225765	-0.00755319	0.877428	0.054041
rs2856082	0.40392	0.209689	-0.00706243	0.814902	0.054069
rs10158822	-0.373462	0.193896	-0.753491	0.00656671	0.0540923
imm_20_48076109	0.331825	0.172312	-0.00590059	0.66955	0.0541393
rs943072	0.307114	0.159482	-0.00546567	0.619693	0.0541428
rs12216503	0.413866	0.214922	-0.00737282	0.835104	0.0541469
rs6081158	-0.250485	0.130124	-0.505523	0.00455226	0.0542319
rs2328524	-0.212042	0.110161	-0.427954	0.00386976	0.0542499
rs11217861	-0.248543	0.129146	-0.501665	0.00457875	0.0542907
rs12672188	-0.217903	0.11324	-0.439849	0.00404241	0.0543212
imm_6_138162747	0.29114	0.15132	-0.00544189	0.587721	0.0543544
rs2253138	-0.247719	0.128754	-0.500072	0.00463321	0.0543572
rs7608411	0.322044	0.1674	-0.00605302	0.650142	0.054379
rs12508078	0.465805	0.242212	-0.0089224	0.940532	0.0544641
rs9458222	0.227553	0.118344	-0.00439762	0.459504	0.0545046
rs2730648	0.311498	0.162052	-0.00611699	0.629113	0.0545785
imm_3_161175343	-0.406864	0.211691	-0.82177	0.00804193	0.0546089
imm_1_196099372	-0.361538	0.188157	-0.730319	0.00724213	0.054672
rs2983	0.279994	0.145765	-0.00569954	0.565688	0.054749
rs9592965	-0.203283	0.105867	-0.410779	0.0042129	0.0548365
rs9951858	0.311801	0.162395	-0.00648679	0.630088	0.0548555
rs1472788	0.262759	0.136888	-0.00553551	0.531054	0.0549178
rs764372	-0.264212	0.137684	-0.534067	0.00564332	0.0549873
rs6996255	-0.362605	0.18896	-0.732959	0.00774909	0.0549901
rs992325	0.357438	0.186287	-0.00767792	0.722554	0.0550162
rs9595600	0.234946	0.122459	-0.0050695	0.474962	0.0550392
rs351178	-0.22595	0.117805	-0.456843	0.00494315	0.0551106
imm_22_28756335	-0.221145	0.115306	-0.44714	0.00484974	0.0551232
rs2034310	-0.344954	0.179959	-0.697668	0.00775944	0.0552575
X1kg_11_113956339	0.228285	0.119119	-0.00518293	0.461753	0.0553074
imm_16_11292605	0.21844	0.114045	-0.00508349	0.441963	0.0554429
rs17771639	-0.230831	0.120549	-0.467103	0.0054406	0.0555139
imm_5_96158099	-0.217604	0.113647	-0.440348	0.00513885	0.0555249
rs1254403	0.432476	0.225876	-0.0102321	0.875185	0.0555353
rs1324495	-0.20931	0.109322	-0.423577	0.00495707	0.0555409
rs7245085	-0.250101	0.130643	-0.506157	0.00595559	0.055572
imm_9_138484406	0.201669	0.105376	-0.00486473	0.408203	0.0556459
rs7491289	-0.228555	0.119464	-0.4627	0.00559043	0.0557265
imm_22_28645173	-0.41273	0.215871	-0.835829	0.0103685	0.0558848
imm_22_28752414	-0.41273	0.215871	-0.835829	0.0103685	0.0558848
rs4325270	-0.217419	0.113746	-0.440357	0.00551978	0.0559485
imm_1_7662368	0.36207	0.189461	-0.00926662	0.733407	0.0559977
rs11594134	-0.302438	0.158313	-0.612726	0.00784944	0.056084
rs1950781	0.380253	0.199065	-0.00990783	0.770414	0.0561085
imm_7_152999926	-0.425511	0.222836	-0.862262	0.0112397	0.0561944
imm_10_80691549	-0.24606	0.128923	-0.498744	0.00662418	0.0563159
rs1882648	0.230084	0.120576	-0.00624063	0.466409	0.0563644
rs4307376	-0.347402	0.18208	-0.704273	0.00946895	0.0563964
rs2160080	-0.270649	0.141854	-0.548677	0.00737916	0.0563984
rs2098302	0.206011	0.107984	-0.00563371	0.417655	0.0564181
rs2014017	0.21643	0.113447	-0.00592327	0.438783	0.0564232
rs10421853	0.217842	0.114234	-0.00605281	0.441738	0.0565234
rs1192202	0.230705	0.120991	-0.00643305	0.467843	0.0565472
X11_5400712	0.215435	0.113075	-0.006188	0.437058	0.056749
rs11838643	0.262127	0.137631	-0.00762434	0.531879	0.0568364
seq_rs10422892	-0.222624	0.116893	-0.45173	0.00648214	0.0568437
rs213213	-0.274615	0.144218	-0.557277	0.00804673	0.0568883
imm_3_49418422	-0.322704	0.169584	-0.655081	0.00967402	0.0570512
rs1549649	0.317266	0.16673	-0.00951878	0.644051	0.0570571
imm_15_77021323	-0.212993	0.111957	-0.432424	0.00643761	0.0571106
rs2282978	0.207977	0.109377	-0.00639759	0.422351	0.0572401
X1kg_11_113780283	-0.214845	0.11301	-0.43634	0.00665021	0.0572866
rs735665	-0.263236	0.138487	-0.534666	0.00819448	0.0573292
rs8015021	0.371816	0.195619	-0.01159	0.755223	0.0573392
X1kg_19_1041803	0.208165	0.10955	-0.0065482	0.422879	0.0574082
rs7926634	0.238026	0.125271	-0.00750114	0.483554	0.057422
rs3846320	0.252777	0.133044	-0.0079852	0.513539	0.0574404
rs6743414	0.207885	0.109424	-0.0065812	0.422352	0.0574568
rs10957985	0.227912	0.119978	-0.00724068	0.463064	0.0574838
rs2508046	-0.275378	0.145063	-0.559695	0.00894017	0.0576521
rs4973475	-0.2271	0.119671	-0.46165	0.00745142	0.0577359
rs136753	-0.233115	0.122852	-0.473901	0.00767065	0.0577585
imm_17_23140975	-0.188289	0.0993032	-0.382919	0.00634222	0.0579472
rs12413261	0.220481	0.116321	-0.00750329	0.448466	0.0580316
rs4975556	0.212913	0.112398	-0.00738341	0.43321	0.0581886
rs2078539	-0.211391	0.111606	-0.430134	0.00735258	0.0582139
rs876742	0.226183	0.119453	-0.00794171	0.460307	0.058294
imm_5_131854312	-0.220786	0.116685	-0.449485	0.00791331	0.0584715
rs12490796	0.215849	0.114076	-0.00773669	0.439435	0.0584718
rs4962622	0.214668	0.113471	-0.00773036	0.437067	0.0585126
rs2760319	0.233153	0.12325	-0.00841206	0.474717	0.0585294
X1_150589756	0.293366	0.15509	-0.0106041	0.597336	0.0585457
rs16852544	0.239585	0.126697	-0.00873544	0.487906	0.0586222
rs12361256	0.21299	0.112676	-0.00785172	0.433832	0.0587205
rs17184874	-0.498332	0.263631	-1.01504	0.018376	0.0587231
rs9459678	-0.221654	0.117301	-0.45156	0.00825217	0.0588096
rs2045307	0.338177	0.178967	-0.0125922	0.688947	0.058811
rs1580098	0.211496	0.111956	-0.00793412	0.430926	0.058879
rs9312863	0.198439	0.105062	-0.00747866	0.404356	0.0589213
rs949974	0.205296	0.108706	-0.00776452	0.418357	0.0589538
rs1353908	0.210859	0.111701	-0.00807111	0.429789	0.0590652
rs523519	0.201407	0.106696	-0.00771311	0.410528	0.0590698
rs7444028	-0.229818	0.121754	-0.468451	0.0088155	0.0590851
rs1886276	-0.223207	0.118257	-0.454986	0.0085724	0.0590965
rs3800719	0.332455	0.176144	-0.0127805	0.67769	0.0591056
rs7930058	0.206719	0.109526	-0.0079488	0.421386	0.0591079
rs8099917	-0.263064	0.139449	-0.536379	0.0102516	0.0592344
rs12498914	0.468735	0.248559	-0.0184321	0.955902	0.0593208
rs17677378	0.470079	0.249314	-0.0185671	0.958726	0.0593636
rs2051507	0.302039	0.160243	-0.012032	0.616109	0.0594463
imm_20_47870866	0.264313	0.140261	-0.0105937	0.53922	0.0595061
rs2421860	0.25485	0.135244	-0.0102229	0.519923	0.0595143
rs10516281	0.423967	0.225008	-0.0170414	0.864975	0.0595343
rs6123763	0.433696	0.230175	-0.0174382	0.884831	0.0595375
imm_1_7881018	0.463118	0.245845	-0.018729	0.944965	0.0595945
rs2285464	0.249902	0.132711	-0.0102076	0.510011	0.0596939
rs4903097	-0.227365	0.120754	-0.464039	0.00930864	0.0597171
imm_5_40323642	0.275002	0.146108	-0.0113651	0.561369	0.0598117
rs9928833	0.261479	0.138926	-0.0108115	0.53377	0.0598167
rs8026387	-0.217991	0.115825	-0.445004	0.0090216	0.059826
rs7808705	0.211127	0.112212	-0.00880427	0.431057	0.0599036
rs9845245	-0.283927	0.150966	-0.579814	0.0119605	0.0600076
rs7830040	-0.199938	0.10632	-0.40832	0.00844498	0.0600354
rs794074	0.221875	0.117995	-0.00939011	0.453141	0.0600559
rs10502614	-0.209445	0.111494	-0.427969	0.00907874	0.0603079
rs4635093	-0.225118	0.119838	-0.459997	0.0097601	0.0603101
seq_rs798042	0.216239	0.115118	-0.00938819	0.441866	0.0603249
rs6447958	-0.259441	0.138121	-0.530153	0.0112722	0.0603329
rs1487114	0.283443	0.150908	-0.0123308	0.579217	0.0603465
rs835259	-0.207476	0.110519	-0.42409	0.00913761	0.060479
imm_19_10276781	-0.286188	0.152532	-0.585145	0.0127685	0.0606205
rs1168566	0.389762	0.207836	-0.0175887	0.797114	0.0607465
rs13321420	-0.212674	0.11346	-0.435052	0.00970362	0.0608699
rs10741672	0.234514	0.12513	-0.0107364	0.479765	0.0609081
rs7977310	0.211465	0.112849	-0.00971438	0.432644	0.0609469
rs3785864	0.228962	0.122202	-0.0105489	0.468472	0.06098
rs6949675	-0.196854	0.105071	-0.40279	0.009081	0.0609943
rs237476	-0.216294	0.115462	-0.442595	0.0100081	0.061029
rs4318999	0.246991	0.131925	-0.011578	0.505559	0.0611787
rs7550512	0.224353	0.119834	-0.0105173	0.459224	0.0611792
rs2188958	-0.248851	0.13292	-0.509369	0.0116672	0.0611806
rs6730595	-0.295669	0.157962	-0.605269	0.0139306	0.0612378
X1kg_1_93286484	-0.216961	0.115941	-0.444202	0.0102796	0.0613032
rs16836062	0.354867	0.189678	-0.0168959	0.72663	0.0613607
X9_135019466	-0.370198	0.197909	-0.758093	0.0176974	0.0614086
rs2271539	-0.217006	0.116055	-0.444469	0.0104575	0.0615038
rs2093508	-0.212867	0.113859	-0.436026	0.0102915	0.0615428
vh_19_56219176	0.321289	0.171861	-0.0155536	0.658131	0.0615584
X1kg_14_80143578	-0.46138	0.24681	-0.945118	0.0223583	0.0615707
rs4963129	-0.307353	0.164418	-0.629607	0.0149012	0.0615763
rs1658190	0.207351	0.110952	-0.0101116	0.424814	0.0616465
rs17099516	0.271203	0.145141	-0.0132687	0.555674	0.0616862
rs7164805	-0.204072	0.109219	-0.418137	0.00999316	0.061697
rs9813818	0.348487	0.18653	-0.0171051	0.714078	0.0617255
rs13024480	-0.330254	0.176772	-0.67672	0.0162122	0.061727
rs17194345	-0.40488	0.216737	-0.829676	0.0199171	0.0617525
rs10419617	-0.211048	0.112989	-0.432502	0.0104062	0.061781
imm_4_103074133	0.521666	0.279328	-0.0258077	1.06914	0.0618218
imm_2_65340432	-0.201351	0.107838	-0.412711	0.0100083	0.0618798
rs2095731	-0.238497	0.127748	-0.488878	0.0118834	0.0619098
rs13097482	0.352828	0.189018	-0.0176402	0.723295	0.0619521
rs884140	-0.242593	0.129981	-0.49735	0.012165	0.0619892
rs4283399	0.218323	0.116981	-0.0109557	0.447602	0.061998
rs881293	0.233575	0.125154	-0.0117223	0.478871	0.0619993
rs9456979	0.221546	0.11872	-0.0111413	0.454233	0.0620248
imm_19_10380560	0.398271	0.213435	-0.0200533	0.816595	0.0620402
imm_2_62377382	-0.218972	0.117366	-0.449005	0.0110603	0.0620796
rs2275710	0.198168	0.106237	-0.010053	0.406389	0.0621343
rs16831718	0.510245	0.273587	-0.0259763	1.04647	0.062179
rs12917707	-0.31866	0.170875	-0.653569	0.0162487	0.0621992
rs6477901	0.285937	0.153339	-0.0146019	0.586477	0.0622181
rs16903124	0.454328	0.243729	-0.0233719	0.932027	0.0623118
rs17672806	0.208862	0.11206	-0.0107729	0.428496	0.0623457
rs3131419	-0.228104	0.122437	-0.468076	0.0118675	0.0624571
rs9819616	0.224312	0.120405	-0.0116781	0.460302	0.0624659
rs1557469	-0.218252	0.117153	-0.447867	0.0113636	0.0624671
rs2070706	-0.216345	0.116174	-0.444041	0.0113513	0.0625673
rs1147359	0.211242	0.113508	-0.0112291	0.433714	0.0627391
imm_2_101982586	-0.213343	0.11469	-0.43813	0.0114452	0.0628613
imm_2_162853498	0.386874	0.207988	-0.0207757	0.794523	0.0628749
rs17092371	-0.222299	0.119512	-0.456539	0.0119411	0.0628786
rs12931037	-0.202136	0.108673	-0.41513	0.0108587	0.0628794
rs12958504	-0.252434	0.135721	-0.518443	0.0135746	0.0628932
rs17593484	-0.237989	0.128023	-0.488909	0.0129313	0.0630333
rs7810922	-0.296825	0.159684	-0.6098	0.0161509	0.0630524
rs11662524	-0.208349	0.112106	-0.428073	0.0113749	0.0630983
rs448573	0.275197	0.148117	-0.0151076	0.565501	0.0631737
rs279203	-0.275257	0.148185	-0.565695	0.0151809	0.0632374
rs7999839	-0.293221	0.157861	-0.602623	0.0161814	0.0632457
rs10210733	-0.219752	0.118378	-0.451769	0.0122652	0.0634032
rs4371767	-0.225338	0.121392	-0.463262	0.0125861	0.0634133
imm_10_80730749	0.401657	0.216386	-0.0224526	0.825767	0.0634247
rs1062060	-0.285493	0.15384	-0.587014	0.0160274	0.0634847
rs11572966	-0.429718	0.23157	-0.883586	0.0241509	0.0635004
rs10169484	0.46532	0.250769	-0.0261779	0.956817	0.0635144
rs1892882	-0.36263	0.19543	-0.745665	0.0204057	0.0635178
rs2268722	0.221445	0.11937	-0.0125157	0.455405	0.0635796
rs9294310	-0.335288	0.180815	-0.689679	0.0191018	0.0636933
vh_2_38862453	-0.279557	0.150863	-0.575244	0.0161297	0.0638755
rs10458797	0.382927	0.206697	-0.0221909	0.788045	0.0639391
imm_2_191709783	0.233402	0.126118	-0.0137839	0.480589	0.0642171
rs12130219	-0.230405	0.124508	-0.474436	0.0136258	0.0642376
rs4272774	-0.220414	0.11913	-0.453904	0.0130753	0.0642837
rs10511178	-0.215672	0.116611	-0.444225	0.0128808	0.064385
rs2001792	-0.228466	0.123545	-0.47061	0.0136772	0.0644207
imm_10_35810563	0.375647	0.203165	-0.0225495	0.773844	0.0644617
X1kg_3_18799619	-0.406967	0.220126	-0.838405	0.0244716	0.0644877
rs9285657	-0.20551	0.111162	-0.423383	0.0123628	0.064494
rs11832	0.205231	0.111061	-0.0124447	0.422907	0.0646152
rs2404806	-0.248313	0.134376	-0.511685	0.015059	0.0646171
rs2288247	-0.207278	0.112187	-0.42716	0.0126049	0.0646591
rs10873851	0.308658	0.167075	-0.0188026	0.636119	0.0646857
rs17801505	0.211772	0.114649	-0.0129348	0.43648	0.0647265
imm_12_9861329	-0.240203	0.130042	-0.495081	0.0146758	0.0647313
rs1392552	-0.234266	0.126839	-0.482867	0.0143347	0.0647544
rs11766474	-0.208955	0.113136	-0.430697	0.012788	0.0647569
imm_12_110729553	-0.24123	0.130735	-0.497466	0.015006	0.065011
rs2114266	-0.198051	0.107365	-0.408482	0.01238	0.0650876
rs9554320	-0.204936	0.111119	-0.422725	0.0128531	0.0651403
imm_2_102333222	0.320046	0.173571	-0.0201467	0.660239	0.0651989
rs7334216	0.732815	0.397434	-0.0461412	1.51177	0.0652026
rs9880831	0.211001	0.114439	-0.013296	0.435298	0.0652152
imm_14_100389177	0.210787	0.114333	-0.0133024	0.434876	0.0652391
rs9628187	0.215128	0.116689	-0.0135778	0.443834	0.0652407
rs11683773	-0.205009	0.11121	-0.422978	0.012959	0.0652652
seq_rs2603702	-0.224358	0.121734	-0.462952	0.0142369	0.0653271
rs11919162	-0.210865	0.11442	-0.435123	0.0133932	0.0653421
rs2797425	0.228632	0.124104	-0.0146071	0.47187	0.0654367
imm_10_80770840	0.389281	0.21132	-0.0248989	0.80346	0.0654549
rs16838452	-0.264641	0.143679	-0.546246	0.0169654	0.0654919
rs12152866	0.215714	0.117127	-0.0138516	0.44528	0.0655186
rs8113496	-0.201333	0.109362	-0.415679	0.0130118	0.0656238
rs7005778	-0.218608	0.118777	-0.451406	0.0141905	0.0656961
rs11673713	0.382646	0.207951	-0.0249309	0.790223	0.0657571
rs7614690	-0.214286	0.116457	-0.442539	0.0139657	0.065762
rs12599586	0.213977	0.116305	-0.0139767	0.44193	0.0657989
rs1527637	-0.19979	0.108612	-0.412665	0.0130852	0.0658436
imm_10_101318960	0.211579	0.115031	-0.0138788	0.437036	0.0658693
rs3852192	0.228615	0.124346	-0.0150977	0.472328	0.0659818
rs2036717	-0.289814	0.157647	-0.598797	0.0191684	0.0660074
rs2980	-0.206411	0.112295	-0.426506	0.0136844	0.0660471
imm_6_20765324	0.267056	0.145301	-0.0177297	0.551841	0.0660707
rs7819274	-0.317858	0.173015	-0.65696	0.0212448	0.0661845
rs6463854	-0.200472	0.109179	-0.414459	0.0135163	0.0663333
X1kg_3_28105476	0.209314	0.113999	-0.0141199	0.432749	0.0663423
rs12642608	0.235626	0.128334	-0.0159044	0.487156	0.0663526
rs12534716	0.319694	0.174141	-0.0216162	0.661004	0.0663823
imm_11_32417040	-0.495053	0.269755	-1.02376	0.0336561	0.0664763
rs6709123	-0.201855	0.110005	-0.417461	0.0137506	0.0665109
rs3131651	-0.210264	0.114596	-0.434868	0.0143398	0.0665309
imm_14_97517357	-0.356102	0.194083	-0.736498	0.0242945	0.066537
rs4831130	0.220389	0.120138	-0.0150782	0.455856	0.0665861
rs1390774	0.264505	0.144193	-0.0181071	0.547117	0.0665964
imm_2_62350227	-0.250352	0.1365	-0.517887	0.0171825	0.0666415
rs2292354	0.280217	0.152785	-0.0192353	0.57967	0.0666442
rs4493698	-0.221898	0.121046	-0.459143	0.0153481	0.0667775
rs2288581	-0.252471	0.137743	-0.522442	0.0174994	0.0668145
rs1355720	0.204853	0.111796	-0.0142632	0.42397	0.0668945
imm_6_137966174	0.218698	0.119366	-0.0152551	0.45265	0.0669272
rs2300605	0.238139	0.129984	-0.016626	0.492903	0.066943
imm_9_4306407	0.450812	0.24614	-0.0316138	0.933237	0.0670221
rs1740071	-0.199701	0.109043	-0.413422	0.0140199	0.067042
rs16978577	0.544516	0.297342	-0.0382639	1.1273	0.0670591
rs1440812	-0.189519	0.1035	-0.392376	0.0133374	0.0670856
rs12562691	-0.308128	0.168292	-0.637975	0.0217185	0.0671137
rs1519582	-0.198968	0.108673	-0.411963	0.0140273	0.0671176
rs8037741	-0.374447	0.204529	-0.775316	0.026422	0.0671335
rs11657479	-0.211856	0.115722	-0.438667	0.014956	0.0671418
rs7952641	-0.238723	0.130429	-0.49436	0.016914	0.0672073
rs4147754	-0.280511	0.153268	-0.580912	0.0198895	0.0672208
imm_3_32902404	-0.363816	0.198822	-0.7535	0.0258678	0.0672711
rs11167057	-0.209374	0.114427	-0.433647	0.0148983	0.0672851
rs9852050	-0.243176	0.133016	-0.503882	0.0175299	0.0675232
imm_3_120679024	-0.213711	0.116904	-0.442839	0.0154176	0.0675372
rs17796529	-0.291914	0.159711	-0.604941	0.0211136	0.0675848
rs9850692	0.407281	0.223048	-0.0298861	0.844447	0.0678541
rs11751469	0.216248	0.118432	-0.0158739	0.448371	0.0678608
rs602117	0.203632	0.111528	-0.0149589	0.422223	0.0678748
rs10861575	0.208767	0.114349	-0.0153539	0.432887	0.0678967
X19_62695392	0.204219	0.111871	-0.0150449	0.423482	0.0679286
imm_3_33062399	0.363236	0.199034	-0.026863	0.753335	0.0680015
rs10987655	0.378299	0.207314	-0.0280286	0.784627	0.0680365
rs2822379	0.212572	0.116511	-0.0157845	0.440929	0.0680785
rs9501984	-0.192828	0.10573	-0.400055	0.0143995	0.0681864
rs833910	-0.203462	0.111592	-0.422177	0.0152537	0.0682623
imm_1_17485653	-0.205225	0.112576	-0.42587	0.0154196	0.0683044
rs776777	0.203209	0.111472	-0.0152714	0.42169	0.0683086
imm_6_106644443	-0.375179	0.205821	-0.778581	0.0282223	0.0683271
rs182572	-0.218827	0.120052	-0.454125	0.0164717	0.0683397
rs892964	0.200566	0.110036	-0.0151003	0.416233	0.0683438
rs2748787	0.254084	0.1394	-0.0191353	0.527303	0.0683496
rs11097014	0.243449	0.133579	-0.0183604	0.505259	0.068377
rs1537112	0.234953	0.128938	-0.0177613	0.487668	0.0684226
rs999224	-0.231582	0.12714	-0.48077	0.0176074	0.0685347
rs2070783	0.192763	0.10583	-0.0146595	0.400186	0.0685394
X1kg_2_43765532	0.199084	0.109344	-0.0152257	0.413393	0.0686498
imm_19_51973095	-0.202813	0.111393	-0.421139	0.0155138	0.0686535
rs10764881	0.233981	0.128527	-0.0179275	0.485889	0.068686
seq_rs17694623	-0.220364	0.121069	-0.457653	0.0169264	0.0687354
seq_t1d_19_60325907_C_T	0.368015	0.202202	-0.0282925	0.764324	0.0687527
rs7697411	0.229311	0.12601	-0.0176637	0.476285	0.0687916
rs12772482	-0.378456	0.207979	-0.786088	0.029176	0.0688076
rs10948680	0.2336	0.128378	-0.0180163	0.485216	0.068816
imm_1_113868058	0.326035	0.179199	-0.0251886	0.677259	0.0688502
rs2254210	0.226667	0.124589	-0.0175228	0.470856	0.0688628
rs6768558	0.238203	0.130943	-0.0184405	0.494846	0.0688908
X1kg_2_241296966	0.422678	0.232369	-0.0327571	0.878113	0.0689124
rs7440594	-0.303923	0.167118	-0.631468	0.023622	0.0689703
rs201017	-0.227162	0.124934	-0.472029	0.0177047	0.0690256
rs8103074	0.239178	0.131658	-0.0188663	0.497222	0.0692683
rs2094923	0.207499	0.11425	-0.0164278	0.431425	0.0693433
rs4957619	0.228079	0.12559	-0.0180728	0.474232	0.069361
rs7300507	0.422998	0.232945	-0.0335654	0.879562	0.06939
X1kg_5_173200625	0.438374	0.241414	-0.0347877	0.911536	0.0693913
rs3176861	0.294489	0.16218	-0.0233772	0.612356	0.069398
rs9831389	-0.215066	0.118453	-0.447229	0.0170978	0.0694284
rs188611	0.211941	0.11679	-0.0169644	0.440846	0.0695687
rs7861943	0.259999	0.143286	-0.0208363	0.540834	0.0695937
rs512467	-0.214159	0.118029	-0.445492	0.017173	0.0696061
rs2504640	0.206734	0.113956	-0.0166161	0.430084	0.0696541
rs2414519	0.206666	0.113919	-0.016611	0.429943	0.0696547
rs1869486	0.219425	0.121008	-0.0177459	0.456597	0.0697835
imm_3_46601593	-0.516747	0.285096	-1.07553	0.0420319	0.0699038
rs9587185	-0.280742	0.154922	-0.584384	0.0229	0.0699633
rs1351848	-0.20484	0.113054	-0.426421	0.0167423	0.0700058
rs2400926	0.334342	0.184547	-0.0273635	0.696048	0.0700341
rs1532268	0.218398	0.120594	-0.0179614	0.454757	0.0701374
rs2042558	-0.271939	0.150178	-0.566283	0.0224053	0.0701761
rs12372696	-0.378443	0.208995	-0.788066	0.0311806	0.0701763
rs1467326	0.273232	0.150914	-0.0225535	0.569018	0.0702155
rs941954	-0.192837	0.106514	-0.4016	0.0159263	0.0702275
rs4262299	-0.355234	0.196282	-0.73994	0.0294721	0.0703249
imm_1_153364186	0.497981	0.275243	-0.0414852	1.03745	0.0704134
imm_1_2453274	0.193962	0.107224	-0.0161935	0.404117	0.0704604
rs12562152	-0.407034	0.225057	-0.848137	0.0340693	0.0705158
rs3759929	-0.194929	0.107785	-0.406183	0.0163249	0.0705279
rs7231221	-0.295089	0.163181	-0.614917	0.0247395	0.0705512
rs372418	0.197652	0.109309	-0.0165901	0.411895	0.0705766
rs13439944	0.262207	0.145096	-0.0221763	0.54659	0.0707427
rs11741808	0.278618	0.154309	-0.0238217	0.581058	0.0709828
imm_2_230811429	0.199353	0.11042	-0.0170664	0.415772	0.0710114
rs7806144	-0.197369	0.109334	-0.411661	0.0169219	0.0710447
rs6878724	0.227182	0.125851	-0.0194815	0.473845	0.0710487
rs4740693	-0.214346	0.118768	-0.447126	0.0184344	0.0711139
rs7755465	0.208043	0.115288	-0.0179175	0.434004	0.0711452
rs305061	0.210634	0.116727	-0.0181467	0.439415	0.0711528
rs889310	-0.198518	0.110019	-0.414152	0.0171157	0.0711695
rs10841216	-0.203741	0.112933	-0.425086	0.0176036	0.0712176
imm_7_27040269	-0.434776	0.241236	-0.90759	0.0380381	0.0715007
rs2070936	0.21623	0.119984	-0.0189343	0.451395	0.0715206
imm_7_50328511	0.201665	0.11192	-0.0176939	0.421023	0.071566
rs2917461	-0.196922	0.109289	-0.411125	0.0172815	0.0715709
seq_rs7572745	0.306237	0.169964	-0.0268858	0.639359	0.0715803
rs7167880	0.206849	0.114806	-0.0181657	0.431864	0.0715873
imm_3_58210367	-0.200929	0.111526	-0.419516	0.017658	0.0716032
imm_1_114163459	-0.458887	0.254714	-0.958117	0.0403422	0.0716113
imm_7_153023411	-0.375556	0.208469	-0.784148	0.0330352	0.0716244
ccc_3_12269727_G_T	-0.35312	0.196039	-0.73735	0.0311093	0.0716596
rs207629	0.247668	0.137554	-0.0219327	0.517269	0.0717793
rs10007683	0.353435	0.196311	-0.0313266	0.738196	0.0717995
rs10404710	0.214205	0.118977	-0.0189861	0.447396	0.0717997
imm_12_2205554	0.361066	0.200569	-0.0320415	0.754173	0.0718274
rs10004996	-0.214544	0.119218	-0.448208	0.0191198	0.0719258
rs2814184	0.209076	0.116203	-0.0186772	0.436829	0.0719816
rs2504793	-0.208729	0.116022	-0.436127	0.0186692	0.0720104
rs1954211	0.192752	0.107142	-0.0172428	0.402746	0.0720139
rs4435686	0.222508	0.1237	-0.0199396	0.464957	0.0720549
rs2594849	-0.323174	0.179668	-0.675316	0.0289682	0.0720611
rs9579646	0.224546	0.124842	-0.0201399	0.469232	0.0720754
rs16972849	0.27542	0.153165	-0.0247777	0.575617	0.0721465
rs2182195	-0.219795	0.122261	-0.459422	0.0198328	0.0722171
rs16973538	-0.252318	0.140368	-0.527433	0.0227971	0.0722477
rs10226311	-0.262026	0.14578	-0.547749	0.0236979	0.0722714
rs873076	-0.249278	0.1387	-0.521124	0.0225679	0.0722955
rs9875166	-0.206755	0.11504	-0.43223	0.018719	0.0722964
rs6114836	0.413578	0.230143	-0.0374944	0.864651	0.0723283
imm_1_171372661	0.208292	0.11591	-0.0188868	0.43547	0.0723325
rs11130399	-0.202517	0.112702	-0.423409	0.0183761	0.0723493
rs487764	-0.229375	0.12771	-0.479681	0.0209322	0.072485
rs8116375	-0.268079	0.149267	-0.560638	0.0244791	0.0724995
X1kg_11_113994069	-0.206786	0.115152	-0.43248	0.018907	0.0725308
rs491490	0.208576	0.11619	-0.0191529	0.436305	0.072634
rs300994	0.406968	0.226784	-0.0375205	0.851456	0.0727305
rs2974293	-0.202448	0.112871	-0.423671	0.0187743	0.0728724
rs13117953	0.322384	0.179751	-0.0299224	0.67469	0.0728932
rs2503044	0.215548	0.120209	-0.0200584	0.451154	0.0729566
rs7940613	-0.192272	0.10725	-0.402478	0.0179345	0.0730141
rs13010480	-0.197662	0.110267	-0.413781	0.0184567	0.0730398
rs2333348	-0.297022	0.165707	-0.621802	0.0277568	0.0730595
seq_rs2359851	-0.213291	0.119019	-0.446563	0.0199815	0.0731204
rs12993019	-0.234429	0.130814	-0.49082	0.0219619	0.0731205
rs2189480	-0.195033	0.10889	-0.408454	0.0183882	0.073278
rs2036493	0.214834	0.120001	-0.0203625	0.450031	0.0734093
rs12575169	-0.245685	0.137263	-0.514716	0.0233453	0.0734721
rs11750385	-0.20707	0.115697	-0.433832	0.0196919	0.0734922
rs17160070	0.19282	0.107753	-0.0183728	0.404012	0.0735414
rs6831700	-0.194096	0.108468	-0.406689	0.0184967	0.0735446
rs9422267	-0.191992	0.107321	-0.402337	0.018353	0.0736224
rs3732360	0.218935	0.122382	-0.02093	0.4588	0.0736241
rs9518638	0.227512	0.127205	-0.021805	0.476828	0.0736877
seq_rs9714969	0.197805	0.110612	-0.0189918	0.414601	0.0737329
rs11077350	0.211011	0.118004	-0.0202726	0.442294	0.0737489
rs13247262	-0.23641	0.132215	-0.495547	0.0227265	0.0737642
rs10877660	-0.199788	0.111761	-0.418836	0.0192591	0.0738342
rs8176373	0.381515	0.21346	-0.0368594	0.79989	0.0738909
rs6536176	-0.236894	0.132567	-0.496721	0.022933	0.0739419
rs4236167	0.224191	0.125477	-0.021739	0.47012	0.073984
rs1425328	0.29416	0.164638	-0.0285246	0.616845	0.0739847
seq_rs12982717	0.203478	0.113898	-0.0197568	0.426714	0.0740179
rs344790	0.21086	0.11803	-0.0204754	0.442195	0.0740202
rs4351452	-0.292404	0.163684	-0.613219	0.0284116	0.0740364
rs11726511	-0.226418	0.126765	-0.474872	0.0220364	0.0740786
rs2026298	0.263677	0.147641	-0.0256935	0.553048	0.0741095
rs1348994	0.276682	0.154923	-0.026961	0.580325	0.0741098
rs12640185	-0.214622	0.120181	-0.450171	0.020928	0.0741274
rs7996888	-0.274213	0.153568	-0.575202	0.0267755	0.0741627
rs867194	-0.223506	0.125194	-0.468881	0.0218693	0.0742159
rs12141164	-0.263554	0.147645	-0.552932	0.0258237	0.0742517
rs11570135	0.196682	0.110195	-0.0192948	0.41266	0.074283
imm_1_7940116	-0.345491	0.193586	-0.724912	0.0339311	0.0743121
X1kg_14_34902417	-0.217014	0.12169	-0.455523	0.0214946	0.0745326
rs11132263	-0.208897	0.117144	-0.438494	0.0207005	0.074545
rs16875570	0.217261	0.121837	-0.0215345	0.456057	0.0745512
rs414031	0.210122	0.117855	-0.0208699	0.441115	0.0746053
rs1870071	0.234183	0.131357	-0.023271	0.491637	0.074618
rs1065457	-0.195764	0.10981	-0.410987	0.0194595	0.0746265
rs6768569	0.200982	0.112737	-0.0199787	0.421943	0.0746271
imm_3_49671155	-0.377084	0.21158	-0.791773	0.0376042	0.0747112
imm_3_49803173	-0.377084	0.21158	-0.791773	0.0376042	0.0747112
rs1522570	-0.233787	0.131189	-0.490913	0.023339	0.0747393
rs3797269	-0.232516	0.130491	-0.488274	0.0232412	0.0747724
seq_rs10189064	-0.361108	0.202665	-0.758324	0.0361073	0.0747817
seq_rs897799	-0.224431	0.125967	-0.471322	0.0224599	0.074804
rs4837462	-0.207046	0.11625	-0.434891	0.0207994	0.0749053
rs1654466	0.196428	0.110304	-0.0197639	0.41262	0.0749472
rs10925061	-0.208749	0.117273	-0.4386	0.0211017	0.0750714
rs7926320	-0.204573	0.114944	-0.429859	0.0207137	0.0751157
rs9405314	-0.212584	0.119448	-0.446697	0.0215299	0.075122
rs6706577	-0.202347	0.113725	-0.425243	0.02055	0.0751963
rs10514476	0.205545	0.115544	-0.0209178	0.432008	0.0752517
rs4785936	-0.31746	0.178471	-0.667257	0.0323364	0.0752761
rs1597977	0.195573	0.109958	-0.0199402	0.411087	0.0753021
seq_rs892191	0.332279	0.18682	-0.0338817	0.69844	0.0753048
imm_9_116682239	0.191624	0.107739	-0.0195413	0.402789	0.0753073
X1kg_1_67713755	0.205757	0.115699	-0.0210093	0.432523	0.0753417
rs6986303	0.231367	0.130107	-0.0236369	0.486372	0.0753561
rs1796915	-0.217348	0.122228	-0.45691	0.0222142	0.0753678
imm_11_127972720	-0.250149	0.140679	-0.525874	0.0255766	0.0753783
rs12262851	0.252799	0.142228	-0.0259632	0.531562	0.0754994
rs4262006	0.329929	0.185664	-0.0339654	0.693824	0.0755643
rs13229627	-0.255962	0.144076	-0.538346	0.0264216	0.0756379
imm_4_123216245	-0.217595	0.122496	-0.457682	0.0224922	0.0756756
rs11129182	-0.30449	0.171447	-0.640519	0.0315404	0.0757332
rs2857107	0.33397	0.18806	-0.0346205	0.70256	0.0757542
rs7203834	0.188615	0.106228	-0.019589	0.396819	0.0758056
rs12154412	0.1978	0.111408	-0.0205555	0.416155	0.0758224
imm_2_185313227	0.194443	0.109542	-0.0202558	0.409142	0.0758894
rs4668993	0.211744	0.119307	-0.0220927	0.445581	0.0759329
imm_5_96268737	0.213857	0.120499	-0.0223159	0.45003	0.0759363
imm_5_96349036	0.213857	0.120499	-0.0223159	0.45003	0.0759363
rs9897312	0.225068	0.12684	-0.0235327	0.473669	0.0759916
rs2832359	-0.40589	0.228814	-0.854357	0.0425771	0.0760819
rs482670	-0.226324	0.127626	-0.476467	0.0238184	0.0761728
rs7337475	0.198603	0.112	-0.0209127	0.418118	0.0761885
rs11927186	0.238009	0.134223	-0.0250638	0.501081	0.0761904
rs12737233	-0.267427	0.150825	-0.563039	0.0281844	0.0762128
rs2085182	0.441397	0.248978	-0.0465915	0.929385	0.0762564
rs2291115	-0.266333	0.15029	-0.560895	0.0282299	0.0763734
imm_5_131567952	-0.332337	0.187542	-0.699913	0.0352393	0.076384
rs12278908	0.280765	0.158444	-0.02978	0.591311	0.0763927
rs335524	0.195484	0.11032	-0.0207398	0.411708	0.0764
rs11106515	0.203132	0.114642	-0.0215627	0.427827	0.0764149
rs301092	0.276612	0.15616	-0.0294566	0.582681	0.0765052
X1kg_6_30525411	0.365304	0.206267	-0.0389723	0.76958	0.0765568
rs251921	0.201239	0.113637	-0.0214862	0.423965	0.0765795
rs1502470	0.195796	0.11059	-0.0209559	0.412547	0.0766486
imm_6_20731063	0.354154	0.200084	-0.0380035	0.746311	0.0767228
rs136389	0.212002	0.119784	-0.0227712	0.446775	0.0767501
rs7622984	0.299423	0.169206	-0.0322141	0.631059	0.0767972
rs713925	-0.206457	0.116721	-0.435226	0.0223122	0.0769264
rs17188294	0.36838	0.20827	-0.0398211	0.77658	0.0769332
rs6856616	0.301522	0.170546	-0.0327426	0.635786	0.0770647
rs4871182	0.201823	0.11416	-0.0219266	0.425572	0.0770785
rs7596194	-0.189842	0.107393	-0.400329	0.0206445	0.0771059
seq_rs2760515	0.206733	0.116959	-0.0225027	0.435968	0.0771335
imm_3_120761230	0.327321	0.185189	-0.0356434	0.690285	0.0771456
rs3851059	0.206227	0.116742	-0.0225841	0.435037	0.0773101
imm_3_161169039	0.1837	0.10402	-0.0201752	0.387575	0.0773945
rs3845946	-0.232327	0.131564	-0.490188	0.0255346	0.0774161
rs13203837	-0.203601	0.1153	-0.429585	0.0223825	0.0774227
X1kg_6_30542879	-0.210757	0.119377	-0.444732	0.0232177	0.0774842
rs952724	-0.195222	0.11059	-0.411974	0.0215305	0.0775172
rs30302	-0.216131	0.122445	-0.45612	0.0238576	0.0775433
rs2466220	-0.192449	0.109053	-0.406189	0.0212916	0.0776102
rs574805	0.231587	0.131233	-0.0256238	0.488798	0.0776127
rs937522	0.229116	0.129847	-0.0253787	0.48361	0.0776457
imm_19_10477303	-0.216055	0.122445	-0.456043	0.0239329	0.0776468
rs11223983	-0.249862	0.141607	-0.527406	0.0276816	0.077651
rs7334212	0.233981	0.132634	-0.0259768	0.49394	0.0777132
imm_3_48744859	0.28926	0.16397	-0.0321149	0.610634	0.0777142
rs154977	-0.267635	0.151731	-0.565023	0.0297524	0.0777526
rs11661122	-0.276531	0.156786	-0.583826	0.0307641	0.0777746
rs11993860	0.195939	0.111133	-0.0218772	0.413755	0.0778823
rs11213050	-0.369513	0.209624	-0.780369	0.0413439	0.0779451
rs10979034	-0.201298	0.114199	-0.425125	0.0225283	0.0779524
rs2841346	0.197418	0.112009	-0.0221156	0.416952	0.0779816
rs7778054	-0.191643	0.108736	-0.404761	0.0214746	0.0779898
rs13030883	-0.201499	0.114341	-0.425603	0.0226039	0.0780229
rs12104559	-0.218251	0.123851	-0.460994	0.0244918	0.0780336
X1kg_8_10770402	0.193228	0.109681	-0.0217433	0.408198	0.0781162
rs292180	0.257765	0.146325	-0.0290257	0.544557	0.078137
rs2332266	-0.223763	0.127026	-0.47273	0.0252038	0.0781453
rs12883722	-0.469795	0.266726	-0.992569	0.0529788	0.0781812
imm_3_45931366	0.195469	0.110982	-0.0220519	0.412989	0.0781934
rs10215905	0.320293	0.181863	-0.0361521	0.676738	0.0782085
rs7635777	0.19631	0.111523	-0.0222714	0.414892	0.0783633
rs1439323	0.185598	0.105453	-0.0210868	0.392283	0.0784076
rs1285295	-0.341597	0.194156	-0.722135	0.0389412	0.0785101
rs10236268	0.209787	0.119242	-0.023924	0.443498	0.0785214
rs210648	-0.205174	0.116632	-0.433769	0.0234213	0.0785519
imm_5_150407061	-0.20426	0.116123	-0.431857	0.0233366	0.0785776
rs6452345	-0.236398	0.134441	-0.499898	0.0271011	0.0786828
rs4820599	-0.211087	0.120069	-0.446419	0.0242444	0.07874
rs13022474	0.28224	0.160578	-0.0324866	0.596967	0.0788065
rs309143	0.201248	0.11452	-0.0232082	0.425704	0.0788652
rs760193	-0.2095	0.119234	-0.443194	0.0241943	0.0789094
rs4982766	-0.219732	0.125061	-0.464847	0.0253843	0.0789196
rs10040644	0.252714	0.14384	-0.0292083	0.534636	0.0789342
imm_19_51924984	0.337178	0.191941	-0.0390198	0.713375	0.0789735
rs7860931	-0.237649	0.135296	-0.502825	0.0275259	0.0790006
imm_12_127830402	0.205585	0.117048	-0.0238239	0.434995	0.0790161
rs6437567	0.261422	0.148881	-0.0303797	0.553223	0.0791037
rs2636249	-0.30384	0.173059	-0.64303	0.0353498	0.0791397
rs1553460	-0.207209	0.118022	-0.438529	0.0241102	0.0791433
rs12520760	-0.347725	0.198063	-0.735921	0.0404707	0.0791514
rs12620339	-0.203248	0.115779	-0.430172	0.0236751	0.0791773
rs7454430	0.233961	0.133393	-0.0274851	0.495406	0.0794446
rs1860714	0.196126	0.111827	-0.0230513	0.415302	0.0794596
rs13025135	0.347322	0.198037	-0.0408231	0.735468	0.0794604
rs2970636	0.198129	0.112977	-0.0233027	0.41956	0.0794812
imm_17_36131614	-0.209994	0.119808	-0.444813	0.0248243	0.0796427
X1kg_1_67541594	0.216183	0.123341	-0.0255613	0.457927	0.0796496
imm_3_46228570	0.347556	0.198319	-0.0411413	0.736253	0.0796856
rs11161570	-0.195791	0.111757	-0.41483	0.0232478	0.0797838
rs6033042	0.243787	0.139166	-0.0289725	0.516547	0.0798122
vh_4_147781104	-0.292208	0.166809	-0.619148	0.0347323	0.079817
rs1963130	0.193974	0.110762	-0.0231161	0.411065	0.0799004
rs279939	-0.198447	0.113351	-0.420611	0.0237163	0.0799915
rs4704641	0.201034	0.11487	-0.0241068	0.426176	0.0801006
rs12025916	0.222585	0.127185	-0.0266932	0.471862	0.0801033
rs7235689	-0.463075	0.264641	-0.981763	0.0556124	0.0801492
rs6901782	0.336175	0.192162	-0.0404556	0.712807	0.0802158
rs11090516	-0.229383	0.131125	-0.486384	0.0276171	0.080231
rs7520966	0.227754	0.130199	-0.0274304	0.482938	0.0802422
imm_22_28458021	-0.198439	0.113442	-0.420781	0.0239023	0.0802456
rs3765894	-0.203558	0.11638	-0.431659	0.0245423	0.0802766
rs17442167	-0.251079	0.143594	-0.532517	0.0303592	0.0803706
rs4340655	0.19059	0.109011	-0.0230671	0.404247	0.0804018
rs12672751	0.21676	0.124022	-0.0263187	0.459839	0.0805066
imm_12_38653720	-0.216222	0.123757	-0.458781	0.0263382	0.0806126
rs7810996	0.222286	0.127252	-0.0271244	0.471696	0.0806703
rs11723606	0.230623	0.132025	-0.0281424	0.489388	0.0806712
rs2136351	0.337144	0.193069	-0.0412633	0.715552	0.0807692
rs3896732	0.198034	0.113406	-0.0242385	0.420306	0.0807706
rs4236134	0.201638	0.115473	-0.0246861	0.427961	0.0807793
rs4583322	0.21243	0.121681	-0.0260603	0.450921	0.0808465
rs7696817	0.267458	0.153247	-0.0329018	0.567817	0.0809384
rs17178080	-0.245994	0.140953	-0.522256	0.0302684	0.0809462
rs6672925	-0.273838	0.156994	-0.581541	0.0338658	0.0811154
rs4910742	-0.423173	0.242734	-0.898922	0.0525759	0.0812699
rs12072417	0.372164	0.213584	-0.0464528	0.79078	0.0814259
rs9916862	0.224327	0.128746	-0.0280096	0.476665	0.0814373
rs4683870	-0.225547	0.129446	-0.479256	0.0281623	0.0814379
rs2304558	-0.35112	0.201533	-0.746117	0.0438764	0.0814646
rs13273249	0.374297	0.21488	-0.0468593	0.795454	0.0815274
rs1782349	0.362999	0.208414	-0.0454859	0.771483	0.081558
rs9673419	-0.215255	0.123588	-0.457483	0.0269737	0.0815593
rs7074840	0.21858	0.125515	-0.0274253	0.464586	0.0816026
rs918107	0.253059	0.145315	-0.0317538	0.537871	0.0816052
imm_2_230786112	-0.195887	0.112505	-0.416392	0.0246181	0.0816581
rs235519	0.27549	0.158264	-0.0347014	0.585681	0.081736
rs2062071	-0.213769	0.122822	-0.454496	0.0269583	0.0817758
X1kg_3_18690825	0.302662	0.173904	-0.0381827	0.643507	0.0817886
rs1426936	-0.19812	0.113882	-0.421325	0.025085	0.0819131
rs4977848	0.197179	0.113354	-0.02499	0.419349	0.0819462
rs2333990	-0.259487	0.149174	-0.551863	0.0328879	0.0819474
rs10486883	-0.186603	0.107289	-0.396885	0.0236793	0.0819895
imm_12_110979639	0.491757	0.28275	-0.062423	1.04594	0.0820008
imm_22_28373563	0.201498	0.115865	-0.0255925	0.428589	0.0820204
imm_15_72123709	0.483315	0.277937	-0.061432	1.02806	0.0820461
rs3112448	0.213241	0.122639	-0.0271273	0.45361	0.0820756
rs4718892	0.23287	0.133933	-0.0296344	0.495375	0.0820873
rs16829639	0.250168	0.14389	-0.0318512	0.532187	0.0821042
vh_14_72650764	-0.260941	0.150108	-0.555148	0.033266	0.0821491
imm_21_44525069	0.199666	0.114867	-0.0254695	0.424801	0.0821697
rs7091918	0.190534	0.109622	-0.0243223	0.40539	0.0821949
rs12581372	-0.40305	0.232014	-0.85779	0.05169	0.0823561
rs7561798	0.196259	0.112993	-0.0252042	0.417722	0.082404
rs12550019	-0.192308	0.110735	-0.409346	0.0247294	0.0824499
X1kg_5_722841	-0.2053	0.118223	-0.437012	0.0264117	0.0824653
rs1435649	0.229638	0.132242	-0.0295528	0.488828	0.0824773
rs17793056	0.203793	0.117413	-0.0263322	0.433919	0.082618
vh_3_122833947	-0.371209	0.213897	-0.790439	0.0480212	0.0826598
rs10848158	-0.199579	0.115047	-0.425068	0.0259088	0.0827829
rs6862624	-0.263874	0.15217	-0.562122	0.0343734	0.0829046
rs1865732	0.18277	0.105404	-0.0238184	0.389358	0.0829195
chr8.89412965	0.525525	0.303113	-0.0685653	1.11962	0.0829606
rs1315145	0.242815	0.140055	-0.0316882	0.517317	0.0829698
imm_21_39395067	-0.314359	0.18133	-0.669759	0.0410416	0.0829842
imm_6_35270998	0.334001	0.19267	-0.0436261	0.711628	0.0830006
rs6033330	0.321863	0.185745	-0.0421919	0.685917	0.0831285
rs10496413	-0.42147	0.243267	-0.898265	0.0553242	0.0831771
rs2977486	-0.223563	0.129039	-0.476475	0.029349	0.0831808
rs4456122	-0.215315	0.124294	-0.458928	0.0282977	0.0832207
rs4817889	0.266384	0.153797	-0.0350516	0.56782	0.0832637
rs1478785	0.194191	0.112128	-0.0255751	0.413958	0.0832959
X1kg_1_159630514	-0.370751	0.214104	-0.790387	0.0488861	0.0833385
rs9385832	0.446755	0.258003	-0.0589228	0.952432	0.0833476
rs1017429	0.203257	0.117387	-0.0268167	0.433331	0.0833596
rs17309827	0.206904	0.119524	-0.0273584	0.441167	0.0834395
chr5.148055360	0.458665	0.264987	-0.0606997	0.978029	0.0834701
rs6093681	-0.226134	0.130646	-0.482195	0.0299276	0.0834714
rs509497	-0.190122	0.109843	-0.405411	0.0251669	0.0834789
rs17653722	0.263827	0.152444	-0.0349567	0.562612	0.0835132
rs950910	-0.222233	0.128425	-0.473942	0.0294758	0.0835504
rs2276938	-0.41354	0.239003	-0.881978	0.0548978	0.0835822
rs11252116	-0.187239	0.108227	-0.399361	0.0248821	0.0836199
rs3739429	0.353398	0.204383	-0.0471849	0.753982	0.0837914
imm_2_99943239	-0.197699	0.114338	-0.421798	0.0263996	0.083796
rs656016	0.19343	0.111874	-0.0258387	0.412699	0.083809
imm_1_199268321	-0.27546	0.159337	-0.587754	0.0368341	0.0838462
rs2240116	-0.527683	0.305271	-1.126	0.0706363	0.0838852
rs2946365	-0.226606	0.131139	-0.483633	0.0304216	0.0839911
rs519420	0.191096	0.110617	-0.0257095	0.407901	0.0840698
rs11585765	-0.234233	0.135589	-0.499984	0.0315173	0.0840748
rs12493550	0.384222	0.222423	-0.0517182	0.820162	0.0840884
rs2617170	-0.215125	0.12454	-0.459218	0.0289684	0.084103
rs7135617	0.189721	0.109834	-0.0255495	0.404991	0.0841059
rs8084407	0.308176	0.178439	-0.0415585	0.65791	0.0841562
rs4909806	0.284528	0.164808	-0.0384887	0.607545	0.0842707
imm_2_99928760	0.252948	0.146522	-0.0342294	0.540125	0.0842843
rs7226040	-0.175562	0.101726	-0.374941	0.0238165	0.0843764
rs926925	-0.196653	0.113957	-0.420005	0.0266998	0.0844072
rs2112606	0.190614	0.110508	-0.0259776	0.407206	0.0845473
rs2302423	-0.208254	0.120742	-0.444903	0.0283958	0.0845661
rs10051118	-0.298733	0.173203	-0.638205	0.040739	0.0845717
imm_12_9712365	-0.287661	0.166917	-0.614812	0.0394898	0.0848198
rs4788192	-0.198991	0.115471	-0.42531	0.0273275	0.0848338
rs2329177	0.285755	0.165823	-0.0392515	0.610761	0.0848422
rs1477304	0.194857	0.113141	-0.0268964	0.41661	0.085026
imm_16_11344197	0.181392	0.105362	-0.0251135	0.387898	0.0851403
rs17697480	0.269991	0.156913	-0.0375525	0.577534	0.0853156
rs11232511	-0.293532	0.17064	-0.62798	0.0409161	0.0853991
rs3924642	0.414375	0.240915	-0.0578092	0.886559	0.0854312
rs12921650	0.219927	0.127889	-0.0307308	0.470584	0.0854922
rs17669102	-0.273686	0.159151	-0.585617	0.038245	0.0854946
rs10517692	0.231968	0.134907	-0.0324445	0.49638	0.0855291
rs2174162	-0.191547	0.11141	-0.409906	0.0268115	0.0855584
rs13286908	0.241979	0.14077	-0.0339248	0.517884	0.0856199
rs6427974	-0.189764	0.110422	-0.406187	0.0266586	0.0856984
rs32564	0.203958	0.118683	-0.0286578	0.436573	0.0857054
rs11656616	0.379322	0.220735	-0.0533103	0.811954	0.0857144
rs11007712	-0.233438	0.135866	-0.499729	0.0328542	0.0857693
rs4755711	-0.21915	0.127568	-0.469179	0.0308798	0.085815
rs6463445	-0.198104	0.115351	-0.424188	0.0279794	0.0859052
rs4335867	0.455388	0.265178	-0.0643515	0.975128	0.0859259
rs4891603	0.213358	0.124255	-0.0301781	0.456893	0.0859624
seq_rs1550538	0.192654	0.112203	-0.0272595	0.412567	0.0859763
imm_1_116834306	-0.189415	0.110343	-0.405683	0.0268538	0.0860527
imm_22_35884785	0.186448	0.108621	-0.0264454	0.399341	0.0860707
rs1408799	-0.190707	0.111111	-0.408482	0.0270671	0.0860961
rs16949565	-0.27361	0.159442	-0.586111	0.0388913	0.0861541
rs1373001	0.214211	0.124837	-0.030465	0.458888	0.0861756
rs7894191	-0.208371	0.12145	-0.446408	0.0296662	0.0862175
rs2880204	0.211839	0.123486	-0.0301892	0.453868	0.0862555
rs791402	0.203866	0.118848	-0.0290727	0.436805	0.0862822
rs344961	-0.224614	0.130955	-0.481281	0.0320535	0.0863092
rs17061627	-0.227587	0.132699	-0.487672	0.0324987	0.0863344
[truncated: 18,400 more rows]

## Sheet: PLAT_HPA003412
Immunochip SNP	Additive Effect	SE	95% LCL	95% UCL	p-value
rs10455872	1.00908	0.148363	0.718299	1.29987	1.03555e-11
rs7757336	0.629784	0.136114	0.363005	0.896563	3.71227e-06
rs6074980	0.735616	0.171327	0.399822	1.07141	1.75766e-05
rs4682599	0.663376	0.163656	0.342615	0.984137	5.0464e-05
rs7306306	0.454657	0.119452	0.220535	0.688779	0.000141128
rs1169077	-0.648407	0.172135	-0.985786	-0.311027	0.000165328
rs1016331	0.592558	0.158095	0.282699	0.902418	0.000178161
imm_17_36005908	0.68634	0.183241	0.327194	1.04549	0.000179993
rs41414547	0.499636	0.133564	0.237855	0.761417	0.000183438
rs34153	0.453877	0.122237	0.214296	0.693458	0.000204754
rs1022136	0.392856	0.106287	0.184538	0.601174	0.000218861
rs1171115	0.386784	0.10495	0.181086	0.592481	0.000228321
rs6534200	0.401618	0.109567	0.186871	0.616366	0.000246857
rs10894830	0.492774	0.136234	0.225759	0.759788	0.000297924
rs4751640	-0.422236	0.117767	-0.653055	-0.191417	0.000336619
vh_3_67136616	0.596379	0.166552	0.269943	0.922815	0.000342631
rs10411443	0.530891	0.148519	0.239798	0.821983	0.000350825
rs10022329	0.503198	0.140829	0.227179	0.779218	0.000352755
rs2837461	-0.664106	0.186057	-1.02877	-0.299441	0.00035784
rs9397102	0.39111	0.109929	0.175652	0.606567	0.000373929
rs198464	0.437268	0.124158	0.193922	0.680614	0.000428531
rs2664588	0.406053	0.116196	0.178312	0.633794	0.000474883
rs13390159	0.522306	0.149575	0.229144	0.815469	0.000479547
rs10826830	0.514158	0.147554	0.224958	0.803359	0.000492981
rs233807	0.523583	0.151177	0.227281	0.819884	0.00053344
rs6906405	0.39249	0.115471	0.166171	0.618808	0.000676232
rs12532924	-0.377227	0.111628	-0.596013	-0.158441	0.000726615
rs11596235	-0.44035	0.130347	-0.695826	-0.184874	0.000729395
rs1862028	-0.374453	0.110854	-0.591723	-0.157183	0.000730451
rs12610223	0.357657	0.105887	0.150123	0.565191	0.000730842
rs4975616	0.361075	0.106976	0.151407	0.570743	0.000737343
rs4326366	0.422747	0.125994	0.175804	0.66969	0.000792793
rs12087672	0.385661	0.115262	0.159752	0.61157	0.000820006
rs2704408	-0.601561	0.180493	-0.95532	-0.247801	0.000859527
rs4714488	0.34879	0.105502	0.14201	0.555571	0.000946395
rs4691391	0.741504	0.22494	0.300629	1.18238	0.000979147
rs9355085	0.44982	0.136605	0.182078	0.717561	0.000991809
imm_3_50171422	0.533589	0.162372	0.215346	0.851833	0.00101544
rs7797991	0.436834	0.133212	0.175744	0.697924	0.00104083
rs336490	-0.422736	0.129013	-0.675596	-0.169876	0.00105028
rs10755578	0.394569	0.120969	0.157475	0.631663	0.00110728
rs4910524	-0.490964	0.151436	-0.787773	-0.194155	0.00118671
rs17029781	0.63557	0.196053	0.251313	1.01983	0.00118768
rs2669885	0.414123	0.12778	0.163678	0.664567	0.00119154
ccc_12_6403986_A_T	0.524465	0.161888	0.207169	0.84176	0.00119668
rs7649230	0.379187	0.117704	0.14849	0.609883	0.00127514
rs4506565	-0.377666	0.11727	-0.60751	-0.147821	0.00127974
imm_5_131567952	0.585558	0.183015	0.226854	0.944262	0.00137666
rs9816480	-0.584699	0.182804	-0.942989	-0.226409	0.00138146
rs2016840	0.367537	0.115132	0.141882	0.593191	0.00141139
rs10487525	0.424658	0.133574	0.162858	0.686458	0.00147685
rs2595218	-0.338959	0.10674	-0.548165	-0.129753	0.00149546
rs1547	-0.602032	0.189625	-0.97369	-0.230374	0.00149911
rs6815554	0.632093	0.20005	0.240001	1.02418	0.0015795
rs2457555	-0.489307	0.154934	-0.792972	-0.185641	0.0015877
rs6520088	-0.35864	0.11402	-0.582116	-0.135165	0.00165853
rs8088667	-0.484095	0.154546	-0.787	-0.181191	0.00173402
rs6958571	-0.362559	0.116074	-0.590059	-0.135058	0.00178705
rs753507	0.362096	0.116215	0.134319	0.589874	0.00183485
rs12434503	0.405044	0.130031	0.150188	0.6599	0.00183955
rs9890889	0.605082	0.194766	0.223347	0.986817	0.00189183
rs7697105	0.346162	0.111471	0.127683	0.564642	0.00190024
rs10888923	0.730036	0.235896	0.267688	1.19238	0.0019699
X1kg_19_18089331	0.655569	0.211997	0.240062	1.07108	0.0019858
rs4515165	0.831301	0.268979	0.304113	1.35849	0.00199762
imm_22_35974567	0.51544	0.166857	0.188406	0.842474	0.00200759
rs16949565	0.496248	0.160921	0.18085	0.811647	0.0020437
rs4774658	0.400131	0.129996	0.145344	0.654917	0.0020837
rs2375015	0.379382	0.123517	0.137293	0.62147	0.00212989
rs11599058	-0.81222	0.264625	-1.33087	-0.293565	0.0021454
rs3784351	0.351659	0.114747	0.126758	0.57656	0.00217934
imm_17_35474836	0.349808	0.114275	0.125833	0.573783	0.00220522
rs1924304	0.362223	0.118376	0.130211	0.594236	0.00221383
rs11771772	-0.354432	0.115853	-0.5815	-0.127364	0.00221842
rs1355365	-0.368815	0.120798	-0.605574	-0.132055	0.00226446
rs6735280	0.337594	0.110639	0.120746	0.554443	0.00227843
rs3902349	-0.366256	0.120059	-0.601568	-0.130945	0.00228358
rs4434131	-0.342295	0.11225	-0.562301	-0.122289	0.00229301
rs180782	0.414509	0.135987	0.147979	0.681039	0.00230256
imm_17_36096881	0.661399	0.217141	0.23581	1.08699	0.00231952
imm_19_51881167	-0.372306	0.122341	-0.61209	-0.132523	0.00234083
rs780849	-0.511166	0.168542	-0.841502	-0.180829	0.00242243
rs12516773	0.327355	0.108009	0.115661	0.539048	0.00243899
rs11574024	0.514777	0.170235	0.181123	0.848432	0.00249521
rs10804418	-0.342194	0.113351	-0.564358	-0.120031	0.002537
rs1077071	-0.388674	0.12909	-0.641685	-0.135662	0.00260497
rs1658216	-0.424968	0.141275	-0.701862	-0.148074	0.00262895
rs2065711	-0.384828	0.128009	-0.635721	-0.133934	0.00264493
imm_11_614400	-0.679712	0.226446	-1.12354	-0.235886	0.00268517
rs7218430	0.387689	0.129293	0.134278	0.641099	0.00271294
imm_2_204286150	0.324818	0.108439	0.112281	0.537355	0.00274093
rs7725438	0.576319	0.192477	0.19907	0.953567	0.00275151
ccc_10_6588847_C_T	0.482157	0.161206	0.1662	0.798114	0.00278116
X8_99274788	0.341566	0.114269	0.117604	0.565528	0.00279756
imm_19_51962021	0.414196	0.13866	0.142427	0.685965	0.00281611
rs9933766	-0.422682	0.141735	-0.700478	-0.144887	0.00286182
imm_8_11333157	0.680263	0.228187	0.233024	1.1275	0.00287156
imm_16_31277953	0.346629	0.116355	0.118577	0.57468	0.00289131
rs9459154	0.583342	0.19689	0.197445	0.969239	0.00304873
rs17136727	0.679905	0.230049	0.229017	1.13079	0.00312185
rs1699691	-0.409125	0.13863	-0.680835	-0.137414	0.00316552
rs1143630	0.595966	0.201953	0.200145	0.991788	0.00316737
rs6935547	0.819977	0.277999	0.275108	1.36485	0.00318222
seq_rs4833784	0.334855	0.113601	0.112201	0.557509	0.00320215
rs9371110	0.385722	0.130899	0.129165	0.642278	0.00321166
rs7993214	0.348579	0.118551	0.116224	0.580934	0.00327859
imm_14_97575388	0.426734	0.145303	0.141945	0.711524	0.00331562
rs367507	-0.575606	0.196194	-0.960139	-0.191073	0.00334769
imm_18_65707665	-0.339736	0.115859	-0.566816	-0.112656	0.00336446
rs1457596	0.762059	0.260119	0.252236	1.27188	0.00339335
X1kg_2_43167528	-0.405657	0.138624	-0.677355	-0.133959	0.00343007
rs4378236	0.523147	0.17881	0.172687	0.873607	0.00343659
rs2680836	0.48708	0.166508	0.160731	0.81343	0.00344157
X1kg_5_159768856	0.752394	0.258496	0.245751	1.25904	0.00360666
rs1363212	0.453666	0.155929	0.14805	0.759282	0.00362085
rs399867	0.357243	0.123129	0.115915	0.598572	0.00371534
rs7218037	0.39665	0.136798	0.128531	0.664769	0.00373719
rs10736731	-0.333762	0.115351	-0.559846	-0.107678	0.0038104
rs1758633	0.516154	0.178465	0.16637	0.865938	0.00382565
imm_4_123216149	0.586239	0.202741	0.188875	0.983604	0.00383316
X1kg_13_98884260	-0.480057	0.166022	-0.805453	-0.15466	0.00383374
rs6815501	0.489285	0.169477	0.157117	0.821454	0.00388893
X1kg_5_159811475	0.330339	0.114646	0.105637	0.555041	0.00395938
rs2100853	0.323527	0.112369	0.103287	0.543767	0.0039876
imm_6_159390604	0.655638	0.227989	0.208787	1.10249	0.00403084
rs164694	0.370377	0.128851	0.117833	0.622921	0.00404723
X1kg_19_18269839	-0.581058	0.202611	-0.978168	-0.183948	0.00413271
rs7810996	-0.365134	0.127467	-0.614964	-0.115304	0.00417609
rs576598	-0.360614	0.125906	-0.607386	-0.113841	0.00418144
rs9547414	0.371809	0.129879	0.117251	0.626366	0.00419996
rs6824845	-0.338904	0.118497	-0.571155	-0.106653	0.00423628
rs2733633	0.361393	0.126409	0.113635	0.609151	0.00425095
rs6707363	-0.524487	0.183504	-0.884148	-0.164826	0.00426077
rs6765810	-0.340821	0.11937	-0.574782	-0.10686	0.00430148
imm_6_137966174	0.341848	0.119985	0.106682	0.577013	0.00438434
rs6961290	0.344235	0.120944	0.107189	0.581282	0.00442405
rs8018485	0.308058	0.108367	0.0956621	0.520453	0.00447297
rs2274226	0.324506	0.114357	0.10037	0.548642	0.0045447
rs1108718	-0.303953	0.107385	-0.514424	-0.0934816	0.00464767
rs9331888	0.338433	0.119597	0.104027	0.572839	0.00465798
rs3864220	-0.531636	0.187881	-0.899875	-0.163397	0.00465993
rs1227142	0.423926	0.149838	0.13025	0.717602	0.00466592
rs4658479	0.694476	0.245586	0.213136	1.17582	0.00468645
rs7184109	0.457322	0.161771	0.140256	0.774388	0.00469916
imm_5_35918933	-0.34771	0.123033	-0.588851	-0.10657	0.0047111
rs16963815	0.54329	0.192248	0.166491	0.92009	0.00471357
rs1472328	0.419613	0.14854	0.128479	0.710747	0.00472942
X20_19981242	0.296677	0.10513	0.0906262	0.502728	0.00477245
rs7003460	-0.560507	0.198942	-0.950425	-0.170589	0.00484074
rs11915082	0.332994	0.118198	0.101331	0.564657	0.00484342
rs12621309	-0.317682	0.112901	-0.538964	-0.0963996	0.00489591
rs7823506	-0.4461	0.158584	-0.756918	-0.135282	0.00490777
rs3924912	0.383359	0.136289	0.116238	0.650481	0.00491063
rs8093330	0.32651	0.116115	0.0989284	0.554091	0.00492421
rs2383096	-0.323808	0.115316	-0.549823	-0.097793	0.00498488
rs2000551	0.323608	0.115472	0.0972879	0.549929	0.00507098
rs10836063	-0.361954	0.129159	-0.615101	-0.108806	0.00507265
imm_1_204982506	-0.858828	0.306642	-1.45984	-0.257821	0.00509834
rs962704	0.459635	0.164336	0.137543	0.781728	0.00515913
imm_2_62488871	0.308354	0.110452	0.0918711	0.524837	0.00524262
rs7220465	0.33922	0.121636	0.100819	0.577621	0.00529002
rs7683662	-0.347698	0.124691	-0.592088	-0.103309	0.00529559
rs10491578	-0.33076	0.118923	-0.563846	-0.0976747	0.00541436
rs661059	-0.321899	0.115857	-0.548976	-0.0948226	0.00546264
rs9943582	-0.346729	0.124991	-0.591707	-0.10175	0.00553685
rs2777861	0.311128	0.112201	0.0912177	0.531037	0.00555509
rs17231553	-0.42462	0.153214	-0.724914	-0.124326	0.00558132
rs2656510	-0.321417	0.116218	-0.5492	-0.0936338	0.00568117
rs17673852	0.543583	0.196621	0.158213	0.928954	0.00569885
ccc_2_102127672_C_T	-0.320721	0.116158	-0.548386	-0.0930558	0.00576108
rs950845	0.541656	0.196261	0.156992	0.92632	0.00578224
rs7846129	0.324602	0.117752	0.0938112	0.555392	0.00583975
rs2017594	0.49658	0.180199	0.143397	0.849762	0.00585603
imm_3_58351230	0.565511	0.205486	0.162766	0.968256	0.00592201
rs17833053	-0.388385	0.141157	-0.665047	-0.111723	0.00593321
rs527315	-0.373143	0.135682	-0.639075	-0.107211	0.00595721
rs6987769	0.414492	0.150748	0.119031	0.709953	0.0059675
rs11193397	0.465296	0.169295	0.133483	0.797109	0.00598819
rs7296513	0.370461	0.134795	0.106269	0.634654	0.00598982
rs384043	0.418584	0.15236	0.119965	0.717204	0.00600806
rs11858624	-0.530659	0.193373	-0.909664	-0.151655	0.00606539
rs10893930	-0.301525	0.110142	-0.517399	-0.0856501	0.00618899
rs10932456	0.317736	0.116156	0.0900753	0.545397	0.00622979
rs865094	0.345848	0.126434	0.0980416	0.593654	0.00623044
rs10513374	0.30824	0.112813	0.0871302	0.52935	0.0062893
rs6998967	-0.384794	0.14087	-0.660893	-0.108695	0.00630351
rs4583337	-0.36292	0.132896	-0.62339	-0.102449	0.00631683
X7_134542501	-0.370362	0.135625	-0.636182	-0.104543	0.00631828
rs953065	0.307339	0.112839	0.0861793	0.528499	0.00645545
rs2665993	0.322657	0.11847	0.0904612	0.554854	0.00645852
rs984078	-0.388352	0.142719	-0.668075	-0.108628	0.00650658
rs6973638	-0.295453	0.108601	-0.508308	-0.0825987	0.00651769
rs155247	0.290524	0.106935	0.0809353	0.500113	0.00659109
rs11680555	-0.391898	0.144353	-0.674825	-0.108971	0.00663042
rs6821967	-0.319948	0.117938	-0.551103	-0.088793	0.00667094
rs7966867	-0.282942	0.104397	-0.487557	-0.0783277	0.00672325
rs11049950	-0.449586	0.166041	-0.775019	-0.124152	0.00677542
rs11158380	-0.268674	0.0994365	-0.463566	-0.0737824	0.00689302
rs4671829	0.277332	0.10266	0.076122	0.478542	0.0069036
rs1799852	0.538328	0.199325	0.147658	0.928997	0.00691821
rs1809329	0.297136	0.110084	0.0813758	0.512896	0.00695104
rs6443567	0.299235	0.110886	0.0819025	0.516567	0.00696351
rs13149123	0.334832	0.124091	0.0916193	0.578045	0.00696967
rs7090884	-0.286308	0.106177	-0.494411	-0.0782047	0.00700694
rs17390873	0.378567	0.140586	0.103025	0.65411	0.00708573
rs3785301	0.310759	0.115488	0.0844058	0.537112	0.00712757
imm_19_51991396	-0.75202	0.279645	-1.30011	-0.203925	0.00716254
rs17770502	0.3204	0.119151	0.086868	0.553931	0.00716618
imm_16_11326519	0.288168	0.107199	0.0780614	0.498274	0.00718478
rs900791	0.435773	0.162487	0.117305	0.754242	0.00732057
rs10818952	-0.316053	0.117854	-0.547043	-0.0850636	0.00732416
rs2159214	-0.299641	0.111807	-0.518778	-0.0805037	0.00736244
rs6922269	0.328112	0.122453	0.0881083	0.568116	0.00737343
rs2291115	0.405632	0.151459	0.108778	0.702487	0.00740268
rs4650547	0.474072	0.17706	0.12704	0.821104	0.00741827
rs9544021	-0.304556	0.113791	-0.527581	-0.0815302	0.0074405
rs10517692	0.364191	0.136129	0.0973833	0.630999	0.00746537
rs10794514	0.291224	0.10907	0.077451	0.504998	0.00758361
rs273632	-0.516882	0.193796	-0.896716	-0.137048	0.00764997
rs1510913	-0.320548	0.120239	-0.556212	-0.0848836	0.00767778
imm_5_150470010	0.688605	0.258349	0.18225	1.19496	0.00768952
rs755451	0.311668	0.116999	0.0823531	0.540982	0.00772542
rs5756523	-0.369075	0.138599	-0.640725	-0.0974254	0.00774723
rs6711874	0.376304	0.141503	0.0989625	0.653645	0.00782962
rs10973120	0.304089	0.114364	0.0799405	0.528238	0.00783808
rs1365943	-0.306634	0.115363	-0.532741	-0.0805271	0.00786064
rs2830038	0.305853	0.11512	0.080221	0.531485	0.00788844
rs10512105	0.315703	0.118878	0.0827065	0.548699	0.00791463
imm_10_90019008	0.433876	0.163386	0.113646	0.754107	0.0079184
rs9355980	0.351081	0.132246	0.0918832	0.610279	0.00793667
rs1661117	0.332827	0.125382	0.0870827	0.578571	0.00794253
rs1449037	-0.334076	0.12596	-0.580954	-0.0871992	0.00799597
imm_9_5192432	0.447203	0.168987	0.115996	0.778411	0.00813578
rs1456314	0.281461	0.106419	0.072883	0.490039	0.00817318
rs12991914	-0.506033	0.191462	-0.881292	-0.130774	0.0082177
imm_2_62462582	0.637784	0.241371	0.164705	1.11086	0.00823364
rs564349	-0.382143	0.144698	-0.665747	-0.0985395	0.00826706
X1kg_3_27815791	-0.313457	0.118721	-0.546145	-0.0807689	0.00828347
imm_16_30413322	0.519583	0.196849	0.133766	0.9054	0.00830278
imm_22_35899742	0.369382	0.140162	0.0946705	0.644094	0.00840377
imm_14_97595648	0.371155	0.140842	0.0951096	0.647199	0.00840734
X9_111109298	0.301877	0.114564	0.0773359	0.526418	0.00841348
rs2553878	0.509191	0.193291	0.130347	0.888035	0.00843062
rs16827734	-0.506271	0.192188	-0.882953	-0.129589	0.00843238
rs10877894	0.371424	0.141056	0.0949596	0.647887	0.00845918
rs10006479	0.282454	0.107299	0.0721509	0.492756	0.00847862
rs2386946	0.598048	0.227488	0.152179	1.04392	0.00856572
rs12052059	0.297599	0.113243	0.0756471	0.519552	0.0085896
vh_8_139737302	0.519871	0.197978	0.131841	0.907902	0.00864204
ccc_21_39329531_T_A	-0.30049	0.114449	-0.524805	-0.0761751	0.00865097
rs4734518	0.304844	0.116186	0.0771242	0.532564	0.00869637
rs10172336	0.332787	0.126851	0.0841622	0.581411	0.00870481
rs4355842	-0.325922	0.124472	-0.569882	-0.0819619	0.00883324
rs9329136	-0.406951	0.155456	-0.71164	-0.102263	0.00885022
X22_17891925	-0.307896	0.117619	-0.538425	-0.0773672	0.00885137
rs6747412	-0.295027	0.112779	-0.516069	-0.0739845	0.00889724
rs4820995	0.540545	0.206661	0.135497	0.945594	0.00890682
rs2183487	0.292586	0.111943	0.0731811	0.51199	0.00895682
rs725077	-0.310236	0.118743	-0.542967	-0.077505	0.00898358
rs17105979	0.457508	0.17513	0.114259	0.800757	0.00899125
rs12408942	0.330365	0.126492	0.0824458	0.578285	0.00900797
rs9630726	0.271525	0.103997	0.067694	0.475356	0.00903084
rs17070864	0.500542	0.191753	0.124714	0.87637	0.00904489
rs101259	0.322278	0.123477	0.0802673	0.56429	0.00905367
rs1501923	0.341086	0.130879	0.0845669	0.597604	0.00915776
X1kg_1_67646635	0.382201	0.146657	0.0947586	0.669643	0.00915829
rs10282256	0.296598	0.113908	0.073343	0.519853	0.00921845
rs2825824	0.307578	0.118215	0.0758807	0.539276	0.00927224
rs2225906	-0.368583	0.141695	-0.646301	-0.0908657	0.00928876
imm_3_51356239	-0.397337	0.152806	-0.696831	-0.0978435	0.00931487
rs11132321	-0.354982	0.136526	-0.622568	-0.087397	0.00931925
rs2831462	0.408492	0.15715	0.100484	0.7165	0.0093392
rs7570952	-0.292321	0.112599	-0.513011	-0.0716315	0.00942805
rs2313469	0.287634	0.110918	0.0702399	0.505029	0.00950802
rs17083956	0.585635	0.22591	0.14286	1.02841	0.0095326
imm_9_34654672	0.427393	0.164922	0.104151	0.750635	0.00955646
rs12656106	-0.335473	0.129621	-0.589525	-0.0814206	0.00965048
rs1607785	0.308302	0.119195	0.0746841	0.54192	0.00969466
rs7012323	0.308852	0.119415	0.0748031	0.542901	0.00969908
rs10061743	-0.586449	0.226917	-1.0312	-0.1417	0.00975419
rs11876226	0.31674	0.122567	0.0765141	0.556966	0.00975969
rs13835	-0.28582	0.110656	-0.502701	-0.0689391	0.0097954
rs7527002	-0.575054	0.223299	-1.01271	-0.137395	0.0100166
rs4073955	-0.297148	0.115527	-0.523576	-0.0707199	0.0101079
imm_1_170985537	0.584159	0.227157	0.13894	1.02938	0.0101227
rs13435183	-0.416703	0.162176	-0.734562	-0.0988444	0.0101859
rs11750385	0.29577	0.115175	0.070031	0.521509	0.0102286
rs1014381	-0.268822	0.104864	-0.474352	-0.0632912	0.0103618
rs4916524	0.357218	0.139401	0.0839973	0.630438	0.0103914
rs1019362	0.316931	0.123691	0.0745008	0.559361	0.0103988
rs12119575	-0.285249	0.111337	-0.503464	-0.067033	0.0104059
X1kg_13_41847359	-0.308188	0.120395	-0.544158	-0.0722169	0.0104734
rs1264362	0.286334	0.111871	0.0670714	0.505596	0.010482
rs12505870	-0.312564	0.122169	-0.552011	-0.0731164	0.0105141
rs10919933	0.663081	0.259389	0.154687	1.17148	0.0105787
rs3934809	-0.286138	0.112054	-0.505761	-0.0665156	0.0106627
rs10276780	-0.377167	0.147731	-0.666714	-0.0876207	0.0106776
rs1986635	0.325483	0.127685	0.0752246	0.575741	0.0108
rs85603	-0.281006	0.110267	-0.497126	-0.064886	0.0108216
imm_1_171203259	0.521474	0.204703	0.120264	0.922684	0.0108507
rs4752123	0.302033	0.11858	0.0696191	0.534446	0.0108632
rs9518638	-0.327368	0.128535	-0.579293	-0.0754433	0.0108682
rs17547025	0.298388	0.117185	0.0687097	0.528067	0.0108872
rs4612816	0.353309	0.138954	0.0809646	0.625653	0.0110019
imm_6_106644047	0.284495	0.111979	0.0650197	0.50397	0.0110661
rs13167944	0.306547	0.120674	0.0700293	0.543064	0.0110764
imm_20_61859341	-0.459	0.180809	-0.81338	-0.10462	0.0111302
rs4502405	-0.368316	0.145162	-0.652828	-0.0838031	0.011172
vh_2_86927363	0.492042	0.193935	0.111936	0.872148	0.011176
imm_2_204181953	0.424087	0.167152	0.096474	0.751699	0.0111767
rs16837921	-0.494078	0.194761	-0.875803	-0.112354	0.0111856
X1kg_10_30728297	0.404605	0.159573	0.0918478	0.717362	0.0112271
imm_3_161069952	-0.294841	0.1163	-0.522786	-0.0668967	0.0112393
rs929036	0.293436	0.11582	0.0664321	0.52044	0.0112916
rs7658770	0.305782	0.120712	0.06919	0.542374	0.0113044
rs568617	-0.380336	0.15031	-0.674938	-0.0857345	0.0113949
rs7108178	-0.385168	0.152266	-0.683604	-0.0867321	0.0114202
rs9446083	-0.290186	0.114749	-0.515089	-0.0652828	0.0114426
rs4245155	-0.275608	0.109045	-0.489333	-0.0618838	0.0114888
X1kg_8_10813455	0.485006	0.191937	0.108817	0.861195	0.0115072
rs11787079	0.288923	0.114427	0.0646508	0.513196	0.0115711
rs724710	-0.282532	0.111912	-0.501876	-0.0631879	0.0115835
rs11125568	0.447039	0.177148	0.0998344	0.794243	0.0116184
rs745338	0.264423	0.104785	0.0590471	0.469799	0.0116203
rs1506509	-0.350612	0.139003	-0.623053	-0.0781697	0.0116583
rs1441295	-0.304346	0.12067	-0.540854	-0.0678384	0.0116641
imm_21_39373778	0.574603	0.227905	0.127918	1.02129	0.0116942
rs1411090	-0.39781	0.157786	-0.707066	-0.0885545	0.0116957
rs4640736	0.307519	0.12198	0.0684429	0.546596	0.0117001
rs3181088	-0.385878	0.153116	-0.685979	-0.0857769	0.0117297
rs781308	-0.388448	0.154158	-0.690592	-0.0863033	0.0117421
rs8013918	0.294244	0.116814	0.0652919	0.523195	0.0117722
rs4558266	-0.27052	0.107466	-0.481148	-0.0598912	0.0118268
rs12919440	-0.391966	0.155802	-0.697332	-0.0866008	0.0118761
rs1541588	-0.301448	0.1199	-0.536447	-0.0664478	0.0119317
rs12299713	-0.430133	0.171461	-0.76619	-0.0940755	0.0121199
rs1331662	0.474584	0.189265	0.103631	0.845536	0.0121586
rs7230373	-0.299019	0.119383	-0.533005	-0.0650333	0.0122552
rs3793336	0.303189	0.121102	0.0658326	0.540545	0.0122945
X4_169553854	-0.302546	0.120939	-0.539583	-0.0655088	0.0123623
imm_2_102368082	-0.431379	0.172515	-0.769503	-0.093256	0.0124007
rs6977057	0.3511	0.140417	0.075888	0.626311	0.0124049
rs13143336	-0.442472	0.176983	-0.789352	-0.0955926	0.0124163
imm_2_61332921	0.287021	0.114833	0.061953	0.51209	0.0124379
imm_2_62434788	-0.257488	0.103033	-0.459429	-0.0555465	0.0124517
rs3809983	-0.280401	0.112243	-0.500394	-0.060409	0.0124839
X1kg_1_101122762	0.539042	0.215817	0.116049	0.962035	0.0125007
rs8109592	-0.414092	0.165826	-0.739106	-0.0890784	0.0125199
rs13069780	0.281733	0.112926	0.0604007	0.503064	0.0126017
imm_5_55454863	0.516125	0.206888	0.110632	0.921617	0.012606
rs10428305	-0.277303	0.111208	-0.495266	-0.0593396	0.012647
rs875827	-0.345466	0.138688	-0.61729	-0.0736414	0.0127403
imm_2_61570181	-0.426823	0.171416	-0.762793	-0.0908532	0.0127751
rs6495446	-0.33848	0.13597	-0.604975	-0.0719843	0.0127966
rs9406815	0.39872	0.16017	0.0847938	0.712647	0.0127972
rs7457833	-0.469618	0.188781	-0.839623	-0.0996133	0.0128598
rs1571566	-0.299435	0.120384	-0.535382	-0.063487	0.0128704
imm_3_50397722	0.336842	0.135484	0.0712984	0.602387	0.0129111
rs6687162	0.398401	0.160343	0.0841355	0.712667	0.0129665
rs2039597	0.364489	0.146737	0.0768895	0.652088	0.012993
rs2385452	0.45655	0.183952	0.0960097	0.81709	0.0130687
rs4863140	0.63792	0.25704	0.134131	1.14171	0.0130723
rs11052034	-0.278398	0.112211	-0.498327	-0.0584688	0.0131005
rs12577642	-0.290637	0.117148	-0.520243	-0.0610303	0.013104
X1kg_8_11289983	0.693731	0.279861	0.145213	1.24225	0.0131811
rs12432305	0.376965	0.152272	0.0785165	0.675413	0.0133014
rs4800282	0.341241	0.137843	0.0710735	0.611408	0.0133022
rs864104	0.430935	0.17409	0.0897248	0.772145	0.0133103
rs214994	0.264006	0.106676	0.0549257	0.473087	0.0133293
rs7767084	-0.447802	0.181043	-0.80264	-0.0929637	0.0133814
rs2269687	0.452631	0.183021	0.0939157	0.811346	0.0133945
rs11192286	0.286674	0.115961	0.0593955	0.513953	0.0134296
rs1105899	0.532327	0.215411	0.11013	0.954525	0.0134654
imm_19_51892715	-0.698432	0.282782	-1.25267	-0.144189	0.0135167
rs12565195	-0.363362	0.147135	-0.651741	-0.0749822	0.0135272
imm_16_67195710	0.300751	0.121855	0.0619189	0.539583	0.0135833
rs11780580	0.334862	0.135729	0.0688377	0.600887	0.01362
imm_21_44457905	0.312448	0.126679	0.0641613	0.560735	0.013646
rs11569562	-0.274973	0.11154	-0.493586	-0.0563591	0.0136919
rs177209	0.568393	0.23075	0.116132	1.02065	0.0137687
rs7500939	0.408381	0.165848	0.0833251	0.733437	0.0138017
rs1006989	0.475211	0.193044	0.0968513	0.853571	0.0138292
X16_87319598	-0.455102	0.185159	-0.818008	-0.092197	0.0139753
rs16978462	0.466209	0.189709	0.0943869	0.838031	0.0139908
rs10933559	0.273266	0.111403	0.0549203	0.491611	0.0141689
imm_3_46452226	-0.265265	0.108214	-0.477361	-0.0531686	0.0142345
rs2241455	-0.338485	0.138098	-0.609152	-0.0678179	0.014244
imm_20_42499157	0.376193	0.153486	0.0753661	0.67702	0.0142463
rs6989425	-0.291887	0.119143	-0.525403	-0.05837	0.0142905
rs6577710	-0.331369	0.135295	-0.596542	-0.0661948	0.0143164
rs3864925	0.276096	0.112775	0.0550608	0.497131	0.0143572
rs10258884	0.604635	0.247189	0.120153	1.08912	0.0144434
rs2218027	0.30595	0.125321	0.060325	0.551574	0.0146334
imm_17_37800178	0.256937	0.105251	0.0506497	0.463224	0.0146388
rs9905921	0.287929	0.117979	0.0566952	0.519163	0.0146662
imm_12_6290407	0.556662	0.22826	0.109281	1.00404	0.0147394
rs1895151	0.422888	0.173558	0.0827207	0.763055	0.0148268
rs4901069	0.291037	0.119461	0.0568975	0.525176	0.0148405
imm_8_11355694	0.265593	0.109093	0.0517751	0.479411	0.0149099
rs7745656	0.265217	0.108946	0.0516877	0.478747	0.0149165
rs299826	0.306142	0.125771	0.0596357	0.552649	0.0149278
rs2914490	0.402109	0.165203	0.0783177	0.7259	0.0149316
X1kg_2_43510428	-0.28663	0.117834	-0.51758	-0.0556808	0.0149949
rs10896349	-0.471629	0.193909	-0.851684	-0.0915739	0.0150068
rs5749135	0.239688	0.0986216	0.0463934	0.432983	0.0150829
rs1990623	-0.327172	0.134725	-0.591228	-0.063115	0.0151641
rs17034455	0.443894	0.182812	0.0855884	0.802199	0.0151765
rs8120236	0.397126	0.163555	0.0765627	0.717688	0.015179
vh_15_53577202	0.503529	0.207486	0.0968636	0.910195	0.0152323
rs2517529	0.261553	0.107853	0.0501643	0.472942	0.0153051
rs8081176	0.272992	0.112751	0.0520033	0.493981	0.01547
rs2822816	0.416598	0.17236	0.0787786	0.754418	0.0156481
rs2453328	0.61408	0.254134	0.115986	1.11217	0.0156765
rs17632374	0.538389	0.222912	0.101489	0.975288	0.0157243
rs10048330	0.277516	0.114911	0.0522957	0.502737	0.0157325
rs1618432	-0.275212	0.114032	-0.498711	-0.0517136	0.0158017
imm_4_103150175	0.278468	0.115424	0.0522406	0.504695	0.0158409
rs7591636	-0.288903	0.119752	-0.523613	-0.0541927	0.0158433
rs1077365	0.341133	0.141489	0.0638195	0.618446	0.015908
rs7973431	0.297086	0.123257	0.0555058	0.538665	0.0159399
rs7516189	0.273058	0.113356	0.0508839	0.495231	0.0160029
rs6716141	-0.376653	0.156392	-0.683176	-0.0701293	0.0160234
rs1926776	0.303992	0.126245	0.0565573	0.551428	0.0160419
rs1979579	-0.276268	0.114736	-0.501147	-0.0513886	0.0160469
rs10280951	-0.682548	0.283532	-1.23826	-0.126836	0.0160706
rs3826562	-0.442453	0.183897	-0.802884	-0.0820218	0.0161289
rs1339262	0.341759	0.142059	0.0633297	0.620189	0.0161387
rs2097761	-0.302804	0.125932	-0.549626	-0.0559811	0.0161947
imm_9_116518518	0.292178	0.121621	0.0538044	0.530551	0.0162898
rs959440	0.561038	0.233753	0.102889	1.01919	0.0163894
X1kg_13_26403056	0.267093	0.111314	0.048922	0.485264	0.0164192
rs7568884	0.362303	0.151013	0.0663223	0.658283	0.0164334
X1kg_10_30731702	-0.50975	0.212501	-0.926243	-0.0932562	0.0164482
rs17124731	0.36632	0.152815	0.0668078	0.665832	0.0165234
imm_20_47953846	0.31326	0.130713	0.0570663	0.569453	0.0165507
X15_95102199	-0.268812	0.112173	-0.488668	-0.0489564	0.0165571
rs2828852	-0.303584	0.126687	-0.551887	-0.0552809	0.0165606
imm_22_35991234	0.356176	0.148636	0.0648542	0.647498	0.0165619
vh_14_93633018	0.475305	0.198479	0.0862921	0.864317	0.0166326
rs7708899	0.481615	0.201501	0.0866797	0.87655	0.0168423
seq_t1d_19_60542463_C_T	0.493978	0.206685	0.0888829	0.899073	0.0168482
rs6046160	0.303687	0.12727	0.0542417	0.553133	0.0170255
rs12916690	0.305553	0.128183	0.0543191	0.556786	0.0171383
rs876742	-0.285996	0.119989	-0.521169	-0.0508224	0.0171478
rs4586906	-0.253117	0.106213	-0.461291	-0.0449431	0.0171673
rs10933073	-0.273588	0.114806	-0.498603	-0.048573	0.0171697
rs984337	0.31278	0.131265	0.055505	0.570055	0.0171811
rs8022729	-0.332461	0.139592	-0.606057	-0.058866	0.0172346
imm_8_11485272	0.593064	0.249079	0.104879	1.08125	0.0172643
rs10179577	-0.315434	0.132487	-0.575103	-0.0557652	0.0172715
rs7135240	-0.267313	0.112281	-0.487379	-0.0472473	0.0172769
rs1514928	0.476778	0.200722	0.0833706	0.870186	0.0175338
rs6862409	-0.294536	0.124124	-0.537813	-0.0512578	0.017648
rs10882721	-0.3641	0.153503	-0.66496	-0.0632395	0.017695
rs2736990	0.262526	0.110714	0.0455312	0.47952	0.0177296
rs1487114	-0.364001	0.153623	-0.665097	-0.0629052	0.017815
rs11846264	-0.393454	0.166131	-0.719065	-0.0678432	0.0178683
rs1358268	0.28815	0.121673	0.0496748	0.526625	0.0178735
rs1729795	-0.275928	0.116685	-0.504627	-0.0472298	0.0180434
rs17751450	0.25989	0.109943	0.0444057	0.475375	0.0180856
rs3823527	0.289203	0.122348	0.0494054	0.529	0.0180898
rs2410372	0.265408	0.112307	0.0452902	0.485526	0.0181162
rs1967430	-0.265625	0.112437	-0.485998	-0.0452522	0.0181555
seq_rs4845119	0.25971	0.109953	0.0442059	0.475215	0.0181763
rs2985522	-0.340777	0.144334	-0.623666	-0.0578882	0.018224
rs875326	-0.404884	0.171544	-0.741104	-0.068664	0.0182634
rs1532085	-0.296676	0.125738	-0.543119	-0.0502339	0.0183008
rs2072116	-0.371115	0.157372	-0.679559	-0.0626705	0.0183641
ccc_10_6673271_C_T	0.678872	0.287905	0.114589	1.24315	0.0183749
rs971048	0.270253	0.114624	0.0455955	0.494911	0.0183861
rs7860931	0.32247	0.136857	0.0542349	0.590704	0.0184604
rs4820599	0.287674	0.122092	0.0483786	0.526969	0.0184624
rs13430990	0.26856	0.11398	0.0451639	0.491956	0.0184625
rs1054774	0.273293	0.116012	0.0459147	0.500672	0.0184858
rs6899550	0.277022	0.117651	0.0464307	0.507614	0.0185421
rs1596694	-0.457393	0.194345	-0.838303	-0.0764835	0.0185972
rs2171333	-0.357251	0.151826	-0.654825	-0.0596781	0.018621
rs10224002	-0.303149	0.128859	-0.555708	-0.0505905	0.0186443
rs11918049	-0.275099	0.116964	-0.504344	-0.0458526	0.0186735
rs463129	-0.277848	0.118181	-0.509479	-0.0462163	0.0187217
rs3801403	-0.273732	0.11647	-0.502009	-0.0454551	0.0187614
imm_9_5085116	0.498979	0.212337	0.0828062	0.915152	0.0187765
rs6711730	-0.408822	0.174138	-0.750126	-0.0675179	0.0188902
rs3002685	0.325289	0.138609	0.053621	0.596958	0.0189346
rs9317622	0.288406	0.122896	0.047535	0.529277	0.0189377
rs3784412	-0.338202	0.144283	-0.620992	-0.0554117	0.0190776
rs9946424	-0.282725	0.120654	-0.519204	-0.0462473	0.0191157
rs1347899	-0.603044	0.257363	-1.10747	-0.0986216	0.019121
imm_3_48797257	0.435874	0.186095	0.0711333	0.800614	0.0191702
rs10236268	0.281665	0.120264	0.0459516	0.517379	0.019178
rs4711791	-0.280596	0.119872	-0.515541	-0.0456522	0.0192421
rs10490413	0.322124	0.137664	0.0523078	0.59194	0.0192873
rs9539579	0.613389	0.262145	0.0995949	1.12718	0.0192895
rs9592040	0.313441	0.134014	0.0507792	0.576103	0.019342
imm_2_204356361	0.379844	0.162506	0.0613378	0.69835	0.0194177
imm_22_20042754	0.367253	0.157143	0.0592579	0.675248	0.0194361
rs11147593	0.414121	0.177242	0.0667327	0.761509	0.0194668
rs10051942	0.262538	0.112366	0.042304	0.482771	0.0194679
vh_1_86677176	0.348143	0.149068	0.0559756	0.64031	0.0195189
rs1448817	0.254914	0.109228	0.0408318	0.468997	0.0196069
rs9657640	-0.362866	0.1555	-0.66764	-0.0580922	0.0196194
rs4742245	0.27173	0.116489	0.0434162	0.500044	0.0196654
rs6431784	-0.324314	0.139084	-0.596914	-0.0517146	0.0197119
rs17706613	-0.249497	0.10703	-0.459271	-0.0397226	0.0197481
rs4959787	0.351729	0.150955	0.0558634	0.647595	0.0198045
rs41303970	-0.362914	0.155776	-0.668229	-0.0575991	0.0198209
rs10499226	0.259614	0.111443	0.0411884	0.478039	0.0198297
imm_5_96175859	0.607445	0.260933	0.0960258	1.11886	0.0199135
rs1893146	0.431301	0.185304	0.0681132	0.79449	0.0199365
imm_6_91071760	0.525977	0.226045	0.0829367	0.969017	0.0199723
rs6509949	-0.258176	0.110988	-0.475709	-0.0406434	0.02001
imm_6_126822510	0.553878	0.238126	0.0871583	1.0206	0.0200196
rs3936370	-0.348422	0.14989	-0.642201	-0.0546433	0.0200976
imm_8_11327107	-0.276274	0.118903	-0.509319	-0.0432277	0.0201513
rs12226536	0.258805	0.111396	0.0404728	0.477138	0.0201637
seq_rs55650192	0.52918	0.227862	0.082578	0.975782	0.0202132
rs10492224	0.348521	0.150202	0.0541313	0.642911	0.0203217
rs6761906	-0.248702	0.1072	-0.45881	-0.0385941	0.0203418
rs2420125	0.337441	0.14548	0.0523048	0.622577	0.0203682
rs16837723	0.514176	0.22168	0.0796908	0.948661	0.0203707
rs1523562	0.379707	0.163939	0.0583919	0.701021	0.0205504
rs2514227	0.297528	0.128491	0.0456894	0.549366	0.020583
rs7268588	0.333847	0.144208	0.0512047	0.616489	0.0206108
rs424535	-0.287568	0.124306	-0.531203	-0.0439324	0.0207014
rs1475871	-0.273745	0.118402	-0.505809	-0.0416805	0.0207783
rs465047	0.255683	0.110617	0.038878	0.472488	0.0208091
rs7444028	0.285593	0.123594	0.0433535	0.527833	0.0208474
rs2444972	-0.258749	0.11209	-0.478441	-0.0390576	0.0209762
rs6034640	-0.267756	0.116058	-0.495225	-0.0402864	0.02105
rs9530615	0.307616	0.133384	0.0461872	0.569044	0.0210975
rs12343926	-0.468702	0.203291	-0.867146	-0.0702587	0.0211347
rs2823434	0.29518	0.128036	0.0442348	0.546125	0.0211413
rs10951321	0.458023	0.19868	0.0686169	0.847429	0.0211482
rs17140038	-0.46702	0.202769	-0.864439	-0.0696009	0.0212667
rs1853252	0.327576	0.142324	0.0486252	0.606526	0.0213569
rs2760743	0.289631	0.125876	0.0429177	0.536344	0.0213964
rs406571	-0.282281	0.12276	-0.522887	-0.0416751	0.0214795
rs9312277	-0.305519	0.132885	-0.565969	-0.045068	0.0214985
rs1386693	0.457349	0.198948	0.0674176	0.84728	0.0215144
rs17565216	0.266232	0.115818	0.0392323	0.493232	0.0215218
rs216148	0.487429	0.212089	0.071743	0.903115	0.0215485
rs2878996	-0.278989	0.121401	-0.51693	-0.0410478	0.0215571
rs7622560	-0.280484	0.122075	-0.519747	-0.0412204	0.021583
rs391709	-0.321326	0.139867	-0.59546	-0.0471924	0.0215975
rs4750436	-0.257322	0.112033	-0.476903	-0.0377405	0.0216283
rs3780205	-0.444	0.193617	-0.823482	-0.0645184	0.021837
imm_6_127197562	0.535146	0.233389	0.077713	0.99258	0.0218514
imm_6_127237571	0.535146	0.233389	0.077713	0.99258	0.0218514
rs9284975	0.431681	0.188334	0.0625525	0.80081	0.0218999
seq_rs3813968	0.244991	0.106906	0.0354599	0.454523	0.0219254
imm_1_171372661	0.269197	0.1175	0.0389009	0.499494	0.0219615
seq_t1d_19_60405197_A_G	0.378574	0.165244	0.054703	0.702446	0.0219629
rs11805729	0.470257	0.205308	0.0678611	0.872652	0.0219925
rs7009701	0.338548	0.147809	0.048847	0.628248	0.021996
rs793186	0.394637	0.172384	0.0567716	0.732503	0.0220621
rs809285	0.238192	0.104101	0.0341582	0.442226	0.0221323
rs9294310	-0.41677	0.182166	-0.773808	-0.0597313	0.0221457
rs4886412	-0.273512	0.119598	-0.50792	-0.0391045	0.0221999
seq_rs10905916	-0.312846	0.136853	-0.581073	-0.0446193	0.0222541
rs12193103	-0.349157	0.1528	-0.64864	-0.0496734	0.0223098
rs773386	0.268599	0.117559	0.0381873	0.49901	0.0223246
imm_12_51526851	-0.516128	0.225929	-0.958942	-0.073315	0.022344
rs2897293	0.256663	0.112559	0.0360513	0.477274	0.0225928
rs12761922	0.247975	0.108769	0.0347928	0.461158	0.022617
imm_2_204494719	-0.270123	0.118499	-0.502376	-0.0378705	0.0226344
rs4463517	0.452027	0.1983	0.0633664	0.840687	0.0226366
X1kg_17_29529835	-0.416249	0.182689	-0.774312	-0.0581849	0.0226994
rs1356296	-0.500563	0.219708	-0.931183	-0.0699423	0.0227084
rs10502609	0.251604	0.110452	0.035122	0.468086	0.0227297
rs4397955	0.290446	0.12757	0.0404135	0.540478	0.0228006
rs2092101	-0.263024	0.115526	-0.489451	-0.0365978	0.0228007
imm_2_204160501	-0.590949	0.259591	-1.09974	-0.0821601	0.0228183
rs10897896	0.294437	0.129404	0.0408108	0.548063	0.0228855
rs6553578	0.381258	0.167654	0.0526615	0.709854	0.0229617
rs361210	0.265355	0.116742	0.0365448	0.494165	0.023026
rs1510480	0.240133	0.105671	0.0330217	0.447244	0.0230587
rs8030094	-0.314757	0.138534	-0.586278	-0.0432349	0.0230833
rs9935898	-0.260634	0.114742	-0.485523	-0.0357448	0.0231174
rs11708509	-0.327228	0.144146	-0.609748	-0.0447082	0.0232001
rs7678850	-0.280259	0.123476	-0.522268	-0.0382507	0.023223
rs9558453	-0.293788	0.129455	-0.547515	-0.0400601	0.0232431
rs1531993	-0.268844	0.118475	-0.50105	-0.0366372	0.0232559
rs12362447	0.318345	0.140344	0.0432767	0.593414	0.0233093
rs7796427	0.250222	0.110316	0.034006	0.466438	0.0233157
rs16964149	0.403346	0.178022	0.0544305	0.752262	0.0234688
imm_22_28950627	-0.315949	0.139466	-0.589297	-0.0426001	0.0234872
rs11067762	0.412266	0.182065	0.0554245	0.769107	0.0235505
rs1621364	0.255772	0.112968	0.0343582	0.477186	0.0235677
rs748344	0.25986	0.114793	0.0348707	0.48485	0.0235904
rs7279213	-0.337902	0.149288	-0.6305	-0.045303	0.0236095
rs16945236	0.398669	0.176271	0.0531852	0.744154	0.0237166
rs12607033	0.263243	0.116449	0.0350072	0.491479	0.0237849
rs2016848	0.238908	0.105698	0.0317441	0.446071	0.0238031
rs7716163	-0.307916	0.136287	-0.575034	-0.0407976	0.0238639
rs2723702	0.333459	0.147623	0.044124	0.622794	0.023892
rs1914842	-0.595856	0.263794	-1.11288	-0.0788298	0.0238962
rs9999231	0.590817	0.261613	0.0780655	1.10357	0.0239229
rs10156534	0.307838	0.136317	0.0406612	0.575014	0.0239302
rs4983243	0.305105	0.135107	0.0402998	0.56991	0.0239304
rs966496	0.244209	0.108141	0.0322552	0.456162	0.0239312
rs6678420	0.257607	0.114081	0.0340121	0.481203	0.0239392
rs6735393	0.335746	0.148726	0.0442487	0.627243	0.0239779
imm_3_49788262	-0.432075	0.191406	-0.807223	-0.0569265	0.0239845
rs16999076	0.310051	0.137421	0.0407104	0.579391	0.0240575
imm_7_153023411	-0.482912	0.214083	-0.902507	-0.0633171	0.024088
rs9589196	0.268096	0.118872	0.0351107	0.501082	0.0241127
imm_17_35144642	-0.622092	0.27588	-1.16281	-0.0813772	0.0241373
vh_8_7736013	0.434834	0.192869	0.0568184	0.812849	0.0241609
ccc_5_149772793_C_A	-0.376006	0.1669	-0.703124	-0.0488878	0.0242667
rs2175063	0.338781	0.150413	0.0439775	0.633585	0.0243007
imm_3_58204904	0.537758	0.238774	0.0697695	1.00575	0.024312
rs3118292	-0.447234	0.198762	-0.836801	-0.0576668	0.024443
rs7151906	0.36016	0.160199	0.0461754	0.674146	0.0245634
rs1348542	-0.32482	0.144586	-0.608204	-0.0414362	0.0246689
rs6970136	0.25565	0.113829	0.0325498	0.478751	0.0247093
rs1426918	-0.262389	0.116845	-0.491401	-0.0333761	0.0247292
imm_1_199137860	0.387461	0.17261	0.0491521	0.725769	0.0247859
rs12956753	0.291092	0.129737	0.0368126	0.545371	0.0248509
imm_1_17470308	-0.303617	0.135357	-0.568911	-0.0383222	0.0248914
rs1191386	-0.253784	0.113201	-0.475654	-0.0319145	0.0249684
rs7235689	-0.602156	0.268671	-1.12874	-0.0755713	0.0250104
rs1547134	-0.279049	0.124526	-0.523114	-0.0349827	0.0250331
rs9686721	0.308181	0.137526	0.0386348	0.577727	0.0250331
rs2624435	-0.289764	0.129334	-0.543254	-0.0362734	0.0250632
rs2468076	-0.247724	0.110627	-0.464549	-0.0308983	0.0251387
rs7692865	0.24625	0.109978	0.0306967	0.461803	0.0251507
imm_12_122054346	0.397343	0.177459	0.0495291	0.745156	0.0251517
rs7652000	0.389018	0.173754	0.0484659	0.72957	0.0251626
rs4543487	-0.273104	0.122019	-0.512257	-0.0339498	0.0252082
rs7842762	-0.268013	0.119751	-0.502721	-0.0333043	0.0252161
rs1890564	-0.407077	0.181925	-0.763643	-0.0505112	0.0252463
rs2877796	0.269439	0.120415	0.0334305	0.505447	0.0252477
imm_16_11373675	0.360102	0.160983	0.0445809	0.675624	0.0252933
rs2637656	-0.343739	0.153733	-0.64505	-0.0424278	0.0253552
rs4839713	-0.271746	0.121557	-0.509994	-0.0334979	0.0253821
rs1462975	-0.48559	0.21722	-0.911334	-0.0598459	0.0253864
rs7801495	0.276577	0.123724	0.0340824	0.519072	0.0253888
rs16822996	0.257632	0.115304	0.0316398	0.483625	0.025459
rs673567	0.318212	0.142468	0.0389798	0.597445	0.0255115
rs8064192	0.265945	0.11907	0.0325727	0.499317	0.0255144
rs11636139	0.263049	0.117795	0.0321747	0.493923	0.025542
rs305061	0.264358	0.118433	0.032234	0.496482	0.025606
rs38332	-0.309298	0.138823	-0.581386	-0.0372095	0.0258805
vh_14_38614950	0.46812	0.210168	0.0561989	0.880042	0.025923
rs7163696	-0.322541	0.144965	-0.606668	-0.038414	0.0260845
imm_10_64031236	0.318224	0.143036	0.0378784	0.59857	0.0260959
rs2252080	-0.492189	0.221339	-0.926006	-0.0583718	0.0261697
rs412218	-0.252476	0.113555	-0.475041	-0.0299117	0.0261905
rs16865565	0.261656	0.11774	0.0308892	0.492423	0.0262621
rs406195	-0.245169	0.110325	-0.461402	-0.0289359	0.0262669
imm_16_31206440	-0.280202	0.126139	-0.52743	-0.0329729	0.0263262
rs1580098	0.252765	0.113859	0.0296058	0.475923	0.0264197
rs1474078	0.257682	0.116076	0.0301769	0.485188	0.026423
rs7150563	-0.270857	0.122014	-0.51	-0.0317151	0.0264259
rs17775172	-0.298069	0.134283	-0.561258	-0.0348793	0.0264385
rs1828098	0.253336	0.114192	0.0295246	0.477148	0.0265196
rs2632538	-0.267916	0.120803	-0.504686	-0.0311466	0.0265689
rs9350206	0.299547	0.135144	0.034669	0.564425	0.0266575
rs9566443	0.352868	0.159207	0.0408285	0.664907	0.0266632
rs335519	-0.246382	0.111178	-0.464287	-0.0284772	0.0266843
rs10258710	0.269104	0.121451	0.0310643	0.507143	0.0267093
X1kg_8_11315351	-0.408406	0.184337	-0.7697	-0.0471118	0.0267232
rs707513	0.248432	0.112168	0.0285866	0.468278	0.0267725
rs1860312	-0.315961	0.142772	-0.595788	-0.0361328	0.0268946
rs2961669	0.261139	0.118069	0.029729	0.492549	0.0269834
rs7258465	-0.257801	0.116575	-0.486283	-0.0293188	0.0270036
rs852564	0.245571	0.111171	0.027681	0.463462	0.0271774
rs7787316	-0.490198	0.222092	-0.92549	-0.054905	0.0273014
rs3212191	0.292251	0.132429	0.0326957	0.551806	0.0273241
rs13169504	-0.248914	0.112834	-0.470064	-0.0277639	0.0273823
rs12974005	-0.615978	0.279292	-1.16338	-0.0685756	0.0274192
rs12763775	0.312394	0.14166	0.0347452	0.590042	0.0274375
imm_5_35960971	-0.243521	0.110452	-0.460003	-0.0270381	0.027471
rs2993291	-0.269195	0.122133	-0.50857	-0.0298191	0.0275161
rs6759892	0.259281	0.117689	0.0286143	0.489948	0.0275878
rs2819091	0.245595	0.111534	0.0269933	0.464197	0.0276665
rs210179	-0.239634	0.108832	-0.452942	-0.0263269	0.0276747
rs613536	0.271068	0.123127	0.0297439	0.512393	0.0276982
rs4506911	0.50486	0.229552	0.0549463	0.954774	0.0278547
rs12657079	-0.453384	0.206156	-0.857443	-0.0493256	0.0278618
rs1950781	-0.447958	0.203699	-0.8472	-0.0487159	0.0278693
rs7218826	-0.245247	0.111602	-0.463983	-0.0265115	0.0279834
rs11681519	-0.284367	0.129448	-0.538081	-0.0306537	0.0280371
rs7697203	0.234727	0.106883	0.0252409	0.444214	0.0280834
rs904596	0.260486	0.118626	0.027983	0.492988	0.0281022
rs12662308	-0.438355	0.199784	-0.829925	-0.0467852	0.0282252
seq_rs7316621	0.260496	0.118811	0.0276312	0.493361	0.0283413
rs12600041	-0.304586	0.138939	-0.576902	-0.0322704	0.0283631
rs16892963	-0.429885	0.196173	-0.814377	-0.0453935	0.0284258
rs7102814	0.529057	0.241434	0.0558543	1.00226	0.0284296
rs6018589	-0.522793	0.238608	-0.990456	-0.0551304	0.0284508
imm_1_17546809	0.431878	0.197141	0.0454879	0.818268	0.0284734
imm_6_159338281	0.298532	0.136346	0.0312977	0.565765	0.0285598
rs12098582	0.437295	0.199734	0.0458227	0.828767	0.0285691
rs7722849	-0.33332	0.152254	-0.631733	-0.0349075	0.0285798
rs10850369	-0.294885	0.134716	-0.558924	-0.0308464	0.0286014
X1kg_11_35080883	-0.24145	0.110325	-0.457683	-0.0252169	0.0286308
rs12202135	0.33889	0.154887	0.0353174	0.642463	0.0286707
imm_11_127805084	-0.231946	0.10602	-0.439742	-0.0241504	0.0286875
rs188611	-0.257278	0.11762	-0.487809	-0.0267475	0.0287155
rs17726002	0.480226	0.219665	0.0496919	0.910761	0.0288023
rs1014276	0.267387	0.122325	0.0276331	0.50714	0.0288257
rs11943216	-0.257359	0.117773	-0.48819	-0.0265283	0.0288732
rs8042370	-0.308156	0.141114	-0.584734	-0.0315785	0.028981
rs4266238	0.252917	0.115853	0.0258499	0.479984	0.0290291
rs7224155	0.364676	0.167085	0.0371951	0.692157	0.0290671
rs513136	0.244921	0.112247	0.0249201	0.464921	0.0291114
rs2207542	0.262584	0.120374	0.0266562	0.498512	0.0291531
rs7359564	0.279679	0.128211	0.0283904	0.530967	0.0291539
rs4757879	0.247047	0.113264	0.0250536	0.469041	0.0291716
rs430891	0.312796	0.143416	0.0317064	0.593886	0.0291801
rs4541502	-0.231996	0.106392	-0.44052	-0.0234714	0.0292148
rs173545	0.299064	0.137223	0.0301113	0.568016	0.0293022
rs3130783	-0.329769	0.151317	-0.626346	-0.0331927	0.0293077
rs13086080	0.428015	0.196431	0.0430167	0.813012	0.029335
rs136389	-0.264135	0.12125	-0.501781	-0.0264883	0.0293745
rs11764116	-0.343366	0.157628	-0.652311	-0.0344199	0.0293819
rs6076926	0.296515	0.136202	0.0295637	0.563467	0.029479
rs9879860	0.402987	0.185132	0.040134	0.76584	0.0294993
rs405119	0.280522	0.128929	0.0278246	0.533219	0.029572
rs2836981	0.250206	0.114999	0.0248112	0.475601	0.0295766
rs2462916	-0.339606	0.156127	-0.645608	-0.033603	0.0296157
rs9810930	0.271267	0.124749	0.0267639	0.51577	0.0296671
rs8037741	-0.459726	0.211466	-0.874193	-0.0452596	0.0297058
imm_7_51064468	0.274062	0.126167	0.0267795	0.521345	0.0298392
imm_2_204238194	0.310537	0.142961	0.0303381	0.590737	0.0298424
chr10.25278654	-0.550188	0.253362	-1.04677	-0.0536077	0.0298897
rs2355164	-0.321539	0.148109	-0.611828	-0.0312498	0.0299346
rs1798613	0.336643	0.155079	0.0326939	0.640593	0.0299475
rs7310543	-0.339243	0.156323	-0.645631	-0.032855	0.0299964
rs10789303	0.260243	0.119966	0.0251137	0.495372	0.0300596
rs1367731	0.445134	0.205342	0.0426699	0.847597	0.0301767
imm_4_25655573	-0.394128	0.181944	-0.750732	-0.0375236	0.0302958
rs7936503	-0.231759	0.106998	-0.441471	-0.0220465	0.0303105
rs2211712	-0.253751	0.117172	-0.483404	-0.0240977	0.0303399
rs16948609	-0.456737	0.210919	-0.870131	-0.0433422	0.0303528
rs3135024	0.248926	0.114986	0.0235573	0.474295	0.0304003
imm_22_35982708	-0.236821	0.10941	-0.451261	-0.022381	0.0304241
rs1330897	-0.286166	0.132236	-0.545345	-0.0269878	0.0304604
rs1864975	0.246849	0.114111	0.0231959	0.470502	0.0305228
rs6512506	-0.460227	0.212793	-0.877293	-0.0431609	0.030557
rs10922144	0.298485	0.138014	0.0279816	0.568988	0.0305636
rs928915	0.245511	0.113548	0.0229609	0.468062	0.0306046
rs755836	0.401707	0.185829	0.0374892	0.765926	0.030641
imm_1_113669114	-0.245451	0.11355	-0.468004	-0.0228977	0.0306477
rs10108135	0.379163	0.175417	0.0353519	0.722975	0.0306572
rs1491192	0.364276	0.168611	0.0338058	0.694747	0.0307371
rs7727530	0.381909	0.176811	0.035367	0.728452	0.0307733
rs12030855	-0.280797	0.130061	-0.535713	-0.0258813	0.0308535
rs11644322	-0.335482	0.155439	-0.640136	-0.0308273	0.0309054
rs925946	0.295518	0.136959	0.0270841	0.563953	0.0309498
rs1785061	0.23839	0.110509	0.0217961	0.454984	0.0309903
rs2385092	0.258411	0.119815	0.0235786	0.493243	0.0310247
rs2273668	-0.43472	0.201575	-0.829801	-0.0396396	0.0310358
rs10277542	0.247558	0.114869	0.0224183	0.472697	0.0311518
X1kg_18_41037461	0.247279	0.114752	0.0223705	0.472188	0.0311688
rs1501908	-0.262627	0.121994	-0.501731	-0.0235227	0.0313358
rs589927	0.237813	0.110488	0.0212603	0.454365	0.0313669
rs1910553	-0.263799	0.122568	-0.504027	-0.0235709	0.0313758
rs6508937	-0.335246	0.155786	-0.640581	-0.0299099	0.0314007
rs11643342	0.290974	0.135231	0.025927	0.556022	0.0314219
rs2043211	-0.268774	0.124942	-0.513655	-0.0238923	0.0314611
rs12913254	0.44568	0.207228	0.0395217	0.851839	0.0315014
rs4662019	0.260502	0.121186	0.0229821	0.498022	0.0315863
imm_22_35874863	-0.256517	0.119341	-0.490421	-0.0226131	0.031599
rs733460	-0.293256	0.136442	-0.560677	-0.0258355	0.0316094
rs7554327	0.232807	0.10834	0.0204638	0.445149	0.0316464
rs16852544	-0.272052	0.126604	-0.520192	-0.0239122	0.0316473
rs4906584	-0.279642	0.130148	-0.534727	-0.0245561	0.0316628
rs6547632	-0.277269	0.129074	-0.530248	-0.024289	0.0317024
rs17206779	0.243819	0.113512	0.0213407	0.466298	0.0317162
rs7497057	-0.292857	0.136367	-0.560131	-0.0255835	0.0317477
rs6749528	0.466234	0.217112	0.0407027	0.891766	0.0317585
rs13125519	-0.437614	0.203817	-0.837089	-0.0381399	0.031786
rs7319358	-0.253113	0.117963	-0.484316	-0.0219099	0.031897
rs11764334	0.254137	0.118454	0.0219711	0.486303	0.0319172
rs9461157	-0.258454	0.120474	-0.494579	-0.0223298	0.0319277
rs4809958	-0.312193	0.14554	-0.597447	-0.0269394	0.0319478
rs1942868	0.522661	0.243659	0.045098	1.00022	0.0319488
imm_5_40327748	0.24791	0.115585	0.021368	0.474452	0.0319662
imm_19_10477303	0.262249	0.122277	0.0225914	0.501907	0.0319752
rs10517277	0.466106	0.217335	0.0401366	0.892076	0.0319816
rs6065547	-0.255031	0.118921	-0.48811	-0.0219506	0.0319891
rs12458976	0.461508	0.215209	0.0397065	0.883309	0.0319956
rs2967481	-0.302103	0.140892	-0.578247	-0.0259584	0.0320163
rs6469840	0.253241	0.118106	0.0217579	0.484724	0.0320178
rs10122431	0.25926	0.120954	0.0221953	0.496325	0.0320757
rs12488623	-0.467649	0.21818	-0.895274	-0.040023	0.0320807
rs156820	0.298863	0.139449	0.0255482	0.572178	0.0320993
rs2163951	-0.498058	0.232394	-0.953542	-0.0425747	0.0320999
rs2014519	-0.262285	0.122387	-0.502158	-0.0224113	0.0321064
rs1558164	0.222115	0.103703	0.0188607	0.425369	0.0322066
seq_rs11257090	0.232831	0.108828	0.0195331	0.44613	0.0323992
rs731001	0.24195	0.113129	0.020222	0.463678	0.0324586
rs17616338	-0.370073	0.173158	-0.709457	-0.0306899	0.0325817
rs17421818	0.369567	0.172947	0.0305967	0.708538	0.032608
rs3911890	0.303207	0.141947	0.0249953	0.581419	0.0326751
rs6771702	-0.236873	0.110902	-0.454238	-0.0195082	0.0326902
rs805732	0.405924	0.190058	0.033417	0.778431	0.0326966
rs6700130	-0.310259	0.145366	-0.595172	-0.0253459	0.0328164
rs2856029	0.354382	0.166071	0.0288877	0.679875	0.03285
rs2380571	0.318084	0.149076	0.0259013	0.610268	0.0328666
rs1480972	-0.273746	0.12838	-0.525367	-0.0221246	0.0329821
rs2808783	-0.322642	0.151328	-0.61924	-0.0260438	0.0330015
rs2182965	-0.264781	0.124259	-0.508324	-0.021239	0.0330982
imm_6_126485130	-0.289979	0.136094	-0.556718	-0.0232391	0.0331121
imm_1_196183014	-0.452812	0.212537	-0.869377	-0.0362462	0.03313
rs7096433	-0.240683	0.112986	-0.462132	-0.019234	0.0331554
rs2288247	0.242474	0.11389	0.0192532	0.465694	0.033253
X1kg_1_93260427	-0.279309	0.131216	-0.536488	-0.0221298	0.0332861
imm_19_10380560	-0.450882	0.211909	-0.866216	-0.035548	0.0333607
rs13286908	-0.303252	0.142527	-0.5826	-0.0239032	0.0333642
rs3739461	-0.287915	0.135362	-0.553221	-0.0226097	0.0334205
rs6507823	-0.284725	0.133874	-0.547114	-0.022336	0.0334361
imm_5_35930298	0.337293	0.158605	0.0264329	0.648153	0.0334515
imm_11_127861938	-0.299006	0.140694	-0.574761	-0.0232514	0.0335678
rs12602262	0.431147	0.202967	0.0333384	0.828956	0.0336518
rs1041367	0.238596	0.112336	0.0184214	0.458771	0.0336745
rs7583902	0.344248	0.162083	0.0265717	0.661925	0.0336783
rs2425463	0.438489	0.206507	0.0337421	0.843236	0.0337238
rs11102159	0.260843	0.122848	0.020064	0.501621	0.0337298
rs11140090	-0.270344	0.12737	-0.519986	-0.020703	0.0337953
rs7762289	-0.523323	0.246636	-1.00672	-0.0399243	0.0338512
rs975815	0.245462	0.115693	0.0187092	0.472215	0.0338647
rs891345	-0.405838	0.191326	-0.78083	-0.0308473	0.0339055
rs12735195	0.245263	0.115633	0.0186262	0.4719	0.0339181
vh_1_47171083	0.401267	0.18924	0.0303638	0.772171	0.033971
rs10817748	0.314681	0.148416	0.0237901	0.605572	0.0339844
imm_19_53900790	0.237216	0.111888	0.0179193	0.456512	0.0339961
imm_17_35273667	-0.370221	0.174691	-0.71261	-0.0278325	0.0340662
rs12444022	0.422004	0.199416	0.0311549	0.812852	0.0343283
rs4234835	0.233663	0.110436	0.0172124	0.450113	0.0343599
rs1452606	-0.24802	0.117271	-0.477866	-0.0181734	0.0344356
rs9378365	-0.274055	0.129674	-0.528211	-0.0198988	0.0345651
imm_2_68396798	0.458898	0.21714	0.0333106	0.884486	0.0345691
rs2821184	0.250545	0.118662	0.0179721	0.483118	0.0347362
rs1801262	0.222291	0.105287	0.0159318	0.42865	0.0347481
rs4877240	0.233025	0.110381	0.0166828	0.449368	0.0347635
imm_1_17551300	0.251081	0.118935	0.0179723	0.484189	0.0347659
rs5950	0.421439	0.199665	0.0301026	0.812775	0.0347956
imm_9_4230611	-0.234364	0.111038	-0.451995	-0.0167339	0.0348008
rs2503876	0.235016	0.111349	0.0167757	0.453255	0.0348047
rs6124476	-0.252675	0.119727	-0.487336	-0.0180137	0.0348222
rs1970730	0.235844	0.111774	0.0167701	0.454918	0.0348584
rs12867703	0.512999	0.243134	0.0364646	0.989534	0.0348634
rs2625210	0.237415	0.112531	0.016858	0.457972	0.0348781
imm_3_50497067	-0.295959	0.140379	-0.571098	-0.020821	0.0350065
rs4653279	-0.261004	0.123803	-0.503653	-0.0183557	0.0350111
rs2254956	0.284181	0.134811	0.0199573	0.548405	0.0350307
rs11729950	-0.24822	0.117761	-0.479028	-0.0174117	0.0350466
rs999224	0.271021	0.12859	0.018988	0.523053	0.0350633
rs4583815	0.237973	0.112917	0.0166605	0.459286	0.0350733
imm_12_9810067	0.374205	0.17756	0.026195	0.722216	0.0350749
rs4544246	0.275624	0.130793	0.0192746	0.531974	0.0350889
rs915611	0.268656	0.127519	0.0187242	0.518589	0.035135
rs1160047	0.24542	0.116545	0.0169952	0.473844	0.0352227
rs1658957	0.236157	0.112152	0.0163439	0.45597	0.0352309
rs1013411	0.235956	0.112124	0.0161975	0.455714	0.0353414
rs13127074	-0.256611	0.12195	-0.495628	-0.0175936	0.0353581
rs10473594	-0.264767	0.125868	-0.511463	-0.0180704	0.0354194
rs719379	0.232409	0.110504	0.015826	0.448993	0.03545
imm_2_162706206	0.25252	0.120095	0.0171378	0.487902	0.035495
rs4663351	0.363773	0.173071	0.0245598	0.702986	0.0355647
imm_6_159450583	-0.290186	0.138148	-0.560951	-0.0194212	0.0356808
rs4823569	0.25301	0.120455	0.0169214	0.489098	0.0356899
rs1888274	0.336649	0.16034	0.0223879	0.65091	0.0357648
imm_6_159265651	-0.250055	0.119109	-0.483503	-0.0166065	0.0357828
rs6100145	-0.354633	0.168946	-0.685762	-0.0235045	0.0358091
rs11681903	0.310268	0.147856	0.0204754	0.600061	0.0358658
rs220471	-0.273839	0.130516	-0.529647	-0.0180318	0.0358944
X1kg_1_171568139	-0.251259	0.119772	-0.486007	-0.0165109	0.0359213
rs12449118	0.35913	0.171224	0.0235364	0.694724	0.0359561
rs16885921	-0.320624	0.152896	-0.620296	-0.0209527	0.0359933
rs2271539	0.24572	0.117272	0.0158703	0.47557	0.036145
imm_6_127142072	-0.241035	0.115062	-0.466553	-0.0155171	0.0361868
rs13229008	0.373944	0.178528	0.0240365	0.723852	0.0362065
rs11655381	-0.279653	0.133517	-0.541341	-0.0179643	0.0362145
rs1188183	-0.241956	0.115536	-0.468402	-0.0155105	0.036241
rs2129586	-0.502865	0.240139	-0.973529	-0.0322012	0.0362548
rs3909824	-0.25456	0.121637	-0.492964	-0.0161556	0.0363686
rs11628191	0.356959	0.170568	0.0226508	0.691267	0.0363706
rs17679032	-0.299367	0.143057	-0.579752	-0.0189805	0.0363811
rs2695573	0.257436	0.123022	0.016318	0.498555	0.0363842
rs7333181	-0.339915	0.16244	-0.658292	-0.0215382	0.0363889
rs13027438	-0.232458	0.111118	-0.450246	-0.0146696	0.0364402
rs8085075	0.233605	0.111671	0.0147335	0.452476	0.0364474
rs6099755	-0.446112	0.213269	-0.86411	-0.028113	0.0364579
rs4985416	0.245707	0.117483	0.0154445	0.475969	0.0364899
rs2371807	-0.266911	0.127639	-0.51708	-0.0167424	0.0365161
imm_10_90046132	0.315725	0.151057	0.019659	0.61179	0.0366082
imm_12_56540648	0.261832	0.125297	0.0162539	0.507411	0.036646
rs7029485	-0.244108	0.11683	-0.473091	-0.0151241	0.0366702
imm_10_6139051	0.301605	0.144349	0.0186861	0.584524	0.0366704
X1kg_8_79549615	-0.240409	0.115068	-0.465938	-0.0148799	0.0366827
rs1372631	-0.266987	0.127837	-0.517542	-0.0164314	0.0367529
rs2255684	-0.255576	0.12242	-0.495515	-0.0156381	0.0368244
X1kg_14_87431190	0.236978	0.113532	0.0144585	0.459497	0.0368597
rs16933362	-0.363521	0.174168	-0.704885	-0.022158	0.0368713
rs2146195	-0.362124	0.173509	-0.702196	-0.0220528	0.0368825
rs1434254	-0.233283	0.111809	-0.452424	-0.0141423	0.0369378
rs6983236	0.348551	0.167112	0.0210184	0.676085	0.0370023
rs508757	-0.273206	0.131076	-0.530111	-0.0163019	0.0371298
rs167567	-0.372936	0.17899	-0.72375	-0.0221221	0.0372004
rs2254073	-0.327776	0.157435	-0.636342	-0.0192102	0.0373439
rs1002897	0.384506	0.184773	0.0223582	0.746653	0.0374368
rs569255	-0.242037	0.116327	-0.470034	-0.0140393	0.0374657
rs1502470	-0.232116	0.111572	-0.450792	-0.013439	0.0374874
X1kg_19_18265936	0.234385	0.112663	0.0135683	0.455201	0.0374892
rs7927541	-0.254677	0.122433	-0.494642	-0.0147129	0.0375132
X1kg_2_241278346	0.274427	0.131929	0.0158518	0.533002	0.0375147
seq_rs2226917	0.247104	0.118815	0.0142304	0.479978	0.03755
imm_6_138202706	0.249201	0.119917	0.0141676	0.484235	0.0376993
rs7839808	-0.403756	0.19439	-0.784755	-0.0227582	0.037798
rs6847766	0.252014	0.121394	0.0140863	0.489942	0.0378937
rs2052214	0.304747	0.14684	0.0169465	0.592548	0.037952
rs1940979	0.221102	0.10655	0.012268	0.429936	0.037977
rs7546417	-0.315909	0.152316	-0.614443	-0.017374	0.0380766
seq_rs595872	-0.41261	0.198966	-0.802576	-0.0226441	0.0381004
rs9316977	0.236783	0.114182	0.0129902	0.460575	0.0381043
rs10951674	0.354886	0.171185	0.0193694	0.690403	0.0381618
rs10917718	0.245817	0.118575	0.0134134	0.47822	0.0381643
rs11611755	-0.234672	0.113225	-0.456589	-0.0127563	0.038207
rs1925857	-0.243611	0.117542	-0.473989	-0.0132325	0.0382151
rs10435834	-0.236964	0.114345	-0.461076	-0.0128519	0.0382319
rs918107	0.305422	0.147385	0.0165517	0.594292	0.0382406
rs928995	-0.246051	0.118737	-0.478771	-0.01333	0.0382441
rs4942359	-0.260193	0.125605	-0.506375	-0.0140117	0.0383105
vh_19_49163092	-0.365025	0.176354	-0.710673	-0.0193765	0.0384677
rs12453610	0.243701	0.117763	0.0128887	0.474513	0.0385077
rs974528	-0.240188	0.116116	-0.467772	-0.012605	0.0385913
rs265318	-0.370391	0.17908	-0.72138	-0.0194011	0.0386116
imm_5_96030100	-0.502356	0.24293	-0.97849	-0.0262214	0.0386492
rs2442475	-0.271148	0.131132	-0.528161	-0.0141345	0.0386633
rs6889241	-0.271992	0.131592	-0.529907	-0.014076	0.0387407
imm_6_127204099	0.237595	0.114984	0.0122299	0.462961	0.0387977
imm_16_11032794	0.580207	0.280847	0.0297559	1.13066	0.0388366
rs4141589	0.393954	0.190694	0.0202013	0.767707	0.038838
imm_2_181840376	0.359686	0.174149	0.0183597	0.701012	0.0388862
rs263272	0.262521	0.12713	0.0133513	0.511691	0.0389244
rs6457499	0.233095	0.112919	0.0117781	0.454411	0.0389921
rs7773966	-0.323705	0.156824	-0.631074	-0.0163355	0.0390055
rs8066255	0.27482	0.13321	0.0137325	0.535907	0.0391076
imm_5_96158099	-0.239409	0.116062	-0.466887	-0.0119317	0.0391346
rs4894645	-0.309802	0.150284	-0.604353	-0.0152511	0.0392605
imm_2_181677625	-0.240816	0.116829	-0.469797	-0.0118352	0.0392775
rs9998852	0.219596	0.106556	0.0107504	0.428442	0.039317
imm_6_34682515	-0.36089	0.175168	-0.704213	-0.0175676	0.0393743
rs880636	-0.28073	0.136298	-0.54787	-0.0135908	0.0394294
rs2276346	0.231448	0.112412	0.0111257	0.451771	0.0395003
rs17784454	0.353732	0.171926	0.0167641	0.690701	0.0396408
imm_1_113735827	-0.28233	0.137243	-0.551321	-0.0133384	0.0396716
rs2569537	0.31301	0.152161	0.0147808	0.611239	0.0396763
rs163291	-0.232208	0.112897	-0.453482	-0.0109333	0.0397048
rs833068	-0.229603	0.111725	-0.44858	-0.0106269	0.0398712
rs1966539	-0.502745	0.244639	-0.98223	-0.0232608	0.0398746
rs17160355	-0.325981	0.158643	-0.636915	-0.0150474	0.0398969
rs11219024	0.349626	0.170158	0.0161221	0.68313	0.0399069
rs10737861	0.26854	0.130773	0.0122302	0.524849	0.0400254
rs10077272	0.226762	0.110429	0.0103259	0.443198	0.0400269
rs12241064	0.381513	0.185835	0.0172836	0.745742	0.0400755
rs13418468	0.224944	0.109622	0.0100882	0.439799	0.0401705
rs1444569	-0.230721	0.11245	-0.451119	-0.0103236	0.040192
rs207629	-0.285839	0.139316	-0.558895	-0.012784	0.0401963
seq_rs16831052	-0.419642	0.204534	-0.820522	-0.0187625	0.0401992
rs10460330	-0.252966	0.123338	-0.494703	-0.0112282	0.0402669
rs8103241	-0.240993	0.117538	-0.471363	-0.0106233	0.0403307
rs6658976	-0.501219	0.244509	-0.980447	-0.0219912	0.0403738
rs1860223	-0.277592	0.135427	-0.543025	-0.0121586	0.0403895
rs2001792	0.255769	0.124805	0.0111546	0.500383	0.0404289
rs9927624	0.334424	0.163188	0.014582	0.654266	0.0404307
imm_3_46445658	-0.450241	0.219714	-0.880874	-0.0196092	0.0404413
rs9366320	-0.238156	0.116232	-0.465967	-0.0103456	0.0404649
rs6972296	0.328427	0.16034	0.0141663	0.642688	0.0405291
rs4380850	-0.273685	0.133695	-0.535723	-0.0116479	0.0406496
rs1980599	0.25734	0.125788	0.0107995	0.503881	0.0407742
rs2040897	0.233545	0.114206	0.00970635	0.457384	0.0408594
X1kg_8_11318147	0.399498	0.1954	0.0165216	0.782475	0.0409025
rs1824682	0.266833	0.130521	0.0110159	0.522649	0.0409177
vh_5_153776677	0.523438	0.256131	0.0214304	1.02545	0.0409898
imm_10_90168800	0.533904	0.261262	0.0218403	1.04597	0.0409971
rs17639557	-0.219393	0.107368	-0.429831	-0.00895496	0.041016
rs2830050	-0.288694	0.141295	-0.565627	-0.0117611	0.0410325
rs2247051	-0.27139	0.132844	-0.531759	-0.0110206	0.0410601
imm_8_11364395	0.511233	0.250346	0.0205637	1.0019	0.0411411
rs1836860	-0.237198	0.116223	-0.464991	-0.00940386	0.0412632
imm_4_102925041	-0.271607	0.133097	-0.532472	-0.0107429	0.0412828
rs9835273	0.347115	0.170108	0.0137103	0.68052	0.0412944
rs10135255	-0.444483	0.217826	-0.871415	-0.0175513	0.0412967
rs1532268	0.247834	0.121466	0.00976536	0.485902	0.0413145
rs10158990	0.22929	0.11258	0.00863716	0.449942	0.0416817
rs16898781	0.506842	0.248962	0.0188864	0.994798	0.041768
imm_10_61951240	-0.406219	0.199583	-0.797395	-0.0150424	0.0418174
X1kg_1_159574557	-0.238828	0.117361	-0.468851	-0.008805	0.041852
rs17310240	0.353656	0.173851	0.0129143	0.694397	0.0419266
rs7926133	-0.29754	0.146288	-0.584258	-0.0108215	0.0419578
rs6134722	0.300316	0.147705	0.0108205	0.589812	0.0420302
rs16898507	-0.524134	0.257993	-1.02979	-0.0184758	0.0421964
rs4427850	0.235906	0.116123	0.00830947	0.463502	0.0422021
rs1526070	0.235786	0.116068	0.00829646	0.463275	0.0422101
imm_1_2511290	-0.255531	0.125837	-0.502166	-0.00889573	0.0422898
imm_11_626929	0.361888	0.178226	0.0125707	0.711206	0.0423062
imm_13_43157766	0.23316	0.114958	0.00784568	0.458475	0.0425386
imm_16_11172367	-0.497991	0.245533	-0.979228	-0.0167546	0.0425397
rs4903097	0.247125	0.121851	0.00830079	0.48595	0.0425514
rs1329440	-0.286542	0.141307	-0.563497	-0.00958588	0.0425805
rs4547623	0.239783	0.118256	0.00800591	0.47156	0.0425946
rs1538408	-0.31754	0.156608	-0.624486	-0.0105932	0.0426005
rs9783215	0.550953	0.271736	0.0183603	1.08355	0.0426082
rs6939589	0.239549	0.118189	0.00790376	0.471194	0.042679
imm_17_35395162	0.30721	0.151577	0.0101244	0.604297	0.0426872
rs17116453	-0.369993	0.182584	-0.727852	-0.0121347	0.0427213
imm_15_36755514	0.250246	0.123494	0.00820175	0.492291	0.0427261
rs12997801	0.36637	0.180848	0.0119143	0.720826	0.0427808
rs12260682	-0.54478	0.269014	-1.07204	-0.0175217	0.0428574
rs17471142	0.237507	0.117302	0.00760029	0.467414	0.0428924
rs1792587	-0.215479	0.106428	-0.424073	-0.00688449	0.0429032
rs12737233	0.31015	0.153312	0.00966428	0.610636	0.0430731
rs7589966	-0.265949	0.131498	-0.523681	-0.00821751	0.0431293
rs6549411	0.298198	0.147482	0.00913735	0.587258	0.0431847
rs9322366	-0.427916	0.211669	-0.84278	-0.0130513	0.0432153
rs9534562	0.257255	0.12732	0.00771107	0.506798	0.0433286
rs7913668	0.449438	0.222442	0.0134601	0.885416	0.0433342
rs384187	-0.314715	0.155765	-0.620009	-0.00942072	0.0433373
X1kg_5_159869114	0.587942	0.290998	0.0175972	1.15829	0.0433382
X1kg_2_241232349	0.334731	0.165735	0.00989616	0.659567	0.0434172
rs16905552	-0.336718	0.166848	-0.663735	-0.00970087	0.0435803
rs12923125	-0.352827	0.174851	-0.69553	-0.0101248	0.0436049
rs12108156	0.348163	0.172552	0.00996762	0.686357	0.0436194
rs2837362	-0.269628	0.133637	-0.531552	-0.007705	0.0436308
rs464367	-0.253545	0.125683	-0.499879	-0.00721152	0.0436598
X1kg_1_159627076	-0.239115	0.118554	-0.471476	-0.00675373	0.0437027
rs11927186	-0.272604	0.135161	-0.537515	-0.00769357	0.0437075
rs2190731	-0.24307	0.120521	-0.479288	-0.00685243	0.0437143
ccc_10_94357013_A_G	0.469452	0.232874	0.0130276	0.925877	0.0438098
rs5995463	0.221994	0.110122	0.00615893	0.437829	0.0438113
rs445114	0.245235	0.121679	0.00674856	0.483721	0.04386
rs6480721	0.325527	0.161666	0.0086668	0.642386	0.0440544
imm_3_46506148	-0.221218	0.109875	-0.436569	-0.00586654	0.0440771
rs8017311	-0.25362	0.125982	-0.500541	-0.00669889	0.0441002
rs4968000	-0.229746	0.114135	-0.453446	-0.00604665	0.0441207
rs326401	0.294118	0.146145	0.00767846	0.580557	0.0441668
rs4683870	-0.264902	0.131643	-0.522919	-0.00688624	0.0441911
rs12638485	0.364494	0.181164	0.00942002	0.719568	0.044224
rs8063416	-0.213936	0.106356	-0.42239	-0.00548097	0.0442729
rs7571452	-0.23435	0.116562	-0.462807	-0.0058939	0.0443753
rs17021319	-0.436803	0.217316	-0.862734	-0.0108727	0.0444316
imm_16_11297585	-0.208124	0.103545	-0.411069	-0.00517893	0.0444333
imm_1_7836177	0.394199	0.196141	0.00977055	0.778628	0.0444547
rs135059	-0.253553	0.126168	-0.500837	-0.00626866	0.0444683
imm_3_48826874	0.615916	0.306545	0.0150984	1.21673	0.0445141
rs738665	-0.236124	0.117652	-0.466718	-0.00553071	0.0447525
rs17368333	0.251388	0.125276	0.00585189	0.496925	0.0447842
imm_2_61581489	0.43851	0.218577	0.0101073	0.866912	0.0448343
rs3791268	0.310324	0.154695	0.0071276	0.61352	0.0448521
rs13002270	0.304964	0.152039	0.00697322	0.602954	0.0448745
rs1469366	0.34048	0.169749	0.00777733	0.673183	0.0448797
rs3793647	-0.357815	0.178411	-0.707495	-0.00813513	0.044903
rs10847807	-0.299769	0.149498	-0.59278	-0.00675834	0.0449448
rs7930238	-0.517941	0.258373	-1.02434	-0.0115397	0.045003
rs626014	0.24323	0.121361	0.00536772	0.481093	0.0450493
rs11211100	-0.273556	0.136531	-0.541152	-0.00595939	0.0451116
rs11779459	-0.231041	0.115316	-0.457055	-0.00502664	0.0451178
rs2286461	0.228462	0.11406	0.00490796	0.452015	0.045178
rs1074801	0.210022	0.104873	0.004474	0.415569	0.0452176
imm_22_35910388	-0.214579	0.107156	-0.424601	-0.0045573	0.0452317
rs17571870	-0.437392	0.21855	-0.865741	-0.0090428	0.0453557
imm_4_25694644	0.322245	0.16115	0.0063959	0.638093	0.0455377
rs1489101	0.221704	0.110884	0.00437645	0.439032	0.0455615
rs12551330	-0.327749	0.163971	-0.649127	-0.00637062	0.0456283
imm_1_114303491	-0.516853	0.258641	-1.02378	-0.00992663	0.0456794
rs3094116	-0.212141	0.106167	-0.420225	-0.00405794	0.0456965
rs177465	-0.223186	0.111696	-0.442106	-0.00426538	0.0457002
rs4940366	-0.24593	0.123112	-0.487226	-0.00463441	0.0457592
rs16858884	-0.224818	0.112544	-0.4454	-0.00423608	0.0457597
rs11976450	-0.220802	0.110597	-0.437568	-0.00403667	0.0458835
imm_21_39395067	0.365284	0.183024	0.00656337	0.724006	0.045953
rs17818608	0.397849	0.199348	0.00713365	0.788563	0.0459613
rs6937432	-0.287073	0.143858	-0.569031	-0.00511624	0.0459853
seq_rs4658030	-0.288558	0.144645	-0.572058	-0.00505797	0.0460503
rs4794154	0.303548	0.152173	0.00529397	0.601802	0.0460698
imm_9_122738501	-0.313168	0.156999	-0.620881	-0.00545529	0.0460744
imm_2_181680045	0.236351	0.118503	0.00408975	0.468612	0.0461001
rs2706807	-0.515921	0.258685	-1.02293	-0.00890652	0.046109
rs1837971	-0.234821	0.117742	-0.465591	-0.00405095	0.0461117
rs10185378	-0.378995	0.190111	-0.751607	-0.00638385	0.046202
rs10180263	-0.284634	0.142828	-0.564572	-0.00469655	0.0462782
rs7105372	0.267957	0.13454	0.00426284	0.531652	0.0464096
rs1147377	0.249515	0.125295	0.00394088	0.495089	0.0464351
rs1957026	-0.219273	0.11011	-0.435084	-0.00346226	0.0464361
rs4917718	-0.22627	0.113636	-0.448992	-0.00354775	0.0464606
rs578030	0.250389	0.125768	0.0038875	0.49689	0.0464947
rs4697007	0.233754	0.117442	0.0035729	0.463935	0.0465483
rs8054693	-0.25141	0.126321	-0.498995	-0.00382512	0.046564
imm_22_35900030	0.258788	0.130036	0.00392227	0.513653	0.0465769
imm_1_171061287	0.370765	0.186368	0.00549113	0.736039	0.046654
rs994901	-0.241998	0.121721	-0.480567	-0.00343003	0.0467958
imm_22_35951391	-0.225721	0.113561	-0.448296	-0.0031463	0.0468482
rs7430259	-0.363462	0.182881	-0.721902	-0.00502191	0.0468754
rs4763076	-0.237336	0.119436	-0.471427	-0.00324522	0.0469074
rs7843077	0.355201	0.17876	0.00483841	0.705564	0.046919
rs2939817	0.222968	0.112223	0.00301511	0.44292	0.0469411
rs10852366	0.211646	0.106543	0.0028257	0.420466	0.0469794
rs1693965	0.26262	0.132217	0.00347984	0.52176	0.0470019
rs2108636	-0.232017	0.116815	-0.46097	-0.00306405	0.0470118
imm_21_44430158	0.277241	0.139595	0.0036396	0.550842	0.0470293
imm_2_102035232	0.249444	0.125624	0.00322501	0.495663	0.0470738
rs7806357	0.248736	0.125297	0.00315782	0.494313	0.0471259
rs1980572	0.229344	0.115572	0.00282675	0.455862	0.0472087
rs11771999	-0.220123	0.11093	-0.437542	-0.00270515	0.0472168
rs13174365	-0.296457	0.149398	-0.589271	-0.00364251	0.0472174
rs7279660	0.234499	0.118184	0.00286363	0.466135	0.0472342
rs17674591	-0.342578	0.172755	-0.681172	-0.00398408	0.0473645
X1kg_5_173223583	0.22222	0.112076	0.0025548	0.441886	0.0473943
rs5752235	0.246703	0.124533	0.00262227	0.490784	0.0475889
rs9391858	-0.486883	0.245787	-0.968617	-0.00514884	0.0476011
rs8101097	-0.260311	0.13142	-0.517888	-0.00273288	0.0476183
rs10044564	0.282264	0.142512	0.00294605	0.561583	0.0476321
imm_5_96402175	-0.287348	0.145099	-0.571736	-0.0029589	0.0476635
rs4937626	0.337671	0.170546	0.00340734	0.671934	0.0477099
rs10265554	-0.320537	0.161902	-0.63786	-0.00321453	0.0477239
rs7753809	-0.234688	0.118572	-0.467085	-0.00229132	0.0477836
rs7686244	0.235007	0.118738	0.00228379	0.46773	0.0477938
rs13181461	0.406262	0.205308	0.00386591	0.808658	0.0478392
rs2681472	0.313008	0.158231	0.00288112	0.623134	0.0479093
rs12286870	-0.271317	0.137161	-0.540147	-0.0024862	0.0479185
rs1363630	0.222025	0.112286	0.00194778	0.442102	0.0480065
rs1403257	0.232246	0.117465	0.00201832	0.462474	0.0480251
rs548349	-0.575498	0.291135	-1.14611	-0.00488298	0.0480715
rs2160080	0.286454	0.14492	0.00241505	0.570492	0.0480836
rs13294064	0.268868	0.136087	0.00214265	0.535594	0.0481878
rs2828514	-0.262082	0.132667	-0.522104	-0.00205876	0.0482134
rs2680344	0.259252	0.131241	0.00202358	0.51648	0.0482247
rs1372942	-0.278033	0.140765	-0.553927	-0.00213886	0.0482502
X1kg_2_199314605	-0.225766	0.114316	-0.449822	-0.00171093	0.048276
rs2742234	0.240321	0.121726	0.00174169	0.478899	0.0483508
rs4755620	0.277809	0.140742	0.00195891	0.553659	0.0483951
rs2440352	0.333573	0.169046	0.00224951	0.664897	0.0484647
imm_17_36131398	0.221473	0.112275	0.00141815	0.441529	0.0485417
rs10519874	0.232514	0.117883	0.00146721	0.46356	0.0485628
rs4866929	0.21966	0.111372	0.00137603	0.437945	0.0485732
rs12423521	0.212437	0.10771	0.00133053	0.423544	0.0485734
rs8005677	0.235483	0.119427	0.00140975	0.469555	0.0486361
rs10987655	-0.417879	0.211955	-0.833302	-0.0024558	0.048661
rs243836	-0.223949	0.113591	-0.446583	-0.00131448	0.0486626
rs9567440	0.292716	0.148505	0.00165284	0.58378	0.0487131
rs1917950	-0.28285	0.143503	-0.56411	-0.00158954	0.0487192
rs9532131	-0.22706	0.115251	-0.452948	-0.00117297	0.0488222
rs11055463	0.283998	0.144202	0.00136825	0.566628	0.0489012
rs9696872	-0.231465	0.117574	-0.461906	-0.00102384	0.0489908
rs11922919	0.269154	0.136764	0.00110151	0.537207	0.0490659
rs2055235	-0.217352	0.110603	-0.43413	-0.000575377	0.049395
rs17708690	-0.564405	0.28721	-1.12733	-0.00148436	0.0493989
rs17029499	-0.218808	0.111367	-0.437084	-0.000532206	0.049444
rs7522642	0.222303	0.113155	0.00052332	0.444082	0.0494619
rs577199	0.424792	0.216242	0.000964753	0.848618	0.0494808
rs820240	0.2542	0.129413	0.000556123	0.507844	0.0494998
rs7792558	-0.222366	0.113206	-0.444245	-0.000485525	0.0495008
seq_rs2182605	0.231234	0.117726	0.000495222	0.461972	0.0495103
rs688	-0.229496	0.116843	-0.458505	-0.000487717	0.0495141
rs501344	0.234031	0.11917	0.00046307	0.467599	0.0495475
seq_rs6789479	0.260297	0.132546	0.000511939	0.520083	0.0495502
rs11813586	0.343021	0.174723	0.000569424	0.685472	0.0496203
rs2862579	0.245691	0.125169	0.000364828	0.491017	0.0496603
rs6445225	0.225354	0.114828	0.000296223	0.450412	0.0496992
rs4141261	0.215648	0.109913	0.000221727	0.431075	0.0497647
rs12696030	0.291515	0.1486	0.000264874	0.582764	0.049792
rs2168351	-0.245156	0.124972	-0.490097	-0.000214449	0.0497998
rs1387901	0.254393	0.12971	0.000166824	0.508619	0.0498499
rs173434	0.446708	0.227894	4.41756e-05	0.893372	0.0499773
rs11628536	-0.232772	0.118769	-0.465555	1.04842e-05	0.0500103
rs718949	-0.261855	0.133613	-0.523731	2.0449e-05	0.0500179
rs462647	-0.217175	0.110818	-0.434375	2.44648e-05	0.0500258
rs791402	-0.236124	0.120512	-0.472324	7.5159e-05	0.0500729
rs2071045	0.245473	0.125353	-0.000213658	0.491161	0.0501996
rs1458382	-0.23892	0.122018	-0.478071	0.000230027	0.0502208
rs7337999	0.25314	0.129287	-0.00025791	0.506538	0.0502336
rs2185008	-0.242872	0.12409	-0.486084	0.000340043	0.0503212
imm_12_38999486	-0.45875	0.234399	-0.918164	0.000663805	0.050332
rs1048399	0.294384	0.150426	-0.000445388	0.589214	0.0503471
rs10979604	-0.41957	0.214466	-0.839914	0.000775158	0.050424
X1kg_20_43495207	0.4878	0.249437	-0.00108795	0.976687	0.050512
rs1203348	0.216337	0.110726	-0.000681537	0.433356	0.0507238
imm_21_44479465	0.341564	0.174855	-0.00114421	0.684273	0.0507698
imm_16_30423993	-0.251064	0.128536	-0.50299	0.000862776	0.0507898
rs6887290	0.216376	0.110802	-0.000791687	0.433544	0.0508411
rs6561906	0.275364	0.141015	-0.00102082	0.551749	0.0508522
rs973215	0.259753	0.133041	-0.0010023	0.520509	0.0508871
rs6743414	0.216386	0.110833	-0.000842805	0.433615	0.0508955
imm_11_60516423	-0.348346	0.178446	-0.698093	0.00140201	0.0509255
rs2270894	-0.338367	0.173358	-0.678142	0.00140929	0.0509578
rs8017430	-0.347351	0.177987	-0.696199	0.00149796	0.0509919
X1kg_18_40999365	0.293886	0.150604	-0.00129246	0.589065	0.0510116
rs10140896	-0.242839	0.124462	-0.48678	0.0011019	0.0510439
imm_6_166700339	-0.388634	0.199216	-0.77909	0.00182274	0.0510791
rs4679735	0.265363	0.136045	-0.00128043	0.532005	0.0511103
rs1004526	-0.248696	0.127528	-0.498646	0.0012547	0.0511612
rs6567416	-0.259809	0.133229	-0.520934	0.00131605	0.0511659
rs10128022	0.264725	0.135766	-0.00137107	0.53082	0.0511922
rs7072256	0.307708	0.157826	-0.00162596	0.617041	0.0512164
rs11159948	0.438089	0.224746	-0.00240529	0.878583	0.0512642
ccc_5_149777793_G_A	0.242965	0.12465	-0.00134455	0.487274	0.0512742
rs1046747	-0.236356	0.121279	-0.474059	0.00134594	0.0513114
imm_5_96125714	-0.225999	0.115986	-0.453327	0.00132956	0.0513551
rs493888	0.413768	0.212359	-0.00244878	0.829984	0.0513632
rs753414	0.24198	0.124238	-0.00152295	0.485483	0.0514502
rs7079286	0.293508	0.150697	-0.0018521	0.588869	0.051454
rs1368022	0.214967	0.110397	-0.00140742	0.431342	0.0515089
rs1467326	0.300109	0.154133	-0.00198553	0.602203	0.0515249
X1kg_1_171635589	-0.224528	0.115362	-0.450633	0.00157722	0.0516197
rs4837462	-0.230338	0.118349	-0.462297	0.00162204	0.0516237
rs8006998	-0.22159	0.113928	-0.444884	0.00170421	0.0517743
rs11682175	0.249498	0.128313	-0.0019908	0.500987	0.0518414
rs12692166	0.222144	0.114253	-0.00178726	0.446076	0.0518568
rs181669	-0.237049	0.121955	-0.476076	0.00197881	0.051927
rs10415391	0.446979	0.229964	-0.0037419	0.8977	0.0519326
rs231880	0.221393	0.11392	-0.0018865	0.444672	0.0519673
X3_53874316	0.516121	0.265616	-0.004478	1.03672	0.0520035
rs2313200	0.213668	0.109988	-0.00190571	0.429241	0.05206
imm_22_28632238	0.265875	0.136939	-0.00252013	0.53427	0.0521903
rs2741762	0.220889	0.11385	-0.00225244	0.44403	0.0523579
rs16862624	-0.336748	0.173572	-0.676943	0.00344655	0.0523666
rs1937332	-0.214793	0.110765	-0.431888	0.00230183	0.0524791
rs10003855	0.533905	0.275371	-0.00581227	1.07362	0.0525188
rs1321311	-0.26478	0.136571	-0.532454	0.00289347	0.0525284
rs3775553	-0.211486	0.109128	-0.425374	0.002402	0.0526289
rs916147	-0.23642	0.122001	-0.475538	0.00269765	0.0526412
rs4716533	0.382965	0.197639	-0.00440033	0.77033	0.0526599
imm_22_35868274	0.295175	0.15234	-0.00340712	0.593756	0.0526722
rs6955043	-0.360711	0.186215	-0.725685	0.00426304	0.0527367
rs726342	0.225675	0.116532	-0.00272442	0.454074	0.0527961
rs10800382	-0.24503	0.126556	-0.493074	0.00301462	0.0528501
rs2830837	0.345812	0.178617	-0.00427137	0.695895	0.0528615
rs10225019	0.225152	0.116304	-0.00279955	0.453104	0.0528808
rs1445807	0.210865	0.108925	-0.0026232	0.424354	0.0528822
rs1413228	0.427226	0.220712	-0.00536213	0.859814	0.0529082
rs17176204	0.288408	0.14904	-0.00370405	0.58052	0.0529767
rs5747132	-0.344044	0.177797	-0.692519	0.00443115	0.0529852
rs10515498	0.298286	0.15417	-0.00388106	0.600454	0.0530161
rs4880215	-0.228378	0.118041	-0.459734	0.00297747	0.0530222
rs7785024	-0.33716	0.174289	-0.678761	0.00444044	0.0530533
imm_16_10982519	0.528493	0.273248	-0.00706274	1.06405	0.0530988
X1kg_11_113880399	-0.292065	0.151011	-0.588041	0.00391194	0.0531059
rs1569328	0.335307	0.173386	-0.00452305	0.675137	0.0531282
rs11729997	-0.224734	0.116284	-0.452646	0.0031788	0.0532821
rs7847672	-0.275859	0.14285	-0.55584	0.00412214	0.0534698
rs965954	-0.406351	0.210429	-0.818783	0.00608234	0.0534757
rs2163625	0.20755	0.107484	-0.00311489	0.418214	0.053485
rs2833441	0.292592	0.151577	-0.00449456	0.589678	0.0535682
rs12053343	0.355044	0.183933	-0.00545759	0.715546	0.0535706
rs4757702	-0.216707	0.112288	-0.436789	0.00337403	0.0536172
rs6742011	-0.230492	0.119465	-0.46464	0.00365542	0.0536855
rs7961727	-0.395261	0.204903	-0.796864	0.00634082	0.0537286
rs11069519	0.406752	0.210938	-0.0066792	0.820183	0.0538179
rs1492052	0.208661	0.108242	-0.00348841	0.420811	0.053888
rs1864758	0.240289	0.124664	-0.00404892	0.484626	0.0539192
rs6602329	0.219385	0.113839	-0.0037346	0.442505	0.05396
imm_6_106734140	0.289241	0.150118	-0.00498435	0.583466	0.0540094
rs11082067	-0.322496	0.167388	-0.65057	0.00557813	0.0540246
rs12465577	0.250339	0.13001	-0.00447578	0.505153	0.0541621
rs6976807	-0.357714	0.185779	-0.721835	0.00640633	0.0541693
rs10483393	0.274868	0.142841	-0.00509465	0.554831	0.0543173
X1kg_2_207216986	-0.217747	0.113211	-0.439636	0.00414227	0.054433
rs506746	-0.347523	0.180688	-0.701665	0.00661947	0.0544387
rs755676	-0.251568	0.130827	-0.507985	0.00484956	0.0544932
rs4837024	0.222721	0.115847	-0.00433478	0.449777	0.0545371
rs4244969	0.214349	0.111509	-0.00420453	0.432904	0.0545733
X1kg_1_92267766	0.378021	0.196827	-0.00775391	0.763795	0.054786
rs7035	0.225436	0.117382	-0.00462773	0.455501	0.0547898
seq_rs7539969	-0.257604	0.134154	-0.520541	0.00533421	0.0548324
rs2286963	-0.235767	0.122796	-0.476442	0.00490871	0.0548592
rs1206381	-0.220308	0.114754	-0.445221	0.00460602	0.0548799
rs6061720	0.222223	0.115793	-0.00472684	0.449174	0.0549663
rs506290	-0.319594	0.166535	-0.645997	0.00680851	0.0549741
rs3738028	0.207784	0.108286	-0.00445352	0.420021	0.055005
imm_16_30626374	-0.287271	0.149766	-0.580808	0.00626527	0.0550945
rs7710861	-0.206836	0.107835	-0.418188	0.00451621	0.0551005
rs6580321	-0.312158	0.162773	-0.631187	0.00687185	0.0551431
imm_3_49532861	0.352401	0.18384	-0.00791793	0.71272	0.0552514
rs10979034	-0.221921	0.115785	-0.448855	0.00501278	0.0552799
rs10496030	-0.276335	0.144175	-0.558912	0.00624294	0.0552808
imm_22_35926801	0.213152	0.11122	-0.00483513	0.43114	0.0553027
rs4371767	-0.236263	0.123342	-0.478009	0.00548271	0.0554272
rs6846031	-0.232885	0.121609	-0.471234	0.00546385	0.0554881
rs2272453	0.254488	0.132956	-0.00610013	0.515077	0.0556095
rs7646667	-0.233022	0.121749	-0.471646	0.00560164	0.055626
rs7335993	0.226799	0.118566	-0.00558507	0.459183	0.0557662
rs2245545	-0.201733	0.105494	-0.408497	0.00503136	0.0558415
rs9327335	-0.231974	0.121361	-0.469838	0.00588959	0.0559487
seq_t1d_1_117312500_A_C	-0.442169	0.231472	-0.895846	0.0115082	0.0561015
seq_rs12290958	-0.208378	0.109096	-0.422202	0.00544565	0.0561271
rs7592101	-0.274036	0.143479	-0.55525	0.00717693	0.0561405
chr10.77552909	-0.361288	0.189164	-0.732042	0.00946736	0.0561441
rs11144589	-0.358472	0.187708	-0.726372	0.00942834	0.0561673
rs2390470	-0.237795	0.124569	-0.481945	0.00635529	0.0562691
rs1859572	0.272113	0.142581	-0.00734057	0.551567	0.0563291
vh_17_36192083	-0.285207	0.149449	-0.578122	0.00770873	0.0563417
rs9964423	-0.287811	0.150883	-0.583536	0.00791344	0.0564537
rs2280728	0.216872	0.113717	-0.00600925	0.439752	0.0565051
rs4234274	-0.277613	0.145568	-0.562921	0.00769551	0.0565078
rs4985671	0.218198	0.11445	-0.00611961	0.442516	0.0565861
rs735855	0.212129	0.111299	-0.00601204	0.430271	0.0566571
rs912245	0.210104	0.110259	-0.00600046	0.426208	0.0567096
rs11190106	0.259827	0.136413	-0.00753724	0.527191	0.0568177
rs2161638	-0.236843	0.124376	-0.480617	0.00692999	0.0568781
rs6906654	-0.351447	0.18456	-0.713179	0.0102846	0.056879
X1kg_14_87364102	0.210373	0.11052	-0.00624172	0.426988	0.0569769
rs12296050	-0.240837	0.126547	-0.488864	0.0071904	0.0570218
rs11515713	-0.214965	0.112968	-0.436379	0.00644809	0.0570555
rs4821818	0.291864	0.153388	-0.00877085	0.5925	0.0570688
X1kg_19_1124826	-0.462976	0.243424	-0.940078	0.0141256	0.0571796
rs7096654	0.22214	0.11684	-0.00686258	0.451142	0.057272
imm_15_36680211	0.447116	0.235185	-0.0138381	0.908069	0.0572857
rs16943623	0.291925	0.153565	-0.00905658	0.592906	0.0573036
rs11988025	0.496748	0.26141	-0.015605	1.0091	0.0573979
rs930094	-0.219374	0.115444	-0.445641	0.00689328	0.0573999
rs12464177	0.216359	0.113864	-0.00681009	0.439528	0.0574128
imm_5_55479797	0.247821	0.130449	-0.00785419	0.503496	0.0574653
rs17237563	0.294267	0.15491	-0.00935151	0.597886	0.0574861
imm_16_67086119	-0.210468	0.110801	-0.427634	0.0066981	0.0574971
rs296498	0.232441	0.122389	-0.00743789	0.472319	0.0575393
imm_3_48641927	-0.363928	0.191636	-0.739527	0.0116702	0.0575558
rs17708487	-0.409824	0.215847	-0.832877	0.013229	0.0576072
rs10865426	-0.30886	0.16269	-0.627727	0.0100076	0.0576367
rs11802074	0.240429	0.126658	-0.00781519	0.488674	0.0576617
rs1543442	0.203881	0.107413	-0.00664416	0.414406	0.0576819
rs16838023	-0.28202	0.148582	-0.573235	0.00919545	0.0576861
imm_1_204978142	0.468902	0.247089	-0.0153836	0.953187	0.057735
rs1885782	-0.311247	0.164013	-0.632707	0.0102125	0.0577359
rs12197975	0.277387	0.146182	-0.00912385	0.563899	0.0577554
rs383592	-0.223615	0.117856	-0.454608	0.00737818	0.0577804
rs3914465	0.312116	0.164555	-0.0104067	0.634639	0.0578646
rs2813544	-0.286404	0.151002	-0.582363	0.00955444	0.0578688
rs7067692	0.291755	0.153855	-0.00979497	0.593306	0.0579203
rs3810618	0.239133	0.126108	-0.00803476	0.486301	0.0579269
rs2061776	0.280579	0.147966	-0.00942893	0.570588	0.0579283
rs9600888	0.224588	0.118446	-0.00756206	0.456739	0.0579441
X1kg_1_67541594	-0.237361	0.125214	-0.482775	0.00805336	0.0580067
rs3806550	-0.35069	0.185016	-0.713315	0.0119353	0.0580322
rs12030672	0.312048	0.164639	-0.0106383	0.634735	0.0580463
rs5743072	0.253252	0.133629	-0.00865627	0.51516	0.0580678
imm_3_49983122	-0.364789	0.192487	-0.742056	0.0124781	0.0580741
rs12506209	0.224131	0.118281	-0.00769596	0.455958	0.0581058
rs6502043	-0.233269	0.123107	-0.474555	0.00801627	0.0581126
rs17475446	0.270387	0.142727	-0.00935259	0.550126	0.0581672
rs11998187	0.336254	0.177513	-0.0116658	0.684174	0.0581924
rs12807809	-0.383475	0.202478	-0.780324	0.0133745	0.058237
rs931701	0.514543	0.271715	-0.018008	1.04709	0.0582663
rs2012068	-0.212876	0.112454	-0.433281	0.00752973	0.0583571
rs784600	-0.217527	0.114971	-0.442865	0.00781149	0.0584882
rs11585386	0.383794	0.202898	-0.0138781	0.781467	0.058549
rs10935089	-0.224108	0.118484	-0.456331	0.00811604	0.0585623
seq_rs7313141	-0.311267	0.16457	-0.633817	0.0112837	0.0585711
X1kg_18_41068117	0.22612	0.119568	-0.00822917	0.460469	0.0586057
rs3780792	0.231075	0.122202	-0.00843678	0.470586	0.0586344
rs8054554	0.272892	0.144425	-0.0101761	0.555959	0.0588243
rs560505	-0.218425	0.11563	-0.445056	0.00820651	0.0588929
rs2076540	-0.218425	0.11563	-0.445056	0.00820651	0.0588929
rs689423	-0.240779	0.127473	-0.490621	0.00906376	0.0589105
rs4669439	-0.248089	0.131356	-0.505541	0.00936328	0.0589344
rs4682103	-0.22244	0.117776	-0.453277	0.00839633	0.0589356
rs9903582	0.247235	0.130914	-0.00935117	0.503821	0.0589543
rs13122167	-0.209562	0.110978	-0.427074	0.00794991	0.0589818
rs3806839	0.227571	0.12054	-0.00868238	0.463824	0.0590347
X1kg_1_93283975	0.401033	0.212469	-0.015398	0.817464	0.0590942
rs1018077	0.339133	0.179735	-0.0131419	0.691407	0.059181
imm_2_65408337	-0.480961	0.254922	-0.980598	0.0186769	0.0592009
rs6671552	0.271732	0.144046	-0.0105919	0.554056	0.0592367
chr2.135310869	-0.210148	0.111401	-0.428491	0.00819365	0.0592393
rs4732990	0.389636	0.206563	-0.01522	0.794491	0.059257
imm_12_2145848	-0.300578	0.159442	-0.613079	0.0119226	0.0594046
rs10745330	-0.210441	0.11165	-0.429271	0.00838856	0.0594526
rs4873659	0.393356	0.208706	-0.0156992	0.802412	0.0594646
rs2303025	0.21892	0.116155	-0.00873893	0.446579	0.0594665
rs4253431	0.328177	0.174142	-0.0131338	0.669488	0.0594914
imm_6_20863911	0.307653	0.163252	-0.0123159	0.627622	0.0594942
rs11864238	0.337041	0.178853	-0.0135038	0.687586	0.0595026
rs9578539	0.383272	0.203407	-0.0153987	0.781943	0.0595298
rs489961	-0.203189	0.107838	-0.414546	0.00816928	0.0595368
rs12812572	-0.205173	0.108894	-0.418602	0.00825627	0.0595454
rs11763166	-0.23711	0.125847	-0.483765	0.00954572	0.0595498
imm_9_116573110	-0.222617	0.11816	-0.454207	0.00897272	0.0595613
X1kg_3_27696202	-0.245221	0.130164	-0.500338	0.00989516	0.0595726
rs1801018	0.236229	0.125421	-0.00959039	0.482049	0.0596329
rs991628	0.251839	0.133755	-0.0103161	0.513993	0.0597225
rs6593993	0.220726	0.117256	-0.00909032	0.450543	0.0597765
vh_11_74976116	0.40074	0.212886	-0.0165094	0.817989	0.0597799
rs9552953	-0.21858	0.116147	-0.446224	0.00906433	0.0598466
rs10128721	-0.227592	0.12102	-0.464787	0.00960273	0.0600242
rs2721216	0.24683	0.131266	-0.0104465	0.504106	0.0600561
rs8131431	-0.260502	0.138604	-0.53216	0.0111568	0.0601804
rs1392428	-0.235287	0.125222	-0.480716	0.010143	0.0602495
rs2838011	-0.321028	0.170909	-0.656003	0.013947	0.060332
rs8049607	-0.235643	0.125501	-0.481621	0.0103351	0.0604341
imm_2_204401547	0.372064	0.198169	-0.0163409	0.760469	0.0604489
rs10781385	-0.319786	0.170329	-0.653624	0.0140526	0.0604549
rs4943552	0.220022	0.117195	-0.00967542	0.44972	0.0604625
imm_5_150078390	0.463041	0.246668	-0.0204199	0.946502	0.0604932
rs2026298	-0.282067	0.150274	-0.576599	0.0124651	0.060516
imm_3_58210367	0.210981	0.112406	-0.00933079	0.431293	0.0605243
rs727326	-0.214686	0.114385	-0.438877	0.00950495	0.0605362
rs7726350	-0.215972	0.115115	-0.441594	0.00964929	0.0606359
imm_10_90085336	0.368919	0.196693	-0.0165922	0.754431	0.0607091
rs17510968	0.308291	0.164442	-0.0140098	0.630591	0.0608246
X1kg_13_26450701	0.294214	0.157001	-0.0135029	0.601931	0.060936
rs10979982	-0.311052	0.166035	-0.636474	0.0143708	0.0610116
X1kg_8_79368674	-0.538264	0.287432	-1.10162	0.0250914	0.0611141
rs6819271	0.471868	0.25199	-0.0220235	0.965759	0.0611284
imm_1_181799203	-0.503202	0.268793	-1.03003	0.0236228	0.0611956
rs7723119	0.260963	0.139408	-0.0122721	0.534198	0.0612157
imm_12_122459616	0.417048	0.222796	-0.0196245	0.853721	0.061223
rs4757543	-0.240158	0.128323	-0.491666	0.0113497	0.0612734
rs10514995	-0.236016	0.12611	-0.483186	0.0111547	0.0612742
rs6599400	-0.212499	0.11358	-0.435113	0.0101143	0.061357
rs16947	0.223863	0.119656	-0.0106583	0.458383	0.0613604
rs6033026	0.264021	0.141143	-0.0126155	0.540657	0.0614028
rs2890794	0.235805	0.126093	-0.0113314	0.482942	0.0614701
rs9480689	-0.284728	0.152292	-0.583215	0.0137582	0.0615362
rs17436486	-0.222885	0.119233	-0.456577	0.0108068	0.0615773
rs12807906	0.291468	0.155938	-0.014165	0.597102	0.0616052
rs986614	0.228492	0.122252	-0.0111168	0.468101	0.0616186
rs11598	0.468346	0.250637	-0.0228931	0.959585	0.0616751
rs2836747	0.213392	0.114269	-0.0105717	0.437356	0.0618389
rs990995	0.215357	0.115392	-0.0108082	0.441522	0.0619995
imm_20_1466586	-0.228412	0.122392	-0.468296	0.0114718	0.0620087
imm_16_49262042	-0.215282	0.115366	-0.441396	0.0108313	0.0620305
imm_5_35866915	-0.216812	0.116208	-0.444576	0.0109511	0.0620796
rs693	0.205361	0.110118	-0.0104656	0.421187	0.0621921
imm_21_36525066	-0.34475	0.184887	-0.707122	0.0176211	0.0622296
rs12206548	0.201498	0.108083	-0.0103414	0.413337	0.0622818
rs757586	0.211936	0.113683	-0.0108787	0.434751	0.0622837
imm_5_150214247	0.370051	0.198521	-0.0190436	0.759145	0.0623165
rs4660351	-0.261825	0.140481	-0.537164	0.0135132	0.0623537
rs292258	0.205649	0.110345	-0.0106237	0.421921	0.0623657
rs2983543	0.468202	0.251231	-0.0242016	0.960605	0.0623734
rs13059662	-0.30901	0.165828	-0.634027	0.0160064	0.0624004
imm_2_102377984	0.238129	0.127792	-0.0123397	0.488597	0.0624056
rs6461202	-0.209813	0.1126	-0.430504	0.010878	0.0624122
rs2303473	-0.229527	0.123214	-0.471023	0.011969	0.062487
rs6809477	0.199602	0.107198	-0.0105016	0.409705	0.0626032
rs9275601	-0.207464	0.111422	-0.425847	0.0109186	0.0626072
rs1889312	-0.220869	0.118646	-0.453412	0.0116733	0.0626627
rs6777607	-0.230636	0.123904	-0.473484	0.0122114	0.0626865
rs4619	0.239561	0.128701	-0.0126886	0.49181	0.0626914
imm_8_129249172	0.244297	0.131255	-0.0129575	0.501552	0.0627097
rs714904	0.284628	0.152926	-0.0151027	0.584358	0.0627151
imm_12_55913984	0.215547	0.11581	-0.0114375	0.442531	0.0627155
imm_16_67351421	-0.412243	0.221504	-0.846383	0.0218972	0.062729
rs10251276	-0.382941	0.205761	-0.786225	0.0203441	0.0627312
rs17268296	-0.374421	0.201187	-0.76874	0.0198982	0.0627357
rs7041	-0.20804	0.111799	-0.427162	0.0110816	0.0627663
rs3024358	0.269139	0.144668	-0.0144055	0.552683	0.0628307
rs3924400	0.241939	0.130081	-0.0130155	0.496894	0.0628987
rs12592465	-0.280205	0.150728	-0.575626	0.0152154	0.0630247
rs11643759	0.265417	0.14278	-0.0144267	0.545261	0.0630381
rs1996801	-0.309386	0.166584	-0.635885	0.0171123	0.0632772
rs6481648	0.430643	0.231972	-0.0240128	0.8853	0.0633897
imm_21_44525069	0.215364	0.116014	-0.0120193	0.442747	0.063402
rs6739967	-0.474152	0.255554	-0.975029	0.0267241	0.0635405
rs11772689	0.267669	0.144281	-0.0151161	0.550454	0.0635683
imm_20_61722240	-0.3112	0.167757	-0.639998	0.0175981	0.0635874
rs6807319	-0.23484	0.126595	-0.482961	0.0132821	0.0635896
imm_12_56494864	-0.312684	0.168623	-0.64318	0.0178109	0.0636907
seq_rs2532060	0.218244	0.117718	-0.012478	0.448966	0.0637443
rs4673711	0.206011	0.111138	-0.0118164	0.423838	0.0637903
rs11465307	0.273693	0.147661	-0.0157175	0.563104	0.0638077
seq_rs2288520	0.3349	0.180699	-0.0192629	0.689063	0.0638305
rs9319943	-0.245211	0.132392	-0.504695	0.0142735	0.064004
seq_VH_689	-0.456364	0.246404	-0.939307	0.0265789	0.0640119
rs11863071	-0.29571	0.159675	-0.608667	0.0172468	0.0640327
rs372813	0.243343	0.131412	-0.0142189	0.500905	0.0640599
rs10885987	-0.324445	0.175258	-0.667944	0.0190551	0.0641353
rs12247439	-0.388129	0.209667	-0.799068	0.0228099	0.0641447
imm_17_38094736	-0.375494	0.202854	-0.77308	0.0220921	0.0641613
rs6700889	0.392938	0.212287	-0.0231371	0.809012	0.0641733
rs6489102	0.23493	0.126927	-0.0138431	0.483702	0.0641839
X1kg_3_18674894	0.218516	0.118107	-0.0129698	0.450001	0.064292
rs17175397	0.325925	0.176174	-0.0193687	0.671219	0.0643102
imm_1_150803779	0.20653	0.111699	-0.0123955	0.425455	0.0644591
rs6777292	0.301582	0.163108	-0.0181039	0.621268	0.0644621
rs1674789	-0.268795	0.145378	-0.55373	0.0161401	0.0644662
vh_19_50825096	-0.262661	0.142099	-0.541171	0.015848	0.0645393
rs6589938	0.248668	0.134563	-0.0150699	0.512406	0.0646063
rs6593340	-0.226568	0.122629	-0.466917	0.0137804	0.0646618
rs17140876	0.324608	0.175699	-0.0197548	0.668971	0.0646706
rs2165064	-0.219171	0.118656	-0.451732	0.01339	0.0647303
rs16976194	0.204741	0.110858	-0.0125361	0.422019	0.0647643
rs261537	-0.20884	0.113108	-0.430529	0.0128477	0.0648375
rs4262006	0.348129	0.18863	-0.0215787	0.717836	0.0649551
rs10489912	-0.232698	0.126111	-0.47987	0.0144747	0.0650105
X18_12244956	0.254768	0.138143	-0.0159871	0.525523	0.0651489
rs4424536	0.211541	0.114731	-0.013327	0.43641	0.0652115
rs8669	-0.205055	0.111248	-0.423098	0.0129868	0.0652959
rs4395048	0.250958	0.136157	-0.0159059	0.517821	0.065308
rs16903741	0.449155	0.243718	-0.0285243	0.926834	0.0653398
X1kg_6_30168020	-0.213772	0.116019	-0.441165	0.0136221	0.0653945
rs17385479	-0.42096	0.228523	-0.868856	0.0269369	0.065462
rs12885673	-0.22579	0.122578	-0.466039	0.0144585	0.0654737
rs12490796	-0.20919	0.113574	-0.431791	0.0134104	0.0654916
rs4938288	0.207537	0.11268	-0.0133121	0.428386	0.065501
rs4272774	0.223817	0.121527	-0.0143711	0.462005	0.0655177
imm_1_171476118	-0.217459	0.1181	-0.44893	0.0140125	0.0655755
imm_6_159275066	-0.226999	0.123286	-0.468635	0.0146361	0.0655853
rs10015408	-0.596427	0.323985	-1.23143	0.0385723	0.065635
rs870915	0.215866	0.117273	-0.0139853	0.445718	0.065664
rs4706362	0.199487	0.108413	-0.0129973	0.411972	0.065757
rs9940629	0.209003	0.113596	-0.0136402	0.431646	0.0657849
rs28414555	0.277067	0.150594	-0.0180914	0.572225	0.0657931
rs11887861	0.21853	0.118812	-0.0143366	0.451396	0.0658714
rs1435649	0.247264	0.134479	-0.0163107	0.510839	0.0659628
rs1421185	0.299362	0.162867	-0.0198507	0.618574	0.0660505
rs3845726	-0.212402	0.115564	-0.438903	0.0140991	0.0660681
imm_16_11371423	-0.198413	0.10796	-0.410009	0.0131843	0.0660858
rs6546952	0.213844	0.116367	-0.0142305	0.441919	0.0661105
rs13059863	-0.228207	0.124184	-0.471603	0.0151892	0.0661138
rs286902	0.208103	0.113251	-0.0138653	0.430071	0.0661311
rs7656411	-0.210953	0.114804	-0.435965	0.014058	0.0661343
rs4610334	0.296613	0.161454	-0.0198311	0.613057	0.0661898
rs1439278	-0.241386	0.131443	-0.49901	0.0162383	0.0662948
rs17319036	-0.406488	0.221384	-0.840392	0.0274157	0.066339
rs1509661	-0.231993	0.126355	-0.479644	0.0156595	0.0663529
rs12446161	0.225404	0.122804	-0.0152872	0.466095	0.0664347
rs1687462	0.208166	0.113429	-0.0141512	0.430484	0.0664752
rs856564	0.23796	0.12968	-0.0162083	0.492128	0.0665091
imm_1_190795379	-0.24981	0.136189	-0.516735	0.0171162	0.0666119
rs3806144	-0.467587	0.254929	-0.967238	0.0320646	0.0666265
rs7001081	0.203864	0.111161	-0.0140084	0.421735	0.0666621
imm_17_35152435	0.441731	0.24089	-0.0304049	0.913867	0.0666918
rs536516	-0.203982	0.111264	-0.422055	0.0140913	0.0667555
rs7322997	-0.209475	0.114281	-0.433461	0.0145122	0.066806
rs9628187	0.218452	0.11918	-0.0151359	0.452041	0.066808
rs2351532	0.230128	0.125592	-0.0160273	0.476283	0.0668994
rs10070886	0.228594	0.12476	-0.0159316	0.47312	0.0669118
rs962859	-0.21096	0.115186	-0.436721	0.0148012	0.0670309
rs17525100	-0.281017	0.153441	-0.581755	0.0197209	0.067035
rs8007661	0.222737	0.121624	-0.015642	0.461115	0.0670477
rs914828	0.394481	0.215601	-0.0280892	0.817051	0.0672977
rs5749441	0.210531	0.115165	-0.0151897	0.436251	0.0675391
rs904451	0.279932	0.153161	-0.0202587	0.580122	0.0675956
rs10976831	-0.20923	0.114484	-0.433614	0.0151535	0.0676096
X1kg_6_30435931	-0.521298	0.285322	-1.08052	0.0379232	0.0676922
rs9662136	0.204694	0.112055	-0.0149307	0.424318	0.0677418
rs4985700	-0.215907	0.118199	-0.447573	0.0157595	0.0677549
vh_9_33456219	0.313131	0.171465	-0.0229341	0.649195	0.0678186
rs803566	0.31537	0.172737	-0.0231886	0.653928	0.0678922
rs1426064	-0.229263	0.125575	-0.475386	0.016859	0.067894
rs4937577	0.215871	0.118257	-0.0159081	0.447651	0.0679343
rs9727711	0.213994	0.117253	-0.0158176	0.443806	0.0679916
rs4410910	0.198982	0.109028	-0.0147101	0.412674	0.0679944
X1kg_2_43214893	0.263842	0.144679	-0.0197232	0.547408	0.0682065
rs9945234	-0.274223	0.15045	-0.5691	0.0206536	0.0683511
imm_5_35968960	-0.206617	0.113363	-0.428804	0.0155705	0.068362
rs4785119	-0.230359	0.126502	-0.478297	0.0175799	0.0686077
rs11152195	0.215206	0.118182	-0.0164265	0.446838	0.0686114
rs2695284	0.215997	0.118625	-0.0165035	0.448498	0.0686311
rs11892909	-0.308697	0.169595	-0.641097	0.0237036	0.0687288
rs7694333	-0.191072	0.104982	-0.396833	0.014689	0.0687522
vh_9_129626509	-0.462832	0.254301	-0.961253	0.03559	0.0687572
rs11781699	0.239561	0.131646	-0.0184597	0.497582	0.0687984
rs3807171	0.204539	0.11242	-0.0158004	0.424878	0.068848
rs7018890	-0.221566	0.121896	-0.460477	0.0173451	0.0691148
rs1558198	-0.206871	0.113831	-0.429974	0.0162333	0.0691628
rs17228908	-0.242951	0.133758	-0.505113	0.0192106	0.0693178
rs493925	-0.204486	0.112605	-0.425187	0.0162145	0.0693752
rs12098864	-0.389381	0.214465	-0.809724	0.0309629	0.0694331
seq_rs934434	-0.21407	0.117954	-0.445255	0.0171154	0.0695452
rs11658327	0.410898	0.226487	-0.0330076	0.854804	0.0696429
rs10802909	-0.262723	0.144831	-0.546588	0.0211413	0.0696789
rs1800682	-0.221667	0.122217	-0.461209	0.0178749	0.0697225
rs6952719	0.258765	0.142692	-0.0209066	0.538437	0.0697627
rs12428928	-0.356362	0.196539	-0.741571	0.0288479	0.0698034
rs123141	-0.472492	0.260638	-0.983334	0.0383496	0.0698585
rs1072101	0.212212	0.117065	-0.0172316	0.441655	0.0698678
rs10096447	0.210516	0.116136	-0.0171056	0.438138	0.0698821
rs6912179	0.220163	0.121475	-0.0179228	0.45825	0.0699213
rs2010355	-0.20764	0.114567	-0.432187	0.0169067	0.0699254
rs2272403	0.316767	0.17478	-0.0257955	0.659329	0.0699282
rs10841298	-0.213084	0.117695	-0.443763	0.0175941	0.0702221
rs17472085	0.212111	0.117164	-0.0175266	0.441749	0.0702378
rs6984281	-0.234672	0.129632	-0.488747	0.0194032	0.0702516
rs6445283	0.251015	0.138714	-0.0208589	0.52289	0.0703593
imm_5_141471455	0.357912	0.197807	-0.0297828	0.745608	0.070389
X1kg_13_41983198	-0.216286	0.119568	-0.450635	0.0180643	0.0704689
rs3088007	-0.211698	0.11704	-0.441092	0.0176966	0.0704878
rs182572	0.221453	0.122434	-0.0185123	0.461419	0.0704881
rs17641906	0.200105	0.110638	-0.0167416	0.416952	0.070506
rs7137953	0.231811	0.128171	-0.0193985	0.483021	0.0705109
rs621649	-0.215407	0.119108	-0.448854	0.0180409	0.0705291
rs10463021	-0.263852	0.145992	-0.549992	0.0222876	0.0707154
rs10886880	0.219725	0.121614	-0.0186336	0.458084	0.0708021
rs570676	0.219801	0.121666	-0.0186598	0.458263	0.0708254
rs10108924	-0.199523	0.110453	-0.416008	0.0169613	0.0708554
rs10918936	0.216217	0.119695	-0.0183806	0.450814	0.0708557
rs11664463	-0.229507	0.12706	-0.47854	0.0195259	0.0708731
rs2214714	0.199508	0.110484	-0.0170361	0.416053	0.0709545
rs2054311	-0.24962	0.138297	-0.520677	0.0214359	0.0710802
rs7733613	0.387381	0.214649	-0.0333236	0.808085	0.071119
seq_rs2984921	0.240381	0.133207	-0.0206997	0.501461	0.0711422
rs6828640	-0.235701	0.130735	-0.491937	0.0205362	0.0714068
rs7280984	0.302431	0.167765	-0.026382	0.631244	0.0714341
rs7630804	0.222375	0.123358	-0.019403	0.464153	0.0714394
rs6706577	-0.208778	0.115839	-0.435818	0.0182616	0.0714954
imm_8_11422250	0.307903	0.170849	-0.0269551	0.642761	0.0715151
rs7502216	0.217859	0.120892	-0.0190851	0.454803	0.0715305
imm_7_55723027	-0.519728	0.288493	-1.08516	0.045707	0.0716194
rs12098229	0.388284	0.215534	-0.0341549	0.810723	0.0716245
vh_10_28300157	-0.302479	0.167908	-0.631573	0.0266142	0.0716305
rs12486302	-0.242847	0.134812	-0.507074	0.0213804	0.0716445
rs12793067	0.208917	0.115982	-0.0184049	0.436238	0.0716592
rs11067549	-0.221919	0.123211	-0.463407	0.0195703	0.0716827
rs4785241	0.229512	0.12745	-0.0202851	0.479309	0.071734
rs11058728	0.495119	0.274998	-0.0438679	1.03411	0.0717907
rs396090	0.201196	0.111753	-0.017836	0.420228	0.0718035
rs772783	-0.231239	0.12845	-0.482996	0.0205189	0.0718256
rs1464750	-0.2082	0.115683	-0.434935	0.0185344	0.0719006
rs870478	-0.193714	0.10766	-0.404724	0.0172964	0.0719702
rs752892	-0.19444	0.108074	-0.406261	0.0173799	0.0719952
X1kg_8_57321750	-0.46797	0.26013	-0.977816	0.0418756	0.0720211
rs16959227	0.361209	0.200836	-0.0324228	0.754841	0.0720938
rs16865407	0.349343	0.194288	-0.0314538	0.73014	0.0721658
rs12984247	0.234499	0.130419	-0.0211169	0.490115	0.0721695
rs2186873	0.2106	0.117159	-0.0190274	0.440227	0.0722473
rs10053427	-0.207844	0.115628	-0.434471	0.018783	0.072253
imm_22_28987148	-0.406741	0.226316	-0.850313	0.0368302	0.0722997
rs8059610	-0.203258	0.1131	-0.424931	0.0184146	0.0723123
rs11248047	-0.196421	0.109307	-0.410658	0.0178169	0.0723411
rs6953855	0.201199	0.111975	-0.0182673	0.420665	0.0723633
rs6483604	0.248248	0.138162	-0.0225459	0.519041	0.0723705
rs6014814	-0.235564	0.131109	-0.492533	0.0214051	0.0723829
rs885156	-0.256944	0.143018	-0.537254	0.0233651	0.0724004
rs17681910	0.21991	0.122407	-0.020004	0.459824	0.0724082
ccc_6_167331304_T_C	0.214969	0.119669	-0.0195779	0.449515	0.0724368
rs11244796	-0.268914	0.149702	-0.562325	0.0244969	0.0724426
rs1860862	0.201895	0.112405	-0.018415	0.422205	0.0724727
rs7931414	0.27629	0.153828	-0.0252077	0.577788	0.0724794
rs4430884	-0.258851	0.144144	-0.541368	0.0236658	0.0725291
rs10518242	0.361952	0.201581	-0.0331395	0.757043	0.0725636
imm_9_4287892	-0.258148	0.143774	-0.539939	0.023644	0.0725722
rs7797174	0.263301	0.146663	-0.0241523	0.550755	0.0726083
rs7722385	0.299883	0.16707	-0.0275671	0.627334	0.07266
rs10873149	-0.200993	0.111977	-0.420463	0.0184776	0.0726615
rs1525108	-0.26886	0.149814	-0.56249	0.02477	0.0727134
X1kg_5_173290760	-0.209257	0.116623	-0.437833	0.0193194	0.0727642
rs4761874	0.271396	0.151281	-0.0251089	0.567901	0.072815
rs653565	-0.221054	0.123224	-0.462568	0.0204593	0.0728243
rs4908665	-0.210438	0.117393	-0.440525	0.019649	0.0730391
rs731522	0.210372	0.117408	-0.0197437	0.440487	0.0731649
rs2979040	-0.232543	0.129791	-0.48693	0.0218427	0.0731853
rs10277168	-0.209154	0.116785	-0.438049	0.0197412	0.0733052
rs11115162	0.241509	0.134854	-0.0228011	0.505818	0.0733118
rs1903251	0.216708	0.121007	-0.0204608	0.453877	0.0733132
rs2546433	0.203213	0.113473	-0.0191901	0.425616	0.0733177
rs7108023	-0.192251	0.107359	-0.40267	0.018168	0.0733355
rs17458287	-0.212258	0.118543	-0.444598	0.0200823	0.0733647
rs16884531	0.33608	0.187706	-0.0318182	0.703978	0.0733811
rs315662	0.226692	0.126657	-0.021552	0.474936	0.0734854
rs1369203	0.23505	0.131356	-0.0224037	0.492504	0.0735493
rs6592155	0.219081	0.122434	-0.0208847	0.459047	0.0735529
rs10487094	-0.269582	0.150699	-0.564946	0.0257828	0.0736348
rs502729	-0.206385	0.115385	-0.432536	0.0197657	0.0736693
rs4507859	0.424992	0.237638	-0.0407704	0.890754	0.0737117
imm_6_138166188	0.25515	0.142696	-0.0245297	0.534829	0.0737659
rs6878016	-0.2885	0.161366	-0.604772	0.0277717	0.0737986
rs17060756	-0.381895	0.213733	-0.800805	0.0370148	0.0739727
rs12543562	0.332115	0.185874	-0.0321923	0.696422	0.0739747
rs6000973	0.267452	0.149687	-0.025929	0.560833	0.0739791
rs12343907	0.27866	0.155962	-0.0270198	0.584339	0.0739832
rs2191349	0.192709	0.107866	-0.0187053	0.404122	0.07401
rs12190287	0.220796	0.123609	-0.0214732	0.463065	0.0740595
rs1807017	0.206167	0.115458	-0.0201275	0.432461	0.074158
rs1547060	0.196849	0.110257	-0.0192495	0.412948	0.0742004
rs1115295	-0.21168	0.118563	-0.444059	0.0207	0.0742007
rs249941	0.24466	0.137055	-0.0239628	0.513282	0.0742414
X1kg_2_43167679	-0.250911	0.140571	-0.526426	0.0246042	0.074272
rs9917302	0.461612	0.258664	-0.0453606	0.968584	0.0743264
rs11252345	0.27166	0.152236	-0.0267165	0.570037	0.0743474
rs13138426	-0.300395	0.168354	-0.630362	0.029572	0.0743733
rs17218035	0.219016	0.122748	-0.0215656	0.459599	0.0743791
rs1598760	-0.398317	0.22327	-0.835917	0.0392842	0.0744213
rs1740071	0.197966	0.110988	-0.0195669	0.4155	0.0744778
rs8050910	0.21973	0.123203	-0.0217431	0.461204	0.0745078
rs1001408	-0.46055	0.258347	-0.966901	0.0458001	0.074638
rs7836298	0.395069	0.221665	-0.0393855	0.829524	0.074703
rs17374045	0.272051	0.152658	-0.027154	0.571256	0.0747346
imm_9_4279196	0.209789	0.117744	-0.0209853	0.440563	0.0747923
X1kg_11_113956339	-0.217168	0.121891	-0.45607	0.0217334	0.0748044
imm_2_33520491	-0.261672	0.146874	-0.549539	0.0261959	0.0748133
rs10500271	-0.227165	0.127507	-0.477074	0.0227445	0.0748169
rs7248847	-0.400321	0.224717	-0.840758	0.040117	0.0748403
seq_rs7247262	0.207902	0.116709	-0.0208438	0.436647	0.0748525
rs946187	0.449456	0.252317	-0.0450758	0.943988	0.0748608
rs4720435	0.221263	0.124268	-0.0222972	0.464823	0.0749884
rs13290272	0.214828	0.120675	-0.0216913	0.451347	0.0750409
rs2686432	-0.263424	0.148003	-0.553505	0.0266565	0.0750995
rs11762283	0.279734	0.157173	-0.02832	0.587788	0.0751118
rs210134	0.205236	0.115329	-0.0208039	0.431277	0.0751453
rs7999839	-0.285483	0.160442	-0.599943	0.0289775	0.0751818
rs2303153	-0.21669	0.121792	-0.455398	0.0220167	0.0752086
rs12060029	0.361461	0.203167	-0.0367388	0.759661	0.0752179
rs4519393	-0.216869	0.121901	-0.455791	0.0220525	0.0752301
rs2448074	-0.196187	0.110286	-0.412343	0.0199694	0.075257
rs17604550	0.192978	0.108551	-0.0197779	0.405733	0.0754425
rs4857855	0.331167	0.186297	-0.0339692	0.696303	0.0754654
rs16932321	-0.395791	0.222663	-0.832202	0.0406193	0.0754796
imm_6_20686014	0.398353	0.224157	-0.0409874	0.837694	0.0755497
imm_11_2142911	-0.203949	0.114773	-0.4289	0.0210013	0.0755711
imm_9_138484406	-0.191415	0.107751	-0.402602	0.019773	0.0756576
rs4130548	-0.250427	0.140971	-0.526726	0.0258718	0.0756606
rs6920701	0.257635	0.145056	-0.0266706	0.54194	0.0757163
rs2255407	0.199578	0.112388	-0.020698	0.419855	0.0757661
gw_040027	0.580909	0.327276	-0.0605389	1.22236	0.0759003
ccc_12_6360642_T_C	0.222783	0.125542	-0.023274	0.46884	0.0759681
rs10061069	0.209996	0.118353	-0.0219723	0.441964	0.0760113
rs17281154	-0.580205	0.327039	-1.22119	0.0607792	0.0760438
rs10468473	-0.38103	0.214795	-0.802021	0.0399606	0.0760759
imm_21_39381210	0.315151	0.17772	-0.0331742	0.663475	0.0761793
imm_9_4949331	-0.360195	0.203173	-0.758407	0.038017	0.0762539
rs10902940	-0.239094	0.134872	-0.503439	0.0252504	0.0762707
rs17465637	0.237395	0.133916	-0.0250757	0.499865	0.076276
rs944667	0.222879	0.125731	-0.0235479	0.469307	0.0762826
rs11577297	0.349491	0.197224	-0.0370604	0.736043	0.0763857
X10_1055710	0.377482	0.213098	-0.0401824	0.795146	0.076494
X1kg_19_18231790	0.390371	0.220416	-0.0416359	0.822377	0.0765496
X1kg_14_34760825	0.194385	0.109756	-0.0207337	0.409503	0.0765512
rs4610328	0.263408	0.148731	-0.0281004	0.554916	0.0765558
rs7731850	0.257505	0.145404	-0.0274813	0.542492	0.0765666
rs12149339	0.201214	0.113677	-0.0215885	0.424017	0.0767183
rs12196180	-0.200586	0.113343	-0.422734	0.0215625	0.0767734
rs947098	-0.243707	0.137742	-0.513676	0.0262618	0.0768432
rs7829384	-0.204325	0.115493	-0.430686	0.0220363	0.076867
rs8112981	-0.33095	0.18707	-0.6976	0.0357012	0.0768738
rs7834743	-0.457499	0.258609	-0.964363	0.0493645	0.0768806
rs902274	-0.241538	0.136539	-0.50915	0.0260743	0.0768941
rs9808571	-0.204647	0.115687	-0.431389	0.022095	0.0768982
rs17007130	0.337683	0.190905	-0.0364845	0.711851	0.0769187
rs17026339	0.257334	0.145492	-0.0278255	0.542494	0.0769417
imm_2_181619019	0.211121	0.119397	-0.0228923	0.445134	0.0770223
rs1329084	0.278206	0.157346	-0.0301864	0.586598	0.0770414
X1kg_1_241115753	-0.247422	0.139945	-0.521709	0.026865	0.0770616
vh_8_69208963	-0.388083	0.219519	-0.818332	0.042166	0.0770809
rs6507357	0.205669	0.116355	-0.0223825	0.43372	0.0771278
rs9821576	-0.248202	0.14045	-0.523479	0.0270761	0.0771975
rs2966305	-0.195418	0.11062	-0.41223	0.0213937	0.0773009
rs2157565	-0.214994	0.121705	-0.453531	0.0235432	0.0773089
rs4880055	0.23761	0.134528	-0.02606	0.501279	0.0773541
rs6095646	-0.246686	0.139676	-0.520445	0.0270735	0.0773735
rs6850226	-0.350057	0.198206	-0.738534	0.0384203	0.077375
rs6826501	-0.199125	0.112772	-0.420154	0.0219051	0.0774424
rs7517998	0.190679	0.107991	-0.0209803	0.402338	0.0774485
rs2303759	-0.213176	0.120733	-0.449809	0.0234568	0.0774499
rs10143368	-0.216691	0.122756	-0.457289	0.0239064	0.0775274
rs6783210	0.373399	0.211561	-0.0412529	0.788051	0.0775687
rs4908445	0.240968	0.136555	-0.0266752	0.508612	0.0776276
rs10492452	-0.300322	0.170204	-0.633916	0.0332714	0.0776504
rs12900478	0.243679	0.138162	-0.0271131	0.514471	0.0777787
rs16893258	0.256304	0.145325	-0.0285278	0.541137	0.077789
rs11021712	-0.234676	0.133092	-0.495531	0.0261786	0.0778553
imm_3_120588092	0.255689	0.145016	-0.0285374	0.539915	0.0778708
imm_1_181820183	-0.223948	0.127034	-0.47293	0.025034	0.0779175
rs2532522	-0.202129	0.114688	-0.426912	0.0226553	0.0779975
X1kg_14_80419650	-0.272169	0.154456	-0.574897	0.0305584	0.0780493
X12_112210535	-0.265105	0.150461	-0.560003	0.0297927	0.078077
imm_1_154299511	-0.209318	0.118827	-0.442214	0.0235785	0.0781477
rs1488938	0.344255	0.195457	-0.0388332	0.727344	0.0781902
rs1567957	0.521385	0.296154	-0.0590652	1.10184	0.0783192
rs3803712	0.279445	0.158755	-0.0317087	0.590598	0.0783688
rs884164	0.322268	0.183166	-0.0367302	0.681267	0.0785038
rs1545620	0.199376	0.113336	-0.0227578	0.42151	0.0785496
rs898988	0.272742	0.155054	-0.031158	0.576642	0.0785751
rs821627	-0.207328	0.117867	-0.438344	0.0236883	0.0785792
rs2961204	-0.22041	0.12531	-0.466014	0.0251935	0.078592
rs1507262	-0.212467	0.120796	-0.449222	0.0242884	0.0785955
imm_20_61791633	0.393676	0.22387	-0.0451013	0.832454	0.0786621
rs4503315	-0.191956	0.109189	-0.405962	0.0220499	0.0787439
rs3993279	0.247938	0.141067	-0.0285483	0.524424	0.0788173
rs4934282	0.203309	0.115682	-0.0234241	0.430041	0.0788365
rs8101768	-0.222567	0.126663	-0.470823	0.0256888	0.0788918
vh_1_85362430	0.31801	0.181008	-0.0367598	0.672779	0.0789382
rs2943641	0.19567	0.111381	-0.0226331	0.413974	0.0789587
vh_19_55899587	-0.402248	0.22898	-0.851041	0.0465447	0.0789699
rs12496742	-0.296611	0.168887	-0.627624	0.0344011	0.0790421
rs6089784	0.239487	0.136372	-0.0277962	0.506771	0.079065
rs743998	0.266108	0.151546	-0.0309172	0.563134	0.0790966
rs12806812	-0.206773	0.117758	-0.437574	0.0240276	0.0791018
rs5769862	-0.257365	0.146574	-0.544645	0.0299141	0.0791098
rs297875	0.231606	0.131919	-0.0269513	0.490162	0.079146
rs7556604	0.300147	0.171037	-0.0350794	0.635373	0.0792823
rs17648940	0.277427	0.15812	-0.0324823	0.587336	0.0793388
X1kg_6_30540287	0.208493	0.118845	-0.0244385	0.441424	0.0793739
rs1475891	0.280619	0.159965	-0.0329058	0.594144	0.0793864
rs962892	-0.218277	0.124436	-0.462168	0.025614	0.0794092
rs12646775	0.176927	0.100871	-0.0207765	0.37463	0.0794317
rs962592	0.3527	0.201095	-0.0414382	0.746839	0.0794475
rs6483640	0.203752	0.116205	-0.0240049	0.431509	0.0795351
rs12190030	-0.248691	0.141858	-0.526729	0.0293461	0.0795857
rs2160740	0.205945	0.117478	-0.0243077	0.436197	0.0795933
rs7996238	0.219428	0.12517	-0.0259006	0.464756	0.0795951
rs6879497	-0.225577	0.128689	-0.477803	0.0266499	0.0796231
rs7554126	-0.188424	0.107527	-0.399173	0.0223257	0.0797161
imm_3_46147712	-0.32476	0.185346	-0.688032	0.0385111	0.0797421
rs2406024	0.205728	0.117413	-0.0243982	0.435853	0.0797452
rs753381	0.208491	0.11901	-0.0247633	0.441746	0.0797934
rs296941	-0.23565	0.134533	-0.49933	0.0280295	0.0798396
rs2939707	0.210402	0.120143	-0.0250746	0.445879	0.0799014
rs3130934	-0.24925	0.142333	-0.528218	0.0297185	0.0799167
rs17539361	-0.265033	0.151366	-0.561704	0.0316384	0.0799555
rs1751951	-0.218641	0.124871	-0.463383	0.026101	0.0799563
rs17352924	0.307696	0.175757	-0.0367819	0.652174	0.0799997
rs7662934	-0.187969	0.107385	-0.398439	0.0225019	0.080046
rs1157270	0.307421	0.175636	-0.0368183	0.651661	0.0800605
rs28468602	-0.196578	0.112313	-0.416707	0.0235517	0.0800723
rs2503322	0.192441	0.109986	-0.0231262	0.408009	0.0801705
rs1635518	-0.199223	0.113882	-0.422428	0.0239814	0.0802248
rs894622	0.399825	0.228577	-0.0481782	0.847828	0.0802582
rs1469456	0.241658	0.138165	-0.0291394	0.512456	0.0802806
imm_6_127292714	0.49495	0.283064	-0.0598447	1.04974	0.0803695
rs7918087	0.23034	0.131734	-0.0278531	0.488534	0.0803725
X1kg_6_30052163	0.183197	0.104781	-0.0221694	0.388564	0.0803974
rs12655322	0.286917	0.164124	-0.0347588	0.608594	0.0804329
rs2838833	0.215795	0.123459	-0.0261808	0.457771	0.0804806
rs9790198	-0.214015	0.122455	-0.454022	0.0259913	0.080514
rs12035823	0.335506	0.192016	-0.0408387	0.71185	0.0805888
rs13025020	-0.183667	0.105146	-0.38975	0.0224167	0.0806774
rs4372469	0.264068	0.151194	-0.032266	0.560402	0.0807144
rs2384685	0.202558	0.115992	-0.0247816	0.429898	0.0807563
imm_17_36084941	0.200971	0.115096	-0.0246125	0.426555	0.08079
rs11107	0.221568	0.1269	-0.0271522	0.470288	0.0808111
imm_11_75974640	-0.373694	0.214042	-0.793208	0.0458203	0.0808296
rs2059818	-0.210265	0.120451	-0.446344	0.0258149	0.0808726
rs3777371	0.254174	0.145609	-0.0312138	0.539562	0.0808811
rs7301863	-0.20023	0.114709	-0.425056	0.0245967	0.0808914
rs846111	-0.215672	0.123597	-0.457918	0.0265732	0.0809909
rs12671899	0.325678	0.186664	-0.0401759	0.691532	0.0810315
rs1917779	0.287296	0.164719	-0.0355474	0.61014	0.0811316
rs7629157	-0.200398	0.114917	-0.425631	0.0248343	0.081184
rs10916541	-0.214513	0.123024	-0.455636	0.0266095	0.0812168
rs6457742	0.197707	0.113412	-0.0245765	0.41999	0.0812877
rs2819041	-0.210597	0.120843	-0.447444	0.0262509	0.0813803
imm_17_23135353	0.294534	0.169052	-0.0368024	0.62587	0.081462
X11_33677698	-0.484937	0.278409	-1.03061	0.0607345	0.0815408
rs6034134	-0.196372	0.112746	-0.41735	0.0246056	0.0815567
rs6590124	-0.198755	0.11412	-0.422426	0.0249156	0.0815722
rs6072353	-0.270928	0.155617	-0.575931	0.0340755	0.0816848
rs9991425	-0.198497	0.114023	-0.421977	0.0249838	0.0817096
rs12790184	0.362352	0.208182	-0.0456777	0.770382	0.0817622
vh_4_72107040	0.34409	0.19772	-0.0434332	0.731614	0.0818075
rs653215	0.245838	0.141279	-0.0310633	0.522738	0.081843
rs258950	0.223283	0.128336	-0.028251	0.474818	0.0818887
imm_5_141577535	-0.33873	0.194719	-0.720372	0.0429119	0.0819319
rs4842139	0.314294	0.180692	-0.0398562	0.668445	0.0819663
rs10770209	0.259059	0.14894	-0.0328571	0.550976	0.081972
imm_1_7756072	0.225564	0.129689	-0.0286213	0.47975	0.081987
rs1712429	-0.322953	0.185686	-0.686891	0.0409846	0.0819918
rs12361256	-0.199731	0.114857	-0.424846	0.0253844	0.0820428
rs10473458	-0.194068	0.111605	-0.412809	0.024674	0.0820558
X1kg_8_11126482	0.448602	0.258019	-0.0571069	0.954311	0.0820988
rs4977520	0.197822	0.113784	-0.025191	0.420836	0.0821102
rs1200826	-0.202751	0.116624	-0.431329	0.0258281	0.0821229
rs10773931	0.196074	0.112861	-0.0251299	0.417278	0.0823339
rs10804036	0.193313	0.111274	-0.0247789	0.411406	0.0823378
rs10040644	0.254538	0.146527	-0.0326492	0.541724	0.0823619
rs11038190	0.355747	0.204824	-0.0457006	0.757195	0.0824149
rs7005320	-0.368091	0.211951	-0.783507	0.0473255	0.0824439
rs17164973	-0.188864	0.10876	-0.402029	0.0243022	0.0824727
rs10850428	-0.194463	0.112078	-0.414132	0.0252071	0.0827305
rs1931737	-0.199426	0.114953	-0.42473	0.0258766	0.082766
rs11615756	-0.196149	0.113066	-0.417754	0.0254552	0.0827713
rs838308	-0.256552	0.147887	-0.546406	0.0333018	0.0827797
rs4952703	-0.375652	0.216584	-0.800149	0.0488439	0.0828393
rs16915033	-0.288107	0.166115	-0.613685	0.0374723	0.0828501
imm_1_154053977	-0.299112	0.172525	-0.637256	0.0390313	0.0829662
rs10467013	0.198804	0.114671	-0.0259475	0.423556	0.0829736
X1kg_8_10744211	-0.329918	0.190326	-0.702951	0.0431147	0.0830186
rs11895771	0.243382	0.140424	-0.0318445	0.518608	0.0830618
X1kg_6_30083432	-0.205089	0.118381	-0.437111	0.0269331	0.0831932
X1kg_6_30131847	-0.205089	0.118381	-0.437111	0.0269331	0.0831932
rs853921	-0.202576	0.116938	-0.43177	0.0266175	0.0832125
rs875142	-0.19106	0.110301	-0.407245	0.0251261	0.0832436
rs17091140	-0.208169	0.120224	-0.443803	0.0274644	0.0833592
rs1000962	0.250402	0.144641	-0.0330898	0.533894	0.0834174
X11_5400712	-0.200596	0.115879	-0.427714	0.0265226	0.0834371
rs1393073	0.250997	0.145005	-0.0332077	0.535202	0.08346
rs6447517	0.194899	0.112651	-0.0258933	0.415691	0.0836106
rs9720889	-0.19901	0.115037	-0.424478	0.0264578	0.0836357
rs1237207	0.252602	0.146061	-0.0336712	0.538876	0.0837313
rs3904577	0.191152	0.110542	-0.0255062	0.407811	0.0837685
rs6044011	-0.22347	0.129268	-0.47683	0.0298904	0.0838564
rs2515034	-0.493321	0.285382	-1.05266	0.0660169	0.0838744
rs10231759	0.216287	0.125138	-0.0289793	0.461553	0.0839192
rs17448661	-0.246152	0.142438	-0.525326	0.0330217	0.0839645
X1kg_3_18806125	-0.320706	0.185585	-0.684447	0.0430343	0.0839739
rs7951122	-0.193541	0.11204	-0.413135	0.0260527	0.0840899
rs4873808	-0.320479	0.18558	-0.68421	0.0432515	0.0841851
rs1561734	0.217156	0.125795	-0.0293979	0.463709	0.0842994
rs929225	0.215011	0.124584	-0.0291691	0.459191	0.0843776
rs3751987	-0.202203	0.117222	-0.431954	0.0275479	0.0845351
rs12793095	0.358583	0.20793	-0.0489527	0.766119	0.0846112
rs1454149	-0.228839	0.132714	-0.488954	0.0312767	0.0846546
rs4831495	0.194996	0.11309	-0.0266575	0.416649	0.0846635
rs6897500	-0.197935	0.114801	-0.42294	0.0270704	0.0846789
rs31888	0.28894	0.167599	-0.0395478	0.617428	0.0847084
rs7928968	-0.227082	0.131752	-0.485311	0.031146	0.0847865
rs301092	-0.271719	0.157676	-0.580758	0.0373202	0.0848388
imm_19_10265519	-0.263132	0.152702	-0.562422	0.036158	0.0848568
rs11730442	-0.27651	0.160488	-0.59106	0.03804	0.0849
X1kg_2_206982220	-0.203092	0.117877	-0.434126	0.0279427	0.0849041
rs11954764	-0.188453	0.109407	-0.402887	0.025981	0.0849803
rs17832686	0.287038	0.166692	-0.0396735	0.613749	0.0850768
rs2212930	-0.198288	0.115178	-0.424033	0.0274573	0.0851467
imm_20_61745936	-0.277256	0.161051	-0.592911	0.0383987	0.0851531
rs1566439	0.196096	0.113916	-0.0271757	0.419368	0.0851773
rs11694829	-0.208398	0.121071	-0.445692	0.028896	0.0851976
imm_2_61411698	0.356268	0.207022	-0.0494865	0.762023	0.0852646
imm_9_138373660	0.188478	0.109557	-0.0262487	0.403206	0.0853646
rs10932785	0.316269	0.183946	-0.0442586	0.676797	0.0855492
rs10834134	-0.197962	0.115138	-0.423628	0.0277041	0.0855512
seq_rs1433097	-0.239798	0.139489	-0.513192	0.0335963	0.085594
rs1022958	0.228804	0.133113	-0.0320927	0.4897	0.085638
rs4953702	-0.22049	0.128282	-0.471917	0.0309374	0.0856515
imm_5_55460229	0.208736	0.121455	-0.0293105	0.446783	0.0856809
rs1433870	0.237632	0.138288	-0.0334079	0.508673	0.0857268
rs12604492	-0.41797	0.243277	-0.894783	0.0588432	0.0857809
X1kg_6_30057321	0.389725	0.226851	-0.0548937	0.834344	0.0857999
rs2408463	-0.236596	0.137742	-0.506566	0.0333731	0.0858556
rs1880524	0.192393	0.11201	-0.0271435	0.411929	0.0858634
rs7099037	-0.195687	0.113929	-0.418983	0.0276096	0.0858654
rs10175942	0.190268	0.110789	-0.0268759	0.407411	0.08591
rs6109374	-0.227303	0.132368	-0.486739	0.0321334	0.0859415
X1kg_19_18270621	0.211882	0.123422	-0.030021	0.453785	0.0860293
rs11729080	-0.329801	0.192127	-0.706363	0.0467613	0.0860565
X1kg_14_87681805	0.197818	0.11527	-0.0281068	0.423743	0.0861384
rs712086	0.198922	0.115928	-0.028293	0.426137	0.0861789
rs219249	0.206203	0.120181	-0.0293478	0.441755	0.0862044
rs10500264	0.202175	0.117836	-0.0287804	0.43313	0.0862126
rs441938	0.202617	0.118101	-0.0288574	0.434091	0.0862318
rs882753	0.326977	0.190619	-0.0466294	0.700583	0.0862824
rs17161329	0.394303	0.229892	-0.0562769	0.844883	0.0863146
rs6821462	0.338072	0.197127	-0.0482902	0.724435	0.0863462
rs4494771	0.381523	0.22252	-0.0546085	0.817654	0.086427
rs10195085	0.278942	0.162696	-0.0399357	0.59782	0.0864367
imm_6_127392424	0.292581	0.170667	-0.0419205	0.627083	0.0864669
rs819561	0.207992	0.121352	-0.0298545	0.445838	0.0865381
rs1649940	0.262462	0.15314	-0.0376856	0.562611	0.0865512
rs918434	0.194986	0.113771	-0.0280002	0.417973	0.0865557
rs12517451	0.240333	0.140239	-0.0345295	0.515196	0.0865757
rs4665184	0.211139	0.123206	-0.0303391	0.452618	0.0865809
rs9935467	0.196148	0.11446	-0.0281899	0.420487	0.0865877
rs7899233	-0.193582	0.112994	-0.415046	0.027882	0.0866745
rs6566993	0.21785	0.127184	-0.0314253	0.467126	0.086735
rs9379687	0.367644	0.214708	-0.0531766	0.788465	0.0868423
rs6904483	-0.202007	0.117984	-0.433252	0.0292385	0.0868695
rs2184460	0.193085	0.112781	-0.0279619	0.414131	0.0868906
rs17677161	0.206225	0.120467	-0.0298862	0.442335	0.0869192
rs11726694	0.187778	0.109692	-0.0272134	0.40277	0.0869199
imm_12_38907148	-0.46139	0.269556	-0.98971	0.066931	0.0869588
rs9550817	0.217111	0.126865	-0.0315398	0.465762	0.0870157
rs965384	-0.369771	0.216142	-0.793402	0.0538587	0.0871214
rs1107108	-0.199414	0.116582	-0.42791	0.0290821	0.0871721
rs4328688	-0.386206	0.225787	-0.82874	0.0563274	0.0871749
rs13329220	0.187092	0.109383	-0.0272937	0.401479	0.0871847
rs10859202	-0.224864	0.13147	-0.482541	0.0328136	0.0871966
rs6435356	-0.239185	0.139868	-0.513322	0.0349517	0.0872522
imm_20_47932960	0.183881	0.107538	-0.0268884	0.394651	0.0872795
rs12884731	-0.192466	0.112569	-0.413097	0.0281661	0.0873116
seq_rs1654668	-0.188872	0.110491	-0.405431	0.0276872	0.0873802
rs755472	-0.221817	0.12978	-0.476181	0.032546	0.0874166
rs1517347	0.2217	0.129737	-0.0325791	0.47598	0.0874793
rs989071	0.404713	0.236848	-0.0595012	0.868927	0.0874985
rs12124569	0.277028	0.162151	-0.0407824	0.594838	0.0875518
rs1865640	-0.19989	0.11706	-0.429323	0.0295433	0.0877132
X1kg_19_18076247	0.189056	0.110747	-0.0280033	0.406116	0.0878025
rs265984	0.20801	0.121894	-0.0308983	0.446919	0.0879189
seq_rs4944081	0.21024	0.123204	-0.0312356	0.451717	0.0879267
rs1512268	0.200168	0.117315	-0.0297646	0.430101	0.0879619
rs1058961	-0.211087	0.123721	-0.453576	0.0314023	0.0879804
rs744896	-0.285561	0.167413	-0.613684	0.0425632	0.0880596
rs17812818	-0.239872	0.140638	-0.515519	0.0357739	0.0880833
rs1112269	0.235693	0.138194	-0.0351627	0.506549	0.0880975
rs9534986	0.245626	0.144028	-0.0366634	0.527916	0.0881186
rs6928830	-0.282871	0.16589	-0.60801	0.0422679	0.0881628
imm_16_67296507	0.288994	0.169489	-0.0431986	0.621187	0.0881778
X1kg_2_25352069	0.265651	0.155844	-0.0397978	0.5711	0.0882701
rs3125804	-0.225759	0.132445	-0.485347	0.0338285	0.0882787
imm_17_23227771	0.235276	0.138032	-0.0352617	0.505814	0.088287
rs17797323	-0.234492	0.13759	-0.504164	0.0351796	0.0883287
imm_11_75770009	-0.269041	0.157865	-0.57845	0.0403678	0.088334
rs11121152	-0.213029	0.125028	-0.458079	0.0320219	0.0884098
rs1422446	0.217829	0.127874	-0.0328004	0.468458	0.0884822
seq_rs11257010	-0.386558	0.227002	-0.831475	0.0583578	0.0885898
imm_3_46360642	0.19751	0.115996	-0.0298384	0.424858	0.088619
imm_6_86255962	-0.401092	0.235601	-0.862861	0.0606778	0.0886768
rs7944602	-0.253706	0.149033	-0.545806	0.038394	0.0886909
rs1943950	-0.36794	0.216148	-0.791581	0.0557022	0.0887067
rs11251627	0.227342	0.133579	-0.0344688	0.489152	0.0887697
imm_16_11292605	0.198423	0.116593	-0.0300952	0.426942	0.0887848
rs17226207	0.326547	0.191913	-0.0495964	0.702691	0.088843
imm_20_1566752	-0.193036	0.113457	-0.415408	0.0293367	0.0888691
rs12169202	-0.360943	0.212182	-0.776813	0.0549266	0.0889245
rs12176609	0.187954	0.110494	-0.0286094	0.404518	0.0889353
rs10205982	0.373019	0.219298	-0.056797	0.802835	0.0889487
[truncated: 18,400 more rows]

## Sheet: ANXA1_HPA011271
Immunochip SNP	Additive Effect	SE	95% LCL	95% UCL	p-value
rs1948522	-0.572402	0.126792	-0.820909	-0.323894	6.34658e-06
imm_9_34963600	0.672269	0.153031	0.372334	0.972203	1.11783e-05
rs10258735	0.457552	0.114239	0.233648	0.681457	6.19597e-05
rs17078623	0.670097	0.170003	0.336898	1.0033	8.09122e-05
rs996033	-0.45127	0.115089	-0.67684	-0.2257	8.81612e-05
rs4716909	-0.583732	0.149017	-0.8758	-0.291663	8.95795e-05
rs12480245	0.784366	0.204773	0.383017	1.18571	0.00012793
rs728700	0.752016	0.199835	0.360348	1.14369	0.000167758
imm_7_152999926	0.78571	0.209652	0.3748	1.19662	0.000178469
rs6799479	-0.581319	0.155789	-0.88666	-0.275977	0.000190387
imm_22_38000166	0.626265	0.169379	0.294287	0.958242	0.00021781
rs9406815	0.540724	0.148981	0.248727	0.832721	0.000283989
imm_16_30434298	1.1278	0.31587	0.508703	1.74689	0.000356373
rs10886079	0.449278	0.125932	0.202455	0.696101	0.000360246
rs258415	0.692236	0.194478	0.311067	1.07341	0.000371617
imm_11_638137	0.600988	0.169245	0.269273	0.932703	0.000383792
rs16912751	0.783207	0.221848	0.348393	1.21802	0.000414962
imm_3_49788262	0.623619	0.177878	0.274985	0.972253	0.000455094
imm_2_204356361	0.529928	0.151482	0.233029	0.826827	0.000468238
rs6463383	0.429434	0.122849	0.188655	0.670213	0.00047294
rs4324444	0.404563	0.115918	0.177367	0.631759	0.000482899
rs880051	-0.46711	0.134779	-0.731271	-0.202948	0.00052876
imm_3_32980692	0.480864	0.139225	0.207989	0.753739	0.000552606
rs4669439	0.414168	0.122017	0.175019	0.653317	0.000687926
rs11576404	0.361523	0.106616	0.15256	0.570486	0.000696642
imm_3_49309612	-0.366966	0.108221	-0.579075	-0.154857	0.000696646
rs11701426	0.386169	0.115306	0.160173	0.612164	0.000810808
rs6502190	0.514921	0.153947	0.21319	0.816652	0.000823463
vh_5_115656033	0.815236	0.245206	0.334641	1.29583	0.000885145
rs12644742	0.394554	0.118782	0.161746	0.627363	0.000894814
rs216148	0.655163	0.197405	0.268256	1.04207	0.00090382
rs3138087	0.356156	0.107328	0.145797	0.566515	0.000905369
chr9.125831728	0.674951	0.203753	0.275602	1.0743	0.000924365
rs1426918	0.361058	0.109345	0.146745	0.575372	0.000959994
rs310786	0.591273	0.179876	0.238722	0.943824	0.00101222
rs11671984	0.510534	0.155396	0.205963	0.815106	0.0010185
imm_9_4948009	0.791135	0.241007	0.318771	1.2635	0.00102844
rs4440611	0.395327	0.120431	0.159287	0.631367	0.00102852
rs13075135	-0.535168	0.164213	-0.857021	-0.213316	0.00111814
rs1569091	0.363485	0.112413	0.14316	0.58381	0.00122289
rs10017289	-0.35118	0.108793	-0.56441	-0.137949	0.00124677
rs10517733	0.440915	0.137378	0.171658	0.710172	0.0013297
rs7152640	0.313445	0.0980974	0.121178	0.505713	0.00139711
ccc_21_39405880_C_T	0.369749	0.116075	0.142246	0.597251	0.00144538
rs4795430	0.515065	0.161706	0.198128	0.832002	0.00144651
rs4240259	0.596538	0.187547	0.228952	0.964124	0.00146903
rs6089848	0.362894	0.11457	0.138342	0.587446	0.0015378
rs1402470	0.345483	0.109402	0.13106	0.559907	0.00158893
rs1442883	0.444493	0.14093	0.168275	0.720711	0.0016105
rs11076229	0.382857	0.121792	0.14415	0.621565	0.00166914
rs2182227	0.734593	0.233993	0.275974	1.19321	0.00169308
rs898988	0.450336	0.143474	0.169132	0.731539	0.00169643
rs7035152	-0.377344	0.120294	-0.613116	-0.141571	0.00170781
rs10518978	0.438373	0.13982	0.164331	0.712415	0.00171699
rs3913857	-0.373608	0.119578	-0.607977	-0.139238	0.00178184
rs10023660	-0.501055	0.160635	-0.815893	-0.186216	0.00181335
X1kg_2_25378448	0.315109	0.101035	0.117083	0.513134	0.00181591
rs1900511	0.525231	0.168696	0.194593	0.85587	0.00184899
rs9811369	0.333798	0.107283	0.123527	0.544068	0.00186217
rs7768237	0.498868	0.160386	0.184517	0.81322	0.00186823
imm_5_96315480	0.954694	0.307766	0.351484	1.5579	0.00192209
imm_2_162670175	-0.321523	0.103683	-0.524739	-0.118308	0.00192862
rs9629920	0.392881	0.126839	0.144281	0.64148	0.00195174
rs3884663	0.370683	0.119734	0.136009	0.605357	0.00196219
X1kg_2_241209761	0.323435	0.104769	0.118092	0.528778	0.00202099
imm_10_61616066	0.641239	0.207912	0.23374	1.04874	0.00204105
rs11082067	-0.482457	0.156849	-0.789876	-0.175038	0.00209851
rs1992981	-0.526207	0.171092	-0.861541	-0.190872	0.002101
rs9538624	0.361383	0.117715	0.130666	0.592099	0.00214065
rs2883585	0.31573	0.10308	0.113696	0.517764	0.00219168
rs11936950	-0.344122	0.112653	-0.564917	-0.123326	0.00225278
rs2821337	0.503701	0.164936	0.180433	0.826969	0.00225868
rs4375990	-0.322539	0.105918	-0.530135	-0.114942	0.00232556
rs17731449	0.326972	0.107552	0.116173	0.537771	0.00236483
rs1566439	0.323696	0.106782	0.114407	0.532984	0.00243442
rs235519	-0.456588	0.150675	-0.751905	-0.161272	0.00244315
rs335214	0.336006	0.111073	0.118307	0.553705	0.00248552
rs2291903	0.58817	0.194638	0.206687	0.969653	0.00251216
imm_3_46257282	0.563739	0.186652	0.197908	0.929569	0.00252548
rs4734754	0.329868	0.109322	0.115601	0.544135	0.00254954
rs3829578	0.321164	0.106461	0.112504	0.529824	0.00255517
rs2850412	-0.437205	0.145025	-0.72145	-0.152961	0.0025725
rs4394065	0.522461	0.17372	0.181977	0.862945	0.00263409
rs7101544	0.331468	0.110446	0.114998	0.547939	0.00268937
rs4699578	0.606131	0.202087	0.210048	1.00221	0.00270547
rs7197601	-0.367275	0.122494	-0.60736	-0.12719	0.00271491
X1kg_14_87364102	0.31217	0.10424	0.107863	0.516476	0.00274694
imm_14_68385953	-0.309405	0.103699	-0.512651	-0.106158	0.00284809
rs1912118	0.316709	0.106164	0.10863	0.524787	0.0028526
rs6101739	0.363237	0.121767	0.124579	0.601896	0.00285378
imm_7_28128216	0.467778	0.156902	0.160255	0.775301	0.00286999
rs2951007	0.31846	0.106875	0.108989	0.527931	0.0028849
rs10932847	0.621247	0.208833	0.211941	1.03055	0.00293136
rs7755530	0.391342	0.131692	0.133231	0.649452	0.00296205
rs6951823	0.317683	0.10704	0.107889	0.527478	0.00299848
rs4975639	0.355906	0.120158	0.120401	0.591411	0.00305664
rs10190385	-0.508048	0.171888	-0.844943	-0.171153	0.00311975
rs4869565	-0.316259	0.107139	-0.526249	-0.106269	0.00315883
rs222551	-0.541173	0.183854	-0.901521	-0.180825	0.00324536
rs711037	0.52599	0.17951	0.174157	0.877822	0.00338804
rs400930	-0.511568	0.175412	-0.855369	-0.167766	0.00354122
rs7090884	0.293754	0.10079	0.0962093	0.491298	0.00356238
rs12655322	0.452043	0.155392	0.147479	0.756606	0.00362538
rs4752325	0.344135	0.118329	0.112214	0.576056	0.00363419
rs10084835	0.308405	0.106113	0.100427	0.516383	0.00365643
rs7579181	-0.348015	0.119941	-0.583095	-0.112935	0.00371318
imm_18_12784961	-0.633145	0.218325	-1.06105	-0.205235	0.00373152
imm_9_34951471	0.309472	0.106959	0.099836	0.519108	0.00381136
rs1460775	0.330208	0.114264	0.106254	0.554161	0.00385404
rs221991	0.39825	0.138043	0.12769	0.66881	0.00391455
rs1928442	0.372605	0.129354	0.119075	0.626135	0.00397047
X1kg_19_1055874	0.449064	0.155919	0.143469	0.754659	0.00397526
rs776176	0.315096	0.109428	0.100621	0.529572	0.00398336
rs7727530	0.480081	0.166801	0.153158	0.807005	0.00399986
rs4716650	-0.346007	0.12028	-0.581751	-0.110262	0.00401884
rs4861321	-0.339345	0.118385	-0.571375	-0.107315	0.00415096
imm_3_49983122	0.516555	0.180307	0.163159	0.86995	0.00417192
rs3121499	-0.482634	0.16847	-0.81283	-0.152438	0.00417277
rs6447517	0.302943	0.105815	0.0955499	0.510336	0.00419706
seq_rs798042	-0.318755	0.111415	-0.537125	-0.100385	0.00422356
rs10911611	0.692727	0.24229	0.217847	1.16761	0.0042487
rs3135024	-0.308289	0.108056	-0.520076	-0.0965028	0.00433029
rs7620420	0.289984	0.101645	0.0907642	0.489203	0.00433194
rs2686432	-0.394948	0.138471	-0.666345	-0.12355	0.00434166
rs13438846	-0.387851	0.136127	-0.654656	-0.121046	0.00438323
rs1132461	0.308052	0.108167	0.0960488	0.520055	0.00440041
rs5018304	-0.397002	0.139704	-0.670817	-0.123188	0.00448673
rs7624858	0.301414	0.10623	0.0932071	0.50962	0.00454862
rs12876549	0.610894	0.215516	0.188491	1.0333	0.00458872
imm_19_53941475	0.674374	0.238357	0.207204	1.14154	0.0046655
rs11097912	-0.336893	0.119088	-0.570301	-0.103486	0.00467
rs11940210	-0.340328	0.120314	-0.57614	-0.104517	0.00467423
rs6885525	-0.418817	0.148161	-0.709207	-0.128426	0.00470217
rs4925	0.290233	0.102788	0.0887726	0.491692	0.00474853
rs1474078	0.308413	0.109366	0.0940596	0.522767	0.00480225
rs489969	-0.304469	0.108014	-0.516172	-0.0927653	0.0048205
rs3138053	0.329274	0.116951	0.100054	0.558494	0.00487032
rs2655997	0.295181	0.104851	0.0896767	0.500685	0.00487404
rs1470514	0.311338	0.110624	0.0945192	0.528157	0.00488708
seq_rs4457774	0.321615	0.114291	0.0976099	0.545621	0.00489271
rs913770	0.629871	0.223879	0.191076	1.06866	0.00490139
rs7271530	0.296234	0.105305	0.0898388	0.502628	0.00490679
rs9819066	-0.303622	0.108061	-0.515418	-0.0918258	0.00495843
rs11098964	-0.316355	0.112777	-0.537395	-0.0953149	0.00502974
rs6698436	-0.28641	0.102114	-0.48655	-0.0862709	0.00503455
rs793098	-0.292678	0.104486	-0.497467	-0.0878891	0.00509254
rs479505	0.448637	0.160309	0.134437	0.762837	0.00513283
X1kg_8_11264816	0.292885	0.104735	0.0876075	0.498163	0.00516708
rs4753192	0.330977	0.118565	0.0985942	0.563361	0.00524602
rs2446439	0.333272	0.119492	0.0990711	0.567473	0.00528607
rs17673206	-0.277304	0.0994594	-0.472241	-0.0823675	0.00530156
vh_16_74233110	0.482493	0.173114	0.143196	0.821791	0.00531748
imm_7_50219559	0.286648	0.103067	0.0846414	0.488655	0.00541593
rs8011654	-0.587592	0.211518	-1.00216	-0.173024	0.00546992
rs2691034	0.363451	0.130881	0.106929	0.619973	0.00548695
rs12403028	-0.326542	0.117751	-0.557329	-0.0957551	0.00555138
rs11616218	0.486698	0.175524	0.142677	0.830719	0.00555719
rs1008854	-0.303503	0.109505	-0.518129	-0.0888773	0.00557827
rs12877713	0.322007	0.116214	0.0942319	0.549781	0.00559163
rs7533588	0.303873	0.109671	0.0889224	0.518823	0.00559226
imm_9_122721431	-0.293038	0.105946	-0.500689	-0.085388	0.00567621
rs1372631	-0.333885	0.120775	-0.5706	-0.0971706	0.00570061
rs10922144	-0.355606	0.128865	-0.608176	-0.103036	0.00578849
rs2307281	0.3314	0.120173	0.0958661	0.566934	0.00582094
rs13172914	0.286365	0.104036	0.0824586	0.490272	0.00591309
rs4861224	0.444365	0.161512	0.127808	0.760923	0.00593613
rs7781415	0.281763	0.102552	0.0807642	0.482761	0.00600502
rs7210915	-0.324117	0.117968	-0.555329	-0.0929041	0.00600513
rs1237207	0.377128	0.137314	0.107997	0.646259	0.00602415
rs10519815	0.279868	0.10192	0.0801087	0.479627	0.00603339
imm_19_53891616	0.531353	0.193844	0.151426	0.91128	0.00612272
rs739310	-0.375609	0.137142	-0.644403	-0.106816	0.00616569
rs7227575	-0.30444	0.111322	-0.522627	-0.0862524	0.0062425
rs683369	0.398419	0.145773	0.112708	0.684129	0.00627346
rs12672384	0.366029	0.134196	0.103009	0.629048	0.00638038
ccc_21_39370759_G_A	0.456633	0.167454	0.128429	0.784837	0.00639293
imm_6_398415	0.291638	0.10698	0.0819617	0.501315	0.00640865
rs6793001	0.443825	0.163	0.124351	0.763299	0.00647204
rs4243865	0.486665	0.178822	0.136179	0.83715	0.00649865
rs10016539	-0.29045	0.106782	-0.49974	-0.0811603	0.00652786
imm_4_103310852	0.360656	0.132843	0.100287	0.621024	0.00662972
ccc_4_6323619_G_A	-0.313535	0.11555	-0.540008	-0.0870623	0.00665913
rs10010325	-0.29802	0.11003	-0.513673	-0.0823656	0.00675797
rs7992214	0.296544	0.109509	0.0819115	0.511177	0.00676991
rs9916612	-0.482885	0.178325	-0.832396	-0.133374	0.0067712
imm_1_2704017	0.426505	0.157536	0.11774	0.735271	0.00678235
rs12263258	-0.356219	0.131584	-0.614118	-0.0983202	0.00678593
rs6506846	-0.296391	0.109504	-0.511015	-0.0817658	0.00679652
imm_1_153301256	-0.376522	0.139162	-0.649274	-0.10377	0.00681717
rs7635777	0.289044	0.106837	0.0796478	0.49844	0.00682069
chr16.6826727	0.454641	0.168109	0.125153	0.78413	0.00684206
seq_rs775875	0.367493	0.135903	0.101129	0.633858	0.00684922
rs9317009	-0.291441	0.107913	-0.502947	-0.0799358	0.00691922
rs10492972	0.299606	0.110978	0.0820929	0.517119	0.00694052
rs7086886	0.373461	0.138354	0.102292	0.644629	0.00694829
rs10789746	0.276089	0.102337	0.0755115	0.476666	0.00697925
rs10507	0.320413	0.118769	0.087629	0.553197	0.00698052
rs4591530	0.374718	0.138939	0.102402	0.647033	0.00699686
X1kg_1_101430469	-0.390706	0.144905	-0.674714	-0.106697	0.00701173
rs10850369	-0.342478	0.127122	-0.591633	-0.0933238	0.00705808
rs6984301	0.367477	0.136424	0.100091	0.634863	0.00706761
rs4517638	-0.5133	0.190602	-0.886873	-0.139726	0.00708037
X4_77024769	-0.576052	0.213908	-0.995305	-0.156799	0.0070816
rs1530044	-0.542393	0.201417	-0.937162	-0.147624	0.00708351
rs6585186	-0.323498	0.12022	-0.559126	-0.0878699	0.0071266
rs7870144	0.325396	0.121065	0.0881122	0.56268	0.00719308
rs546869	0.301638	0.112256	0.0816207	0.521655	0.00720841
rs12435621	0.410879	0.152914	0.111173	0.710585	0.00720984
rs7735423	-0.276999	0.103133	-0.479137	-0.0748609	0.00723503
rs12682084	0.561329	0.209066	0.151566	0.971091	0.00725448
imm_2_162718923	0.514769	0.19204	0.138378	0.89116	0.00735047
rs5030485	-0.45007	0.167941	-0.779229	-0.120911	0.00736383
rs4730157	0.27842	0.103911	0.0747582	0.482082	0.00737526
rs638405	0.281739	0.105167	0.0756153	0.487863	0.00738501
rs13337194	0.489164	0.182661	0.131154	0.847174	0.00740669
rs11078685	0.274252	0.102425	0.073504	0.475001	0.00741509
rs661059	-0.300098	0.112107	-0.519824	-0.0803729	0.00743081
imm_8_11451646	-0.421764	0.157575	-0.730605	-0.112923	0.0074375
rs679363	0.27722	0.103606	0.0741555	0.480284	0.00745716
rs12300601	-0.285041	0.106566	-0.493907	-0.0761747	0.00747796
X20_30995205	-0.363372	0.135973	-0.629874	-0.09687	0.00753141
rs959440	0.591462	0.221482	0.157365	1.02556	0.00757443
rs10817102	0.306099	0.114712	0.081268	0.530929	0.00762091
rs39728	0.319846	0.119878	0.0848884	0.554803	0.00762849
rs4465744	0.28828	0.10809	0.0764269	0.500134	0.00765254
rs9322110	-0.28508	0.106908	-0.494615	-0.0755451	0.00766221
rs11201668	-0.309865	0.116225	-0.537662	-0.0820686	0.00767406
rs7197213	-0.272709	0.102403	-0.473415	-0.0720031	0.00774244
rs7828571	0.539118	0.202541	0.142145	0.936091	0.00777305
rs705103	-0.367775	0.138206	-0.638655	-0.0968956	0.00778956
rs672468	0.286062	0.107582	0.0752047	0.49692	0.00783712
imm_3_48641927	0.476523	0.179249	0.125202	0.827844	0.00785016
imm_4_103150175	0.294804	0.110994	0.0772588	0.512348	0.00790677
rs9545241	-0.270376	0.101822	-0.469943	-0.070808	0.00792208
rs6939774	0.525454	0.197993	0.137396	0.913513	0.00795658
rs1782644	0.494207	0.186314	0.129039	0.859376	0.0079886
rs11099004	0.312982	0.11806	0.081588	0.544376	0.00802457
rs10484205	0.28579	0.107809	0.0744891	0.497091	0.00802769
rs11819929	0.61088	0.230574	0.158963	1.0628	0.00806385
rs271952	0.28971	0.109576	0.0749459	0.504475	0.00819501
rs4275737	0.268769	0.101679	0.0694813	0.468056	0.00821014
rs32713	0.287395	0.108736	0.0742769	0.500514	0.00821608
ccc_5_149779219_T_C	-0.323489	0.122472	-0.56353	-0.0834492	0.00825789
rs6539732	0.416339	0.157868	0.106925	0.725754	0.00835763
rs10803532	0.493944	0.187338	0.126768	0.861121	0.00837311
rs136753	0.311021	0.117977	0.0797899	0.542251	0.00838202
imm_1_20070565	-0.436453	0.165737	-0.761292	-0.111614	0.00845334
imm_11_408179	0.540407	0.205219	0.138186	0.942628	0.00845535
rs12984247	0.323528	0.122897	0.082654	0.564402	0.00847565
imm_2_65515130	0.338149	0.128546	0.0862032	0.590094	0.00852429
rs9297534	0.309822	0.117949	0.0786458	0.540998	0.00862069
rs1886276	0.29811	0.113572	0.0755136	0.520706	0.00866837
rs11810986	0.539627	0.205608	0.136643	0.942611	0.00867651
rs179771	0.298827	0.113937	0.0755153	0.522139	0.00872242
rs7690714	0.474721	0.181004	0.11996	0.829481	0.00872323
rs39056	0.29998	0.114416	0.0757292	0.524231	0.00874563
rs2884800	-0.290144	0.110803	-0.507314	-0.0729742	0.00883024
rs12510758	0.505825	0.193188	0.127183	0.884467	0.00883693
rs12455036	-0.358634	0.136986	-0.62712	-0.0901467	0.0088437
X10_1055710	0.523762	0.20006	0.131651	0.915873	0.00884415
rs12000807	-0.382453	0.146136	-0.668874	-0.0960323	0.0088678
rs13020347	0.297664	0.113751	0.0747163	0.520611	0.00887567
rs1450454	0.283126	0.108408	0.0706503	0.495601	0.00901006
rs499459	-0.418871	0.160463	-0.733372	-0.104369	0.00904398
rs7745656	0.268894	0.10305	0.0669201	0.470868	0.00907122
rs1860563	0.280422	0.107469	0.0697858	0.491058	0.00907226
rs1216363	0.280122	0.107391	0.06964	0.490604	0.00909566
rs1446534	0.33504	0.128522	0.083142	0.586937	0.00913728
rs924974	0.285749	0.109642	0.0708555	0.500643	0.00915503
imm_21_44513667	-0.278231	0.106956	-0.487862	-0.0686001	0.00928583
imm_21_44420635	-0.281885	0.108409	-0.494363	-0.0694072	0.00931702
rs3770564	0.418696	0.161176	0.102796	0.734596	0.00938362
X1kg_2_25352069	0.380931	0.146801	0.0932054	0.668656	0.00946261
rs11594134	0.39464	0.152159	0.096414	0.692866	0.00949759
rs7948035	0.281327	0.108496	0.0686787	0.493974	0.00951506
rs11753530	0.292046	0.112747	0.0710664	0.513025	0.00958969
rs7811739	0.351475	0.135755	0.0854003	0.61755	0.00962436
rs6483461	-0.602192	0.232843	-1.05856	-0.145829	0.00970235
rs3806550	-0.455797	0.176252	-0.801245	-0.110349	0.00970835
rs7847631	0.28034	0.10841	0.0678589	0.49282	0.00971229
ccc_10_6068059_C_T	0.352086	0.136206	0.0851274	0.619045	0.00973919
rs17039724	0.473145	0.183091	0.114293	0.831997	0.00976044
imm_12_9857602	0.541265	0.209629	0.130399	0.95213	0.00982261
rs10455872	0.405696	0.157399	0.0971994	0.714193	0.00995184
rs1107212	0.275872	0.107135	0.065891	0.485853	0.0100243
rs7069959	0.2735	0.106266	0.0652223	0.481777	0.0100609
imm_3_46098337	0.429735	0.167045	0.102332	0.757138	0.0100947
rs11159948	0.551946	0.214691	0.131159	0.972732	0.0101439
rs10041822	0.334684	0.130267	0.079365	0.590003	0.010193
rs950910	-0.315781	0.122938	-0.556736	-0.074827	0.0102105
rs4671866	0.325419	0.126694	0.0771023	0.573736	0.010213
ccc_20_44213571_G_A	-0.516481	0.201174	-0.910774	-0.122187	0.0102484
imm_15_77050177	0.374088	0.145772	0.0883797	0.659796	0.0102805
X1kg_19_1050701	0.278406	0.108556	0.0656408	0.491172	0.0103284
imm_16_30589317	-0.473279	0.184913	-0.835701	-0.110857	0.010483
rs1880524	-0.268643	0.105008	-0.474454	-0.062832	0.0105179
rs4318999	0.323631	0.126544	0.0756085	0.571653	0.0105443
rs3903132	-0.287955	0.112624	-0.508694	-0.0672167	0.0105643
rs16858573	-0.475895	0.186461	-0.841352	-0.110437	0.0107032
rs10071484	-0.306606	0.120168	-0.542131	-0.0710802	0.010727
rs2471664	0.2965	0.116219	0.0687147	0.524286	0.0107348
imm_11_75922141	-0.333497	0.130824	-0.589907	-0.0770878	0.0107966
rs1433349	0.283404	0.111341	0.0651793	0.501629	0.0109164
rs2333348	0.405042	0.15917	0.0930752	0.717008	0.0109366
rs2327586	0.330085	0.129778	0.0757245	0.584445	0.0109762
rs31670	-0.388997	0.153053	-0.688976	-0.0890183	0.0110353
rs10426073	-0.334336	0.131583	-0.592234	-0.0764392	0.0110572
imm_8_129324504	0.678686	0.267123	0.155135	1.20224	0.0110622
rs1836626	-0.272641	0.107585	-0.483503	-0.0617785	0.0112706
rs4833761	-0.57619	0.227373	-1.02183	-0.130548	0.0112729
rs991628	0.320449	0.12649	0.0725327	0.568366	0.0112966
rs12548509	-0.27515	0.108652	-0.488105	-0.0621961	0.0113285
X1kg_8_11226594	-0.347292	0.137168	-0.616137	-0.0784477	0.0113455
rs4451762	0.272254	0.10754	0.0614801	0.483028	0.0113524
rs4902804	0.262507	0.103719	0.0592215	0.465792	0.0113756
rs6448143	0.40686	0.160811	0.0916759	0.722045	0.0114047
rs940270	0.336143	0.13287	0.0757229	0.596563	0.0114106
rs710841	-0.347455	0.137484	-0.616918	-0.0779915	0.0114962
rs6671391	0.434914	0.172261	0.0972889	0.772539	0.0115784
rs2726453	0.268483	0.106348	0.0600447	0.476921	0.011584
rs2237565	0.332483	0.131711	0.0743333	0.590632	0.0115919
rs9466072	0.283429	0.11231	0.0633058	0.503552	0.0116148
imm_6_138284331	0.465837	0.184633	0.103962	0.827711	0.0116346
rs7373862	-0.31297	0.124133	-0.556265	-0.069674	0.0116939
imm_10_111977950	0.515199	0.204746	0.113903	0.916494	0.0118602
rs723852	0.361611	0.143768	0.0798315	0.643391	0.011895
rs1242105	0.281666	0.112104	0.0619463	0.501385	0.0119864
rs1348542	-0.344299	0.137046	-0.612905	-0.075693	0.0119954
rs4747989	0.631453	0.251611	0.138305	1.1246	0.0120854
rs4354185	-0.289902	0.115527	-0.51633	-0.0634745	0.0120936
imm_11_127782178	0.430425	0.171604	0.0940865	0.766763	0.0121334
rs12454802	0.268946	0.10728	0.0586805	0.479212	0.0121779
rs2712593	-0.297053	0.118631	-0.529567	-0.06454	0.0122797
X1kg_2_25344949	-0.262918	0.105023	-0.46876	-0.057076	0.0122998
rs12827567	0.255682	0.102294	0.0551886	0.456175	0.0124378
rs2236560	-0.256001	0.102452	-0.456803	-0.0551981	0.0124638
rs2838589	0.324418	0.129857	0.0699028	0.578933	0.0124801
X1kg_2_43167679	0.334736	0.133993	0.0721136	0.597358	0.0124843
rs10882736	0.419776	0.168136	0.0902341	0.749317	0.0125378
rs7005586	-0.371593	0.148908	-0.663447	-0.0797382	0.0125797
rs9291762	0.44905	0.180035	0.096189	0.801912	0.0126225
imm_1_151050348	0.324565	0.130237	0.0693045	0.579826	0.0126989
rs11848710	-0.305747	0.122763	-0.546359	-0.0651358	0.0127547
rs1203348	0.254954	0.102399	0.054256	0.455653	0.0127811
X18_12798467_C_DELETION	0.439877	0.176818	0.0933214	0.786434	0.0128555
rs7678850	-0.291275	0.117096	-0.52078	-0.06177	0.0128652
rs10488281	0.380109	0.152859	0.0805115	0.679707	0.0128945
rs2796810	0.270642	0.108838	0.0573246	0.48396	0.0128948
rs6732469	0.291115	0.117188	0.0614315	0.520799	0.0129851
rs1910534	-0.313234	0.126107	-0.560399	-0.0660689	0.0129961
imm_2_65321288	0.263108	0.105928	0.0554934	0.470722	0.0129973
rs2281599	0.271712	0.109425	0.0572422	0.486181	0.0130252
rs1313471	-0.291997	0.117614	-0.522515	-0.0614783	0.0130399
rs17864037	0.496179	0.199957	0.10427	0.888087	0.0130857
rs6905900	0.263297	0.10613	0.0552865	0.471308	0.0131053
rs7634829	0.255126	0.102851	0.0535404	0.456711	0.0131189
rs11063441	0.448313	0.180832	0.0938878	0.802738	0.0131691
rs12896399	-0.279482	0.112761	-0.500489	-0.0584742	0.0131924
seq_rs2361805	0.344173	0.138923	0.0718881	0.616458	0.0132333
rs455030	0.311812	0.125959	0.0649366	0.558687	0.0133049
rs2862579	0.292937	0.118344	0.0609863	0.524888	0.0133127
imm_11_549964	0.427502	0.172797	0.0888256	0.766178	0.0133606
rs7726935	0.27079	0.109457	0.0562584	0.485322	0.0133631
rs3123183	0.348305	0.140893	0.072159	0.624451	0.0134315
rs8126070	0.317145	0.12832	0.0656416	0.568648	0.0134544
imm_8_11398670	-0.258778	0.104742	-0.464068	-0.0534883	0.0134874
rs2017594	0.441544	0.178788	0.0911257	0.791962	0.0135246
rs1514928	0.469877	0.190286	0.0969225	0.842831	0.0135372
X1kg_8_10971109	-0.26142	0.105918	-0.469015	-0.053825	0.0135817
rs12432305	0.375462	0.152144	0.0772654	0.673658	0.0135943
rs2116209	0.267364	0.108367	0.0549697	0.479759	0.0136166
X3_99699868	-0.385705	0.156445	-0.692331	-0.0790793	0.0136845
rs3879803	0.275035	0.11159	0.056322	0.493748	0.0137133
rs1367731	0.484012	0.19641	0.0990544	0.868969	0.0137286
X1kg_14_34871097	-0.530212	0.215192	-0.95198	-0.108443	0.0137434
rs885156	-0.33216	0.134832	-0.596425	-0.0678941	0.0137584
rs1084	0.258298	0.104946	0.0526087	0.463988	0.013845
rs7693442	-0.377256	0.153318	-0.677754	-0.0767579	0.0138701
rs8006998	0.265358	0.107922	0.0538347	0.476881	0.0139405
rs11238349	0.28833	0.117302	0.0584226	0.518237	0.0139706
rs4262299	0.463562	0.188839	0.0934443	0.833681	0.0140963
rs6832480	0.311494	0.127061	0.0624589	0.56053	0.0142251
rs3788150	0.340562	0.138943	0.0682382	0.612885	0.0142425
imm_1_199275217	0.565313	0.230655	0.113238	1.01739	0.0142498
rs10083886	-0.312772	0.127691	-0.563042	-0.0625027	0.0143075
rs10456623	0.351567	0.143638	0.0700423	0.633092	0.0143813
rs17109461	0.514089	0.210048	0.102402	0.925777	0.0143858
rs17760268	-0.373082	0.152451	-0.67188	-0.0742831	0.0143962
rs7540658	-0.286656	0.117266	-0.516493	-0.0568184	0.0145057
rs10833514	-0.323792	0.132501	-0.58349	-0.0640942	0.014538
rs1428431	-0.306575	0.125483	-0.552517	-0.0606331	0.0145592
imm_5_96191820	0.320553	0.131262	0.0632838	0.577823	0.0146029
rs12891256	0.263336	0.108029	0.0516023	0.475069	0.0147837
rs4583435	0.317088	0.130138	0.0620216	0.572155	0.0148283
rs4968145	0.245027	0.10066	0.0477378	0.442317	0.0149242
X1kg_3_28105476	0.267136	0.109744	0.0520423	0.48223	0.0149256
rs10905209	-0.250145	0.102778	-0.451586	-0.0487038	0.0149397
rs16968421	-0.487376	0.200308	-0.879971	-0.09478	0.0149687
rs2042558	0.35128	0.144382	0.068297	0.634262	0.0149745
rs9409143	0.260257	0.106973	0.0505933	0.46992	0.0149777
imm_22_28950627	-0.323603	0.133096	-0.584466	-0.0627403	0.0150424
rs12108196	0.392324	0.161443	0.0759012	0.708747	0.0150944
rs7596682	0.254619	0.104874	0.0490689	0.460168	0.0151887
rs1386948	-0.372422	0.153401	-0.673083	-0.0717611	0.0151922
imm_7_51064468	0.292671	0.120565	0.0563684	0.528973	0.0152032
rs17599416	-0.657623	0.271071	-1.18891	-0.126334	0.0152654
rs4956471	-0.35306	0.145674	-0.638577	-0.0675435	0.0153665
rs2827276	-0.307033	0.126799	-0.555554	-0.0585115	0.0154602
X14_59518532	-0.545024	0.225243	-0.986493	-0.103556	0.0155327
rs9324823	0.449766	0.185887	0.0854333	0.814098	0.0155392
imm_3_189620567	0.354089	0.146345	0.0672577	0.640921	0.0155399
rs284583	-0.393105	0.162559	-0.711715	-0.0744955	0.0155962
rs2041545	0.321632	0.133008	0.0609405	0.582323	0.0156003
rs4506911	0.526448	0.2178	0.0995675	0.953329	0.0156441
rs4722116	-0.26255	0.108742	-0.475679	-0.0494201	0.0157595
rs13041230	0.374671	0.155198	0.0704887	0.678854	0.015772
rs10117534	0.250239	0.103673	0.0470429	0.453434	0.0157904
rs2873450	0.346723	0.143913	0.064659	0.628787	0.0159851
rs1950747	0.278035	0.115708	0.0512506	0.504819	0.0162659
imm_3_46619098	0.313626	0.130542	0.0577684	0.569483	0.0162838
rs2115553	-0.540397	0.225034	-0.981457	-0.0993384	0.0163324
rs1361848	0.296734	0.123572	0.0545387	0.53893	0.0163362
rs12076097	0.387125	0.161227	0.0711255	0.703125	0.0163452
rs17155006	-0.26338	0.10977	-0.478525	-0.0482355	0.0164225
rs1476462	0.311972	0.130066	0.0570476	0.566897	0.0164593
imm_2_185089753	0.304549	0.127015	0.0556034	0.553494	0.0164969
rs16884531	-0.425124	0.177348	-0.772721	-0.0775274	0.0165249
imm_16_30408262	-0.259103	0.108147	-0.471067	-0.0471395	0.0165819
rs7853412	-0.273827	0.114364	-0.497977	-0.0496772	0.0166503
rs2057569	-0.246986	0.10322	-0.449294	-0.0446779	0.0167202
rs2456337	-0.410258	0.171718	-0.746819	-0.0736968	0.016888
imm_12_9546982	0.316356	0.132439	0.056781	0.575932	0.0169082
rs10096447	-0.261475	0.109483	-0.476058	-0.0468915	0.0169283
rs10915314	-0.264957	0.110951	-0.482418	-0.0474969	0.016938
rs2048953	0.32829	0.137485	0.0588251	0.597755	0.0169481
rs7076691	-0.330872	0.138575	-0.602474	-0.0592694	0.0169556
rs420259	-0.287234	0.120324	-0.523065	-0.0514036	0.0169785
rs9375645	-0.276439	0.115834	-0.50347	-0.0494075	0.0170096
rs2247233	0.259396	0.108709	0.0463295	0.472462	0.0170262
rs4861069	-0.275583	0.115501	-0.501961	-0.0492046	0.017034
rs7806357	-0.282456	0.118474	-0.514661	-0.0502511	0.0171202
rs3736149	0.249449	0.104814	0.0440171	0.454881	0.0173165
rs4788678	0.269708	0.113349	0.0475489	0.491868	0.0173382
rs7117070	-0.330037	0.138711	-0.601905	-0.0581681	0.017345
rs682626	0.299114	0.125718	0.052712	0.545516	0.0173478
X1kg_10_59810715	-0.309411	0.130073	-0.564349	-0.0544727	0.0173715
rs2014053	-0.255172	0.107275	-0.465426	-0.0449178	0.0173747
rs4696555	-0.278822	0.117274	-0.508676	-0.0489683	0.0174296
rs4873679	-0.264803	0.111439	-0.48322	-0.0463867	0.0174913
rs11666868	-0.334639	0.14093	-0.610857	-0.0584219	0.0175723
ccc_6_20632361_A_G	-0.289179	0.121787	-0.527876	-0.0504819	0.0175739
rs10828385	-0.38922	0.163937	-0.710531	-0.067909	0.0175869
imm_7_27040269	0.551516	0.232351	0.0961155	1.00692	0.0176143
seq_t1d_19_60542463_C_T	0.467013	0.196752	0.0813868	0.852639	0.0176149
imm_1_20120261	0.323766	0.136572	0.0560898	0.591442	0.0177563
rs1015586	0.296369	0.125095	0.0511882	0.54155	0.0178286
rs2056679	-0.437469	0.184664	-0.799404	-0.0755339	0.0178363
rs2224177	0.240905	0.101703	0.041572	0.440239	0.0178495
imm_19_53900790	0.252583	0.106637	0.0435787	0.461587	0.0178542
rs9823061	0.257556	0.108806	0.0443005	0.470811	0.0179273
rs1518069	0.234863	0.0992536	0.0403294	0.429396	0.0179673
rs1572134	-0.262261	0.110839	-0.4795	-0.0450212	0.0179741
rs17517794	0.498366	0.210776	0.0852531	0.911479	0.0180575
imm_9_34654672	-0.37159	0.157233	-0.67976	-0.0634195	0.0181124
vh_1_111663345	0.390391	0.165209	0.0665875	0.714195	0.018127
ccc_3_12269727_G_T	0.445973	0.188851	0.0758326	0.816113	0.0182006
X1kg_8_57025993	-0.252759	0.107051	-0.462575	-0.0429429	0.0182204
imm_3_161130149	0.305235	0.12938	0.0516544	0.558816	0.018314
rs9819616	-0.274186	0.116318	-0.502165	-0.046208	0.0184123
imm_4_123216149	0.459091	0.194858	0.0771772	0.841005	0.0184712
rs7591636	-0.268794	0.114201	-0.492623	-0.0449639	0.0185881
imm_8_11454902	0.256476	0.109003	0.0428341	0.470118	0.0186263
rs10098874	0.401	0.17044	0.066944	0.735055	0.0186358
rs4326366	0.290813	0.123628	0.0485057	0.533119	0.0186569
rs133807	-0.260688	0.110841	-0.477933	-0.0434426	0.0186778
rs3924642	-0.545363	0.231904	-0.999887	-0.0908388	0.0186892
rs10184403	-0.257495	0.109497	-0.472106	-0.0428848	0.0186921
rs6735280	0.251049	0.106834	0.0416571	0.46044	0.0187792
rs3910444	0.266843	0.113662	0.0440707	0.489616	0.0188897
rs11695375	-0.278099	0.118511	-0.510376	-0.0458215	0.0189452
rs13047304	-0.265845	0.113315	-0.487939	-0.0437515	0.0189726
rs710563	-0.258405	0.110233	-0.474458	-0.0423512	0.01907
imm_9_138375962	0.316404	0.134977	0.051854	0.580954	0.0190714
rs555244	-0.257668	0.109945	-0.473156	-0.0421802	0.019098
rs7093218	-0.330686	0.141157	-0.60735	-0.0540231	0.0191458
rs2075713	0.290915	0.124274	0.0473427	0.534488	0.0192364
imm_9_122772954	0.360097	0.153879	0.0584989	0.661694	0.0192773
rs10974873	-0.274027	0.117165	-0.503666	-0.0443869	0.0193456
rs7257956	0.637748	0.272808	0.103054	1.17244	0.019402
rs12102660	0.300394	0.128519	0.0485023	0.552286	0.0194205
rs11198501	0.581816	0.248936	0.0939104	1.06972	0.0194282
rs11064881	-0.581314	0.248816	-1.06899	-0.093643	0.0194747
rs588692	0.353692	0.151469	0.0568181	0.650565	0.0195394
rs4380603	-0.363841	0.155863	-0.669326	-0.0583553	0.0195766
imm_10_90207639	0.341782	0.146424	0.0547961	0.628768	0.0195856
rs10486847	-0.284631	0.121945	-0.523639	-0.0456227	0.0195911
rs8013544	-0.23784	0.102022	-0.437801	-0.0378802	0.0197398
rs1903251	0.266816	0.114608	0.0421887	0.491444	0.019908
rs8093813	0.300286	0.129033	0.0473862	0.553186	0.0199543
rs4964325	-0.242913	0.104485	-0.4477	-0.0381263	0.0200794
rs3094116	-0.233935	0.100661	-0.431226	-0.0366435	0.0201258
rs16077	0.28863	0.1242	0.0452014	0.532058	0.0201306
rs11063422	0.434184	0.186952	0.0677645	0.800604	0.0202096
rs2108554	0.294973	0.127033	0.0459937	0.543952	0.0202315
rs12151689	0.258458	0.111311	0.0402924	0.476624	0.0202359
rs6545315	-0.367904	0.15848	-0.678519	-0.0572902	0.0202619
X1kg_1_93246021	0.239943	0.103438	0.0372074	0.442678	0.0203587
imm_3_50261957	0.390135	0.16827	0.0603313	0.71994	0.0204221
rs2072471	0.345698	0.149188	0.0532942	0.638102	0.0204933
rs4150119	-0.277071	0.119612	-0.511506	-0.0426362	0.0205354
rs800371	0.243323	0.105075	0.0373785	0.449267	0.020575
imm_12_122457162	0.28497	0.123079	0.0437395	0.5262	0.0205943
rs13116389	-0.442876	0.19145	-0.818112	-0.0676405	0.0207078
seq_rs9636153	0.355113	0.153559	0.0541427	0.656084	0.0207474
rs7581371	-0.4779	0.206679	-0.882984	-0.0728167	0.0207622
imm_6_138166188	0.312614	0.135202	0.0476229	0.577605	0.0207667
rs2682213	0.260613	0.112728	0.0396708	0.481556	0.0207843
imm_12_39010167	0.328992	0.14232	0.0500487	0.607934	0.0207983
imm_10_90019008	0.361655	0.156556	0.0548109	0.668498	0.0208843
rs1349348	-0.316636	0.137068	-0.585285	-0.0479871	0.0208848
rs2967481	0.309106	0.133834	0.0467954	0.571416	0.0209094
rs7155666	0.487527	0.211089	0.0738011	0.901253	0.0209111
rs11080867	-0.360443	0.156073	-0.666341	-0.0545461	0.0209183
rs12236699	-0.247477	0.107263	-0.457709	-0.0372446	0.0210443
rs12597935	-0.24244	0.105163	-0.448556	-0.0363246	0.0211455
rs2274592	-0.313351	0.136013	-0.579932	-0.0467708	0.0212319
rs3767137	-0.328225	0.142659	-0.607832	-0.0486179	0.0214052
rs1994597	-0.458737	0.199561	-0.849868	-0.0676053	0.02152
rs4754801	-0.286369	0.124618	-0.530616	-0.0421214	0.0215636
rs13000241	-0.248023	0.107946	-0.459594	-0.0364524	0.0215815
rs2161393	-0.557225	0.242582	-1.03268	-0.0817725	0.0216156
rs907611	-0.256505	0.111715	-0.475463	-0.037547	0.0216724
imm_22_48880028	-0.408339	0.177924	-0.757064	-0.0596149	0.0217319
rs1658190	-0.245702	0.107071	-0.455557	-0.035846	0.0217474
rs2197415	0.260839	0.113669	0.0380524	0.483626	0.0217486
rs9602099	0.440981	0.192199	0.0642784	0.817684	0.0217675
rs4310443	0.292854	0.127646	0.0426723	0.543036	0.0217753
imm_18_12888005	-0.252594	0.110186	-0.468554	-0.036634	0.0218803
rs4662019	0.268517	0.117184	0.0388407	0.498194	0.0219394
rs17416073	0.602173	0.262799	0.0870951	1.11725	0.0219416
rs491620	0.262547	0.114625	0.037886	0.487208	0.0219932
rs6902893	0.245562	0.107235	0.0353858	0.455738	0.0220243
rs2957154	-0.314044	0.137293	-0.583134	-0.0449535	0.0221731
rs9461157	0.261686	0.114563	0.0371462	0.486225	0.0223594
rs12676064	0.297286	0.13016	0.0421771	0.552395	0.0223713
rs1363767	0.286327	0.125438	0.0404741	0.53218	0.0224523
X2_6029967	-0.446877	0.195813	-0.830664	-0.0630903	0.0224799
rs3812430	0.338031	0.148156	0.0476499	0.628412	0.022514
rs10497187	0.386189	0.16937	0.0542298	0.718149	0.0225988
rs12455458	0.33328	0.146237	0.0466598	0.6199	0.0226651
rs16827734	-0.421214	0.184919	-0.783648	-0.0587791	0.0227368
rs6818044	0.353115	0.155334	0.0486674	0.657564	0.0230097
rs17035108	-0.565374	0.248751	-1.05292	-0.077831	0.0230351
rs6905924	-0.320439	0.141007	-0.596807	-0.044071	0.0230557
rs1864758	-0.268195	0.118054	-0.499576	-0.0368134	0.0230986
rs7921731	0.264035	0.116224	0.0362396	0.49183	0.0231003
imm_11_75985716	0.259971	0.114473	0.0356081	0.484334	0.0231455
imm_4_25737658	-0.477181	0.21013	-0.889028	-0.0653333	0.0231541
rs11745920	0.316691	0.139463	0.0433487	0.590034	0.0231597
X1kg_6_30209635	-0.299155	0.131763	-0.557406	-0.0409047	0.023183
rs1054774	0.250951	0.11054	0.0342969	0.467606	0.0231936
rs854661	0.245819	0.108288	0.0335785	0.45806	0.0232046
X1kg_8_10750355	-0.247266	0.108953	-0.46081	-0.0337229	0.023239
rs984659	0.238547	0.105118	0.0325188	0.444575	0.023249
rs187411	0.241044	0.106237	0.0328234	0.449265	0.0232727
imm_7_107287183	-0.234833	0.103507	-0.437702	-0.0319631	0.0232826
rs2332807	-0.251205	0.110726	-0.468224	-0.0341851	0.0232866
rs421043	-0.260932	0.11503	-0.486386	-0.0354775	0.0233058
X1kg_14_87625046	0.369486	0.162891	0.0502245	0.688747	0.0233112
rs11644231	-0.264258	0.116531	-0.492655	-0.0358614	0.0233472
rs680341	0.25148	0.110896	0.0341265	0.468833	0.0233477
chr2.82543411	0.730135	0.322002	0.0990236	1.36125	0.0233604
rs2915439	-0.294277	0.129824	-0.548727	-0.039826	0.0234065
rs790575	-0.293716	0.129635	-0.547796	-0.039636	0.0234689
rs7964606	-0.232279	0.102529	-0.433233	-0.0313253	0.0234827
X1kg_8_11254982	-0.412658	0.182188	-0.76974	-0.0555759	0.023512
rs1361856	-0.406712	0.179567	-0.758657	-0.054767	0.0235152
rs10496434	0.248807	0.109859	0.0334874	0.464126	0.0235258
rs6885370	-0.351128	0.155078	-0.655075	-0.0471821	0.023561
rs1108718	-0.233467	0.103114	-0.435566	-0.0313677	0.0235637
rs4682511	0.265105	0.117095	0.0356023	0.494608	0.0235735
seq_rs2056227	-0.242419	0.107083	-0.452298	-0.0325402	0.0235838
rs10888608	-0.267418	0.118164	-0.499015	-0.0358219	0.0236283
rs2391285	-0.351371	0.155287	-0.655728	-0.0470137	0.0236531
rs12883722	0.579149	0.256037	0.0773249	1.08097	0.0236992
imm_3_32987313	-0.497808	0.220212	-0.929416	-0.0661991	0.0237854
rs11134612	-0.427702	0.189237	-0.7986	-0.0568044	0.0238126
rs6945507	0.334997	0.148221	0.0444896	0.625505	0.0238137
rs34902638	-0.340064	0.150474	-0.634987	-0.0451412	0.0238239
rs8030195	0.343578	0.15205	0.0455662	0.64159	0.0238434
X1kg_1_93260427	-0.281145	0.124425	-0.525013	-0.0372764	0.023849
imm_1_2453274	-0.233447	0.103351	-0.436011	-0.0308837	0.0238966
rs1003879	-0.255383	0.113199	-0.477249	-0.0335162	0.0240678
rs9262155	0.450229	0.199868	0.058495	0.841963	0.0242824
rs8111783	-0.278883	0.123804	-0.521535	-0.036231	0.0242837
imm_11_117986641	0.234296	0.104031	0.0303981	0.438194	0.0243118
X1kg_10_59545307	0.566477	0.251692	0.0731701	1.05978	0.024406
imm_2_162853498	-0.451702	0.200732	-0.84513	-0.0582741	0.0244317
imm_3_189587750	-0.238058	0.105821	-0.445464	-0.0306522	0.0244728
rs17495097	-0.249683	0.111051	-0.467339	-0.0320274	0.0245528
rs4869931	0.397165	0.176663	0.0509122	0.743417	0.0245664
rs10409299	-0.267152	0.11884	-0.500074	-0.0342298	0.0245764
rs10501511	0.346637	0.154219	0.0443727	0.648901	0.0245961
imm_20_42646207	0.319015	0.142009	0.0406819	0.597348	0.024676
rs9451818	-0.2898	0.129075	-0.542782	-0.0368178	0.0247548
imm_5_40718307	0.234523	0.10451	0.0296875	0.439358	0.0248305
rs4780464	-0.572506	0.255138	-1.07257	-0.0724445	0.0248384
rs12877991	-0.229847	0.10247	-0.430685	-0.0290089	0.024893
rs12217873	0.481495	0.214798	0.0604984	0.902491	0.0249862
rs12355784	0.242606	0.108311	0.0303209	0.45489	0.0250969
ccc_10_6655393_C_T	0.266278	0.118893	0.0332511	0.499305	0.0251146
rs4725150	-0.261466	0.116902	-0.490589	-0.0323427	0.0253106
rs818154	0.244808	0.109552	0.0300888	0.459527	0.0254426
rs10502372	0.256829	0.114946	0.0315395	0.482119	0.0254601
rs7997949	0.387283	0.173434	0.0473583	0.727208	0.0255472
imm_3_48462799	-0.441992	0.197954	-0.829974	-0.0540096	0.0255619
X1kg_5_102657441	0.364486	0.163249	0.044525	0.684447	0.0255682
rs1344115	0.273938	0.12271	0.0334305	0.514445	0.0255886
rs9451253	0.277896	0.124502	0.033877	0.521916	0.0256107
rs1159748	0.236161	0.105855	0.0286901	0.443632	0.0256813
rs11028806	-0.283871	0.127261	-0.533298	-0.0344437	0.0257064
rs881204	-0.314223	0.140941	-0.590462	-0.0379832	0.0257833
rs4975616	-0.23186	0.104021	-0.435736	-0.0279833	0.0258152
rs2777861	0.240095	0.107739	0.0289302	0.45126	0.0258482
rs7205641	-0.252333	0.11328	-0.474357	-0.0303092	0.0259122
rs219780	0.346554	0.155659	0.041467	0.651641	0.0259901
rs7521	-0.227394	0.102185	-0.427673	-0.0271144	0.0260605
rs10876579	-0.230052	0.103392	-0.432696	-0.0274077	0.0260779
rs2981579	0.241137	0.108382	0.0287125	0.453561	0.026089
rs1986731	-0.359289	0.161509	-0.675841	-0.0427364	0.0261101
rs4411466	-0.408012	0.183539	-0.767743	-0.0482816	0.0262143
rs750607	0.256353	0.115332	0.0303073	0.482399	0.0262328
rs1105685	0.265287	0.119358	0.0313493	0.499225	0.0262419
rs1567910	0.250522	0.112719	0.029597	0.471447	0.026247
rs12138047	-0.287389	0.129324	-0.540859	-0.0339182	0.0262673
rs28513	-0.238038	0.107152	-0.448052	-0.0280243	0.026317
rs36656	-0.241879	0.108925	-0.455369	-0.0283891	0.0263785
rs16874768	0.243284	0.10957	0.0285313	0.458037	0.0263945
imm_19_56219782	0.499375	0.224933	0.0585146	0.940235	0.0264115
rs2448074	-0.232618	0.104813	-0.438047	-0.0271881	0.0264622
X3_195543601	-0.300982	0.135644	-0.566839	-0.035125	0.0264926
imm_3_58225156	0.238472	0.107503	0.0277704	0.449173	0.0265353
rs2602100	0.462425	0.208478	0.0538153	0.871035	0.0265482
rs10980409	0.31047	0.140011	0.0360527	0.584887	0.0265915
rs12609373	-0.426708	0.192523	-0.804046	-0.0493703	0.0266639
rs11237733	0.370254	0.167053	0.0428369	0.697672	0.0266647
rs4846914	-0.261984	0.118219	-0.493689	-0.0302787	0.0266855
rs2966245	0.245745	0.11091	0.0283654	0.463125	0.026711
rs4764084	0.22283	0.100579	0.0256978	0.419962	0.0267284
rs9544950	-0.24574	0.110921	-0.463141	-0.0283386	0.0267293
rs4959949	-0.254218	0.114781	-0.479184	-0.0292515	0.0267731
rs4831929	-0.313027	0.141356	-0.59008	-0.0359735	0.0267977
rs173539	0.290836	0.131348	0.0333996	0.548273	0.0268118
rs11818320	-0.266937	0.120561	-0.503231	-0.0306422	0.02682
rs1017528	0.390972	0.176647	0.0447498	0.737194	0.0268775
imm_9_138522780	0.23531	0.106422	0.0267265	0.443894	0.0270289
rs4130885	0.228641	0.103422	0.0259372	0.431345	0.0270529
X1kg_2_207253591	0.346501	0.156784	0.0392102	0.653792	0.0271014
rs1058930	0.478068	0.216386	0.0539587	0.902177	0.0271519
imm_1_2417200	-0.249461	0.112936	-0.470812	-0.0281106	0.0271836
imm_6_126514504	-0.237979	0.107743	-0.449151	-0.0268067	0.0271908
rs4839072	0.516407	0.233819	0.0581299	0.974684	0.0272042
rs7722849	0.319896	0.14491	0.0358769	0.603915	0.027276
rs10146912	0.222743	0.100903	0.0249763	0.42051	0.0272797
rs1326916	0.348195	0.157768	0.0389753	0.657415	0.0273137
rs7132048	-0.292524	0.132544	-0.552305	-0.032743	0.0273141
rs279203	-0.315926	0.14316	-0.596514	-0.0353382	0.0273274
rs1879445	0.253945	0.115148	0.0282593	0.479631	0.0274273
rs1417418	0.243803	0.110562	0.0271063	0.4605	0.0274448
rs6074625	0.281789	0.127793	0.0313184	0.53226	0.0274517
rs9854651	0.279846	0.126936	0.0310569	0.528635	0.02748
rs1763983	0.256631	0.11642	0.0284513	0.484811	0.0274998
rs10150673	0.348872	0.15832	0.0385709	0.659173	0.0275531
rs864019	0.248588	0.112992	0.027127	0.470049	0.0278039
rs12417697	0.321623	0.146213	0.0350501	0.608195	0.0278294
rs13060347	0.552043	0.251025	0.0600431	1.04404	0.0278668
rs9615905	-0.253386	0.115244	-0.479261	-0.0275119	0.0278999
rs4147754	0.325385	0.148041	0.0352287	0.615541	0.0279542
rs12310775	-0.241611	0.109945	-0.457099	-0.0261236	0.0279798
X1kg_20_43508201	-0.331277	0.150775	-0.62679	-0.035763	0.0280091
rs284509	-0.245347	0.111666	-0.464208	-0.0264863	0.0280092
rs3125522	-0.313843	0.142855	-0.593834	-0.033852	0.0280254
rs17044607	-0.376118	0.171247	-0.711756	-0.0404806	0.0280668
rs10022435	-0.292304	0.133108	-0.553191	-0.0314172	0.0280925
seq_rs17273295	0.235344	0.107174	0.0252877	0.445401	0.028098
rs2273198	-0.519743	0.236816	-0.983894	-0.0555912	0.0281846
rs551534	-0.276808	0.126146	-0.52405	-0.0295651	0.0282113
rs12899618	0.300158	0.136837	0.0319626	0.568353	0.0282681
rs17300741	0.244621	0.111565	0.0259579	0.463283	0.0283336
rs1060734	-0.272299	0.124202	-0.51573	-0.0288667	0.028352
rs1151815	0.237486	0.10834	0.0251436	0.449829	0.0283763
imm_1_114323808	0.493465	0.225122	0.0522334	0.934696	0.0283805
rs855398	-0.239705	0.109382	-0.45409	-0.0253204	0.0284192
rs2240268	-0.234828	0.107226	-0.444988	-0.0246688	0.0285223
rs17711283	-0.248962	0.113685	-0.471781	-0.0261433	0.0285296
rs888427	0.251765	0.115038	0.0262949	0.477235	0.0286303
imm_22_28928516	0.520381	0.237835	0.0542333	0.986528	0.0286701
rs1262315	0.242725	0.11094	0.0252872	0.460163	0.0286768
rs10889401	0.254169	0.116201	0.0264179	0.481919	0.0287199
rs670084	0.422208	0.193053	0.0438299	0.800585	0.0287426
rs9965182	-0.428192	0.195816	-0.811984	-0.0444001	0.0287638
rs2241161	-0.234534	0.10734	-0.444915	-0.0241519	0.0288912
rs8042370	-0.293357	0.134312	-0.556604	-0.0301099	0.0289518
rs789490	-0.242068	0.110834	-0.459299	-0.0248375	0.0289579
rs8081227	-0.389799	0.178593	-0.739835	-0.0397635	0.0290643
rs910820	0.273846	0.125474	0.0279215	0.519771	0.0290733
rs896226	0.252885	0.115908	0.025709	0.480061	0.0291266
rs11842334	0.256217	0.117464	0.0259922	0.486442	0.0291655
rs4868974	0.246685	0.113102	0.0250098	0.46836	0.0291767
rs1025065	-0.261968	0.120187	-0.497529	-0.0264063	0.0292816
rs7202399	-0.369903	0.169802	-0.702709	-0.0370976	0.0293733
rs6114732	-0.381435	0.175131	-0.724685	-0.0381841	0.0294064
rs1443946	0.24831	0.114039	0.0247977	0.471823	0.0294498
rs1838624	0.228508	0.10498	0.0227497	0.434265	0.0295053
rs2314339	0.408676	0.187872	0.0404539	0.776897	0.0296083
rs12718231	0.30109	0.138425	0.0297817	0.572398	0.0296218
rs12446268	-0.30297	0.139291	-0.575976	-0.0299643	0.0296239
rs11664317	-0.361023	0.165994	-0.686366	-0.03568	0.0296368
rs12284762	0.287323	0.132136	0.0283418	0.546304	0.029671
rs12039210	0.343366	0.157935	0.0338184	0.652914	0.0296982
rs9405636	0.479016	0.22036	0.0471174	0.910914	0.0297214
rs12668734	-0.283658	0.130495	-0.539424	-0.0278928	0.0297269
rs3771295	-0.245823	0.113094	-0.467483	-0.0241634	0.0297335
seq_rs7904224	-0.263234	0.121172	-0.500726	-0.0257421	0.0298249
rs10485723	-0.421507	0.194117	-0.80197	-0.0410435	0.0299009
rs747582	0.224586	0.103443	0.0218418	0.427331	0.0299227
rs1972635	0.245067	0.112931	0.0237255	0.466409	0.0300029
rs7667861	0.323202	0.148964	0.0312388	0.615166	0.0300317
rs2298455	-0.369303	0.170234	-0.702955	-0.0356518	0.0300529
imm_10_49664276	0.344192	0.158707	0.0331326	0.655251	0.0301032
rs11623139	0.276247	0.127388	0.0265716	0.525923	0.0301167
rs13169945	0.242213	0.111707	0.0232726	0.461154	0.0301358
rs7656411	0.235707	0.108726	0.0226082	0.448805	0.0301661
rs798081	0.376028	0.173475	0.0360232	0.716033	0.0301876
rs1051952	0.250638	0.115645	0.0239779	0.477297	0.0302116
imm_1_171527659	0.440078	0.203189	0.0418356	0.838321	0.0303219
rs11163687	0.312495	0.144316	0.0296397	0.59535	0.0303613
rs11127124	0.350599	0.162019	0.0330476	0.66815	0.0304691
rs16937127	0.376989	0.174221	0.0355219	0.718455	0.0304756
rs526058	0.281328	0.130016	0.0265014	0.536155	0.03048
rs2074641	-0.331433	0.153178	-0.631656	-0.0312106	0.030486
X1kg_10_30731702	-0.428819	0.198195	-0.817274	-0.0403636	0.0304935
rs2243093	0.470822	0.217661	0.0442138	0.897431	0.0305339
X1kg_1_159573679	0.401885	0.185859	0.0376072	0.766162	0.0305946
rs2246695	0.252635	0.116837	0.0236384	0.481631	0.0305963
rs6443778	0.311079	0.143939	0.0289645	0.593193	0.0306805
rs6921366	-0.368363	0.170474	-0.702486	-0.0342401	0.0307095
seq_rs10921206	0.463308	0.214454	0.042986	0.88363	0.0307411
imm_11_118063627	-0.445623	0.206335	-0.850031	-0.0412145	0.0307951
rs1795873	0.281978	0.13057	0.0260643	0.537891	0.030805
rs6138930	0.271998	0.125965	0.0251111	0.518886	0.0308258
rs4928006	0.252733	0.117057	0.0233064	0.48216	0.0308449
rs561207	-0.25013	0.115853	-0.477198	-0.0230629	0.0308475
rs10006917	-0.2817	0.130478	-0.537433	-0.0259673	0.0308517
rs2012068	-0.230935	0.10697	-0.440592	-0.0212783	0.0308592
rs6564851	-0.231883	0.107563	-0.442702	-0.0210639	0.0310998
rs2286963	0.251507	0.116692	0.022795	0.480219	0.0311378
rs2866111	0.2919	0.135485	0.0263541	0.557445	0.0312025
X10_6307723_AG_INSERTION	-0.267021	0.123968	-0.509993	-0.024049	0.0312434
rs4958260	0.230277	0.10691	0.0207366	0.439817	0.031246
rs7607342	-0.230892	0.107235	-0.441069	-0.0207151	0.0313078
rs4145309	-0.236474	0.109855	-0.451786	-0.021162	0.0313501
rs6690619	-0.245272	0.114021	-0.468749	-0.0217946	0.0314675
rs11848780	-0.338917	0.157585	-0.647777	-0.0300565	0.0315002
imm_3_46171995	0.41189	0.191576	0.036409	0.787371	0.0315541
seq_rs646564	0.227122	0.105699	0.0199557	0.434288	0.0316533
rs2014355	-0.25435	0.118378	-0.486367	-0.0223328	0.0316645
rs1412462	0.305851	0.142372	0.0268069	0.584896	0.0316938
imm_16_11183414	0.470248	0.218999	0.0410166	0.899479	0.031773
rs2908835	-0.275983	0.128555	-0.527945	-0.0240198	0.0318085
rs2241790	-0.232784	0.108481	-0.445402	-0.0201664	0.0318839
rs10737461	0.246806	0.115027	0.0213573	0.472254	0.031902
rs4938619	0.319144	0.148749	0.0276011	0.610686	0.0319114
rs17701543	0.377853	0.176182	0.0325433	0.723163	0.0319786
rs12218438	0.47874	0.223255	0.0411685	0.916312	0.0320037
rs13002270	0.310997	0.145146	0.0265155	0.595478	0.0321416
seq_rs775893	-0.300758	0.140378	-0.575894	-0.0256227	0.032154
rs1420810	0.425801	0.198772	0.0362149	0.815386	0.0321808
rs13182402	-0.400414	0.187066	-0.767058	-0.0337706	0.0323151
rs1939701	-0.250841	0.117192	-0.480533	-0.0211489	0.0323203
rs4702142	-0.361424	0.168919	-0.6925	-0.0303485	0.0323849
X1kg_11_113821744	-0.389292	0.182029	-0.746063	-0.0325212	0.0324662
imm_16_73977097	-0.280894	0.13136	-0.538354	-0.0234343	0.0324873
imm_11_75770009	-0.31967	0.149513	-0.612709	-0.0266303	0.0325104
rs7243929	0.334379	0.156453	0.0277369	0.641021	0.0325777
imm_1_153295146	0.238148	0.111441	0.0197275	0.456568	0.0325991
imm_1_196141008	0.317886	0.148773	0.0262967	0.609476	0.0326207
rs286437	-0.394413	0.184598	-0.756219	-0.0326072	0.0326303
rs2282790	0.243522	0.114033	0.0200215	0.467022	0.0327169
imm_1_17547408	-0.511588	0.2396	-0.981195	-0.0419804	0.0327468
rs12142041	-0.4178	0.195705	-0.801375	-0.0342251	0.0327737
rs12894244	-0.22403	0.105023	-0.429871	-0.0181893	0.0329118
rs1117670	0.277524	0.130157	0.0224212	0.532626	0.0329882
X6_20692003_C_INSERTION	0.236353	0.110946	0.0189022	0.453804	0.0331439
rs2695284	0.239602	0.112534	0.0190398	0.460164	0.0332414
rs1675291	-0.327183	0.153686	-0.628402	-0.025965	0.0332615
rs3785864	-0.251743	0.118251	-0.483511	-0.0199744	0.0332643
rs6659813	-0.246374	0.115786	-0.47331	-0.0194386	0.0333496
rs17025022	0.465088	0.218601	0.0366389	0.893538	0.0333727
rs7170683	0.2267	0.106561	0.0178451	0.435555	0.0333845
rs2806285	0.302929	0.14241	0.0238115	0.582047	0.0334061
rs11628536	0.240056	0.112881	0.0188133	0.4613	0.033451
rs12741645	0.328251	0.154384	0.0256642	0.630837	0.0334866
rs7148498	0.444375	0.209048	0.0346479	0.854102	0.0335278
rs1785061	0.223919	0.105379	0.0173791	0.430458	0.0335963
rs2625210	0.230464	0.10852	0.0177694	0.443158	0.0336946
rs7986889	0.357713	0.168487	0.0274849	0.68794	0.0337461
rs1409286	-0.234485	0.110453	-0.450969	-0.0180011	0.0337589
imm_2_65286955	0.487306	0.229622	0.0372544	0.937358	0.0338205
rs723765	-0.248755	0.11723	-0.478522	-0.0189877	0.0338433
rs11017735	-0.259719	0.122412	-0.499641	-0.0197963	0.0338644
rs3759702	0.224483	0.10584	0.0170414	0.431925	0.0339238
rs9641319	-0.224021	0.105665	-0.431121	-0.0169211	0.0339974
rs1003427	0.235438	0.111065	0.0177551	0.453121	0.0340207
imm_10_62031119	0.214283	0.101094	0.0161421	0.412425	0.0340366
rs3745764	-0.244393	0.115326	-0.470428	-0.018357	0.0340788
imm_11_127799892	-0.243838	0.11507	-0.46937	-0.0183055	0.0340866
rs1981315	0.249906	0.117947	0.0187335	0.481078	0.0341079
rs4879788	-0.243778	0.115108	-0.469385	-0.0181718	0.0341893
rs7977182	0.246057	0.116192	0.0183257	0.473788	0.0342019
rs2991432	0.307516	0.145235	0.0228609	0.592171	0.0342284
rs7615753	0.239947	0.113397	0.0176928	0.462201	0.0343457
rs2962074	0.290769	0.137453	0.0213655	0.560172	0.0343957
rs2156606	0.306917	0.145099	0.0225284	0.591306	0.0344106
rs2045250	0.21917	0.103635	0.0160487	0.42229	0.0344451
rs9595629	0.444054	0.21013	0.0322064	0.855903	0.0345809
rs11084366	0.223958	0.105982	0.0162367	0.431679	0.0345866
rs17258603	0.234233	0.110874	0.0169247	0.451542	0.0346339
X1kg_8_11213557	-0.395334	0.187341	-0.762514	-0.0281529	0.0348376
X1kg_8_11126482	-0.511593	0.24244	-0.986768	-0.0364193	0.0348425
rs2217436	0.249105	0.118053	0.0177251	0.480485	0.034849
rs10514631	-0.344522	0.163338	-0.664658	-0.0243865	0.0349217
rs10056189	0.25093	0.119017	0.0176613	0.4842	0.0350001
rs12593142	-0.251831	0.119468	-0.485983	-0.017678	0.0350365
imm_10_6432854	0.268831	0.127557	0.018824	0.518837	0.035071
rs11058728	0.544626	0.258503	0.03797	1.05128	0.0351307
rs712565	0.233877	0.111017	0.0162881	0.451466	0.0351452
rs4922070	-0.250539	0.118944	-0.483664	-0.0174133	0.0351728
rs11631353	0.255446	0.121393	0.0175206	0.493371	0.0353528
rs2413598	-0.563497	0.267803	-1.08838	-0.0386124	0.0353657
rs4837024	-0.231208	0.109913	-0.446632	-0.0157829	0.0354169
rs2760743	0.254573	0.121034	0.01735	0.491795	0.0354385
rs1789072	0.264956	0.126093	0.0178188	0.512094	0.0356165
rs1345467	0.307658	0.146471	0.0205797	0.594737	0.0356877
rs9928856	0.20806	0.0990872	0.0138526	0.402267	0.0357494
imm_1_154236632	0.329963	0.157148	0.0219585	0.637967	0.0357557
X1kg_8_79910279	0.562296	0.26782	0.0373784	1.08721	0.0357703
rs13357261	0.245699	0.117032	0.0163205	0.475078	0.0357801
rs436143	-0.22906	0.10911	-0.442912	-0.0152076	0.0357867
imm_21_42757735	-0.231373	0.110242	-0.447444	-0.0153024	0.0358371
X1kg_5_72536852	0.248423	0.118412	0.0163399	0.480507	0.035909
imm_6_159338281	0.272362	0.129919	0.0177261	0.526998	0.0360464
imm_12_38851950	0.480792	0.229361	0.031253	0.930331	0.0360622
rs28666066	0.234049	0.111695	0.0151315	0.452966	0.0361322
rs11672743	-0.319008	0.152241	-0.617395	-0.0206221	0.0361336
rs1868534	0.220932	0.105439	0.0142757	0.427589	0.0361392
rs4145700	0.238351	0.113795	0.0153171	0.461385	0.0362095
rs7561032	0.248199	0.118504	0.0159347	0.480462	0.0362217
rs80575	-0.252577	0.120606	-0.488961	-0.0161931	0.0362397
rs7563139	0.238872	0.114098	0.0152432	0.4625	0.0362991
rs9579646	-0.252623	0.120711	-0.489213	-0.016033	0.0363683
chr8.89412965	-0.612504	0.292794	-1.18637	-0.0386395	0.0364446
rs11804678	-0.330547	0.158017	-0.640255	-0.0208397	0.0364522
rs2637202	-0.241413	0.115447	-0.467685	-0.015142	0.036517
rs174345	-0.219038	0.104772	-0.424388	-0.0136887	0.0365625
imm_17_35310158	0.415902	0.199097	0.0256789	0.806125	0.036713
rs7757336	0.286031	0.136932	0.0176487	0.554413	0.0367212
rs867173	0.374085	0.1791	0.023056	0.725114	0.036735
rs10241629	-0.25828	0.123662	-0.500653	-0.0159074	0.0367437
rs2735835	0.225942	0.10819	0.013893	0.437992	0.0367639
rs17276181	0.248777	0.119132	0.0152815	0.482272	0.0367764
rs7323450	0.324642	0.155464	0.019939	0.629345	0.0367781
X1kg_8_10857264	0.224693	0.107604	0.0137944	0.435593	0.0367833
rs9329417	0.243365	0.116592	0.0148493	0.47188	0.0368587
imm_10_64211166	-0.28445	0.136349	-0.551689	-0.0172114	0.036961
rs2571067	-0.218893	0.104954	-0.424599	-0.0131882	0.0370129
imm_2_181744639	0.430774	0.206699	0.0256507	0.835897	0.0371546
imm_2_33553525	0.226394	0.10866	0.0134245	0.439363	0.0372048
imm_15_36754919	0.262221	0.125919	0.0154249	0.509017	0.0373002
rs10951666	-0.245082	0.117719	-0.475806	-0.0143574	0.0373491
rs6903991	-0.232555	0.11171	-0.451503	-0.0136063	0.037364
rs7184117	-0.488663	0.23475	-0.948764	-0.0285622	0.0373758
rs10979034	-0.229723	0.110383	-0.446069	-0.0133773	0.0374198
imm_12_39115388	0.282169	0.135597	0.0164045	0.547934	0.037439
rs2385452	0.382327	0.183742	0.0221991	0.742456	0.037454
X1kg_7_50386000	-0.241173	0.11592	-0.468372	-0.0139748	0.0374779
rs1936298	0.235183	0.113042	0.0136233	0.456742	0.0374816
rs7685881	0.337521	0.162285	0.0194477	0.655595	0.0375439
rs12409982	0.326816	0.157154	0.0188008	0.634832	0.0375625
X1kg_8_11052026	-0.222445	0.106967	-0.432096	-0.0127935	0.0375653
rs755472	-0.256942	0.123559	-0.499114	-0.014771	0.0375705
rs1956626	-0.238879	0.114903	-0.464084	-0.0136743	0.03762
rs6560604	0.219699	0.105723	0.0124853	0.426914	0.0377041
rs2042784	0.230106	0.110754	0.0130327	0.44718	0.0377429
rs2261050	0.231404	0.111396	0.0130729	0.449736	0.037772
imm_10_80730749	-0.434732	0.209412	-0.845172	-0.0242921	0.0378971
rs9819059	-0.222383	0.107177	-0.432445	-0.0123208	0.0379938
rs1462324	-0.349374	0.168382	-0.679396	-0.0193515	0.0379967
rs1536242	-0.260675	0.125656	-0.506956	-0.0143943	0.0380313
rs671188	-0.233427	0.11256	-0.45404	-0.0128141	0.0380972
imm_3_49624075	0.228536	0.110271	0.0124094	0.444663	0.0382188
imm_3_49679081	0.228536	0.110271	0.0124094	0.444663	0.0382188
rs16951910	-0.495129	0.238947	-0.963456	-0.026802	0.0382532
rs1437213	-0.258371	0.124711	-0.5028	-0.0139417	0.0382882
rs306755	0.228202	0.110172	0.0122684	0.444135	0.0383289
rs4885001	-0.248211	0.119861	-0.483134	-0.0132883	0.0383748
rs946837	0.290666	0.1404	0.0154867	0.565846	0.0384273
imm_1_114125536	0.498321	0.240793	0.0263757	0.970266	0.0384991
rs6720896	-0.269933	0.13047	-0.525649	-0.0142171	0.0385524
imm_16_73773741	0.237669	0.114891	0.0124871	0.46285	0.0385788
rs17245874	0.300726	0.14538	0.0157851	0.585666	0.0385891
rs13174549	0.368963	0.178372	0.0193599	0.718565	0.038593
rs12642398	-0.284191	0.137392	-0.553475	-0.0149077	0.038596
rs17049459	-0.233593	0.11295	-0.454972	-0.0122147	0.03863
X1kg_1_159860441	0.468631	0.226638	0.0244291	0.912833	0.0386633
rs4802844	0.253506	0.122626	0.0131644	0.493848	0.0387042
X1kg_5_728086	-0.218342	0.105667	-0.425445	-0.0112391	0.0387976
rs10486500	0.552653	0.267486	0.0283914	1.07692	0.0388185
rs3002331	-0.229168	0.110927	-0.446582	-0.0117545	0.0388351
rs1028479	-0.216071	0.104606	-0.421094	-0.011047	0.0388691
rs2644621	0.354846	0.171795	0.0181348	0.691558	0.0388733
rs12509856	0.231994	0.112418	0.011659	0.452328	0.0390485
imm_2_100392000	0.402107	0.194853	0.0202035	0.784011	0.0390509
rs11947611	-0.204005	0.0988829	-0.397812	-0.0101983	0.0391033
rs7654157	-0.245269	0.118894	-0.478297	-0.01224	0.0391209
rs4865290	0.224145	0.108694	0.0111077	0.437182	0.0391929
rs2287302	0.253994	0.123211	0.0125053	0.495484	0.0392593
rs7726350	-0.225495	0.109397	-0.43991	-0.0110808	0.0392789
rs10866690	-0.260305	0.126401	-0.508046	-0.0125641	0.0394595
rs826403	-0.254747	0.123736	-0.497264	-0.01223	0.039513
rs16915033	-0.325074	0.158041	-0.634829	-0.0153199	0.0396958
rs4637494	-0.383552	0.186477	-0.74904	-0.0180636	0.0397024
rs7659411	-0.220549	0.107229	-0.430713	-0.0103837	0.0397054
rs10463462	0.274437	0.133464	0.0128523	0.536023	0.0397573
imm_16_28902646	-0.410308	0.199603	-0.801522	-0.0190934	0.0398191
rs11063721	-0.226817	0.110342	-0.443083	-0.0105504	0.039823
vh_22_34277531	-0.341398	0.166087	-0.666923	-0.0158739	0.0398269
rs1447820	0.259573	0.126287	0.0120546	0.507091	0.0398387
rs4787792	0.220075	0.107122	0.0101205	0.430029	0.0399331
rs1983132	-0.276896	0.134804	-0.541107	-0.0126858	0.039969
rs11224879	-0.346519	0.168728	-0.677219	-0.015819	0.040003
rs16947	0.233544	0.113737	0.0106235	0.456465	0.0400369
rs11078353	0.271925	0.132435	0.0123572	0.531494	0.0400462
imm_15_65225640	-0.22322	0.108736	-0.436339	-0.0101019	0.0400855
rs4304315	0.269245	0.13118	0.0121373	0.526352	0.0401222
rs4366866	0.343359	0.167356	0.0153467	0.671371	0.0402023
imm_15_77049780	0.29191	0.142283	0.0130409	0.570778	0.0402067
X1kg_14_80547190	0.230959	0.112626	0.0102157	0.451702	0.0402992
rs3751664	0.378914	0.184792	0.0167278	0.7411	0.040317
imm_7_107348391	-0.212456	0.103648	-0.415602	-0.00931003	0.0403852
imm_2_204164870	0.376831	0.183868	0.0164568	0.737205	0.0404164
rs747024	0.42948	0.209694	0.0184863	0.840473	0.040548
rs889310	0.217956	0.106436	0.00934524	0.426566	0.040583
rs6462484	-0.238993	0.116714	-0.467748	-0.0102389	0.0405903
X1kg_14_87403659	-0.468987	0.229056	-0.917929	-0.0200457	0.0406112
rs748190	0.218929	0.106928	0.00935418	0.428503	0.0406144
rs2063795	0.408543	0.199565	0.0174022	0.799684	0.0406419
X1kg_8_79537111	-0.35295	0.172518	-0.691079	-0.0148206	0.040769
rs4737623	-0.319707	0.156302	-0.626054	-0.0133602	0.0408114
imm_3_48744859	-0.324253	0.158582	-0.635067	-0.0134382	0.0408841
seq_rs11257345	0.272559	0.13336	0.0111786	0.53394	0.0409746
rs242100	-0.222301	0.108769	-0.435485	-0.00911655	0.0409754
imm_7_107270025	0.372362	0.182218	0.0152208	0.729503	0.0410035
rs11466191	-0.263446	0.128971	-0.516225	-0.0106679	0.0410842
rs6478638	0.323434	0.158359	0.0130564	0.633811	0.0411106
rs13188563	0.322245	0.157797	0.0129687	0.631522	0.0411367
rs7572590	-0.228476	0.111889	-0.447775	-0.00917701	0.0411533
imm_7_50277880	0.253027	0.12398	0.0100313	0.496023	0.0412633
rs6491996	0.28742	0.140837	0.0113844	0.563455	0.0412709
rs6715626	0.267094	0.130917	0.0105007	0.523688	0.0413331
rs11725773	0.22692	0.11131	0.00875583	0.445084	0.0414874
imm_1_150859315	-0.327057	0.160454	-0.641542	-0.0125721	0.0415183
rs7457833	-0.368922	0.180999	-0.723673	-0.0141717	0.0415238
rs11749180	-0.309898	0.152075	-0.60796	-0.0118357	0.0415708
rs7857530	-0.236075	0.115849	-0.463135	-0.00901431	0.0415725
rs6574204	0.453812	0.222732	0.0172664	0.890358	0.0416015
rs2001558	0.275133	0.135047	0.0104462	0.539819	0.0416184
rs13117878	-0.227187	0.111525	-0.445773	-0.00860213	0.0416404
imm_19_10276781	0.300901	0.147725	0.011366	0.590436	0.0416596
rs4873659	0.404435	0.198561	0.0152622	0.793607	0.0416673
rs10834475	-0.284107	0.139488	-0.557499	-0.0107148	0.0416722
imm_3_46624293	-0.316563	0.155427	-0.621194	-0.0119311	0.0416774
rs1398083	-0.249301	0.122439	-0.489277	-0.00932491	0.0417379
rs4377206	0.22081	0.108479	0.0081955	0.433425	0.0417993
rs8060558	-0.338218	0.166165	-0.663896	-0.0125403	0.0418073
rs1055403	0.266119	0.130753	0.00984787	0.52239	0.0418226
rs259964	0.21275	0.104542	0.00785093	0.417649	0.0418446
rs6904483	-0.227848	0.111972	-0.447308	-0.00838775	0.0418636
imm_2_33554440	0.418798	0.205854	0.0153313	0.822265	0.0419072
rs2177567	-0.244779	0.120332	-0.480626	-0.00893202	0.0419322
rs10104090	0.342463	0.168355	0.0124944	0.672432	0.0419336
rs9970783	0.208701	0.102616	0.00757772	0.409825	0.0419708
imm_12_111279134	-0.472782	0.232474	-0.928423	-0.0171414	0.041982
X1kg_11_113880399	-0.290031	0.142619	-0.56956	-0.0105026	0.0419915
rs8026182	-0.229299	0.112758	-0.4503	-0.00829761	0.0419968
rs6809477	0.206618	0.101623	0.00744074	0.405794	0.042034
rs17366977	0.266223	0.130953	0.00955955	0.522886	0.0420562
rs1524517	0.375015	0.184478	0.0134448	0.736584	0.0420682
rs11081195	-0.220487	0.108517	-0.433176	-0.00779769	0.0421718
rs11690601	-0.228999	0.112708	-0.449902	-0.00809552	0.0421748
rs12797677	0.211032	0.103889	0.0074138	0.414651	0.0422219
rs2457555	-0.305166	0.150231	-0.599613	-0.0107185	0.0422235
imm_7_50328511	0.219946	0.108307	0.00766757	0.432224	0.0422795
rs3852192	0.244882	0.120591	0.00852814	0.481236	0.0422871
X1kg_13_98904888	0.296854	0.146285	0.0101408	0.583566	0.0424291
rs2110258	-0.228019	0.11239	-0.448299	-0.00773894	0.0424764
rs7895043	0.202678	0.1	0.00668106	0.398675	0.0426855
imm_5_158449811	-0.220954	0.109038	-0.434665	-0.00724373	0.0427241
rs2651244	-0.220805	0.108999	-0.43444	-0.00716988	0.0427911
rs2741762	-0.222402	0.109788	-0.437584	-0.00722096	0.0427919
rs9855048	-0.464235	0.229241	-0.91354	-0.0149311	0.0428574
rs559298	-0.394847	0.194989	-0.777018	-0.0126762	0.04287
rs10801047	-0.429915	0.212314	-0.846043	-0.0137878	0.0428772
rs4075039	0.274692	0.135688	0.00874823	0.540635	0.0429252
rs691985	-0.221075	0.109208	-0.435119	-0.0070301	0.0429355
rs746840	-0.218009	0.107701	-0.429098	-0.00691949	0.0429484
rs155798	0.216587	0.107004	0.00686341	0.426311	0.0429593
X1kg_1_93286484	0.227205	0.112301	0.0071	0.44731	0.0430538
rs11088028	-0.30244	0.149489	-0.595434	-0.00944656	0.043057
rs9557024	0.234842	0.116128	0.00723653	0.462448	0.0431475
rs12901974	0.222096	0.109829	0.00683464	0.437358	0.0431564
rs10869425	0.214854	0.106255	0.00659943	0.42311	0.0431687
rs400042	0.268275	0.132679	0.00822881	0.52832	0.043178
rs4764740	-0.257632	0.127444	-0.507417	-0.00784687	0.0432244
rs11049950	-0.3303	0.163407	-0.650571	-0.0100277	0.0432456
imm_17_37934933	-0.205862	0.101851	-0.405486	-0.00623869	0.0432573
X1kg_1_159757654	0.496894	0.245876	0.0149857	0.978802	0.0432889
imm_1_151045200	0.218624	0.108181	0.00659201	0.430655	0.0432903
rs10280951	-0.545714	0.270157	-1.07521	-0.0162155	0.0433848
rs9544416	-0.233512	0.115603	-0.460089	-0.00693525	0.0433879
X1kg_2_207111439	-0.217969	0.10794	-0.429528	-0.00640988	0.0434511
rs8016345	0.404227	0.200262	0.0117215	0.796733	0.0435398
rs9877998	-0.239613	0.118784	-0.472425	-0.00680136	0.0436723
imm_19_51846045	-0.214889	0.106585	-0.423792	-0.00598561	0.0437872
X1kg_2_199365265	-0.497362	0.246715	-0.980915	-0.0138095	0.0438065
rs4598887	0.213975	0.106187	0.00585219	0.422097	0.0438967
imm_19_10474191	0.335255	0.166435	0.00904907	0.661462	0.0439745
imm_2_181933198	-0.482826	0.23993	-0.95308	-0.0125709	0.0441822
imm_3_58348979	0.407523	0.202521	0.0105883	0.804457	0.044194
rs4603574	-0.443572	0.220483	-0.87571	-0.0114333	0.044239
imm_22_28632238	0.262879	0.130685	0.00674029	0.519018	0.0442684
rs1371653	0.279397	0.138938	0.00708471	0.55171	0.0443301
rs130662	0.219903	0.109353	0.00557428	0.434231	0.0443319
rs1494077	0.412298	0.205127	0.0102563	0.814341	0.044435
rs4810830	-0.220304	0.109617	-0.43515	-0.00545762	0.0444575
rs3813779	-0.226838	0.112873	-0.448064	-0.00561134	0.0444653
rs6553951	0.252527	0.125664	0.006229	0.498825	0.0444807
rs16838604	-0.312081	0.155304	-0.61647	-0.00769087	0.0444857
rs990995	-0.220182	0.109571	-0.434937	-0.00542608	0.0444857
rs4715959	0.347498	0.173001	0.00842116	0.686574	0.0445752
X1kg_13_98890004	-0.369957	0.184288	-0.731155	-0.00876032	0.0446964
rs12639854	0.283139	0.141043	0.00670085	0.559578	0.0446993
rs7169163	0.228803	0.114002	0.00536316	0.452244	0.0447488
rs1431323	-0.210671	0.104974	-0.416417	-0.00492608	0.0447613
imm_5_36028624	0.376609	0.187661	0.0087998	0.744418	0.044765
rs7808892	-0.266528	0.132828	-0.526866	-0.00618853	0.0447971
rs11631444	0.221574	0.110448	0.00509943	0.438048	0.0448419
rs6810120	0.384385	0.191641	0.00877541	0.759995	0.0448824
rs16858884	0.214588	0.106993	0.00488631	0.424291	0.0448954
rs12524411	-0.262783	0.131034	-0.519605	-0.0059613	0.0449141
rs7226004	0.219508	0.109461	0.00496964	0.434047	0.044924
rs804280	0.217766	0.108616	0.00488259	0.43065	0.0449719
rs7324513	0.293578	0.146435	0.00657073	0.580585	0.0449806
rs10212206	-0.444212	0.221674	-0.878684	-0.00973933	0.0450808
imm_20_1556021	-0.22211	0.110858	-0.439388	-0.00483295	0.0451172
rs2575710	0.232699	0.116167	0.00501527	0.460382	0.0451626
rs4130590	0.219642	0.109658	0.00471649	0.434567	0.04518
rs2560665	-0.225622	0.112645	-0.446401	-0.0048422	0.0451826
rs10948680	-0.248937	0.124304	-0.492569	-0.00530561	0.0452152
rs4686838	-0.213973	0.106888	-0.423469	-0.00447578	0.0453022
rs7584977	-0.373874	0.186812	-0.74002	-0.00772899	0.0453561
rs9788171	-0.233744	0.116796	-0.462659	-0.00482925	0.0453588
rs17156353	-0.503986	0.251845	-0.997594	-0.0103786	0.0453736
vh_7_150020526	-0.596562	0.298109	-1.18084	-0.0122801	0.0453754
rs4897533	0.461423	0.230618	0.00941982	0.913427	0.0454129
imm_5_96268737	-0.233876	0.116941	-0.463076	-0.00467544	0.0455062
imm_5_96349036	-0.233876	0.116941	-0.463076	-0.00467544	0.0455062
rs519420	-0.213856	0.107002	-0.423575	-0.00413607	0.0456497
rs11939336	-0.22661	0.113412	-0.448892	-0.00432697	0.045704
rs7142763	0.452499	0.22649	0.00858628	0.896412	0.0457303
imm_12_38820825	0.426083	0.213271	0.00808056	0.844086	0.0457326
imm_2_102333222	-0.335749	0.168122	-0.665262	-0.00623566	0.0458193
rs6672464	-0.247424	0.123941	-0.490344	-0.00450496	0.0459
rs4465447	0.216874	0.108658	0.00390919	0.429839	0.0459403
rs16906814	0.480694	0.24086	0.00861731	0.952771	0.0459621
rs4515996	0.258322	0.129458	0.00458903	0.512056	0.045998
rs2970120	0.315808	0.158298	0.00554928	0.626067	0.0460407
rs748431	0.23348	0.117053	0.00406029	0.4629	0.0460809
rs4952703	-0.40642	0.203799	-0.805859	-0.0069808	0.0461283
rs4952443	-0.234583	0.117669	-0.465209	-0.00395573	0.0461978
rs11904127	0.241989	0.121402	0.00404511	0.479933	0.0462304
X16_11158286_C_DELETION	-0.324119	0.162672	-0.64295	-0.00528819	0.0463193
imm_5_40430691	0.43283	0.217256	0.00701479	0.858644	0.0463434
rs7007245	-0.216349	0.10861	-0.42922	-0.00347839	0.0463721
rs17503420	-0.465647	0.233802	-0.92389	-0.00740423	0.0464114
rs7147978	-0.233841	0.117424	-0.463989	-0.00369357	0.0464349
rs4688645	0.276496	0.138844	0.00436729	0.548625	0.0464349
rs1877044	0.24217	0.121609	0.00382151	0.480519	0.0464382
imm_22_35875239	0.401064	0.201547	0.00603815	0.796089	0.0465994
imm_20_48094386	-0.235534	0.118409	-0.467612	-0.0034561	0.0466845
rs7018798	0.284368	0.143002	0.00409036	0.564647	0.0467489
X8_54590619	-0.218524	0.109938	-0.433998	-0.00305017	0.0468439
rs6065	0.322342	0.162235	0.0043666	0.640317	0.0469358
rs1161110	0.42351	0.213169	0.00570602	0.841314	0.0469521
rs2445027	-0.277434	0.139727	-0.551294	-0.00357297	0.047085
X1kg_10_59607004	-0.246828	0.124335	-0.490521	-0.00313579	0.047124
X1kg_10_59672351	-0.246828	0.124335	-0.490521	-0.00313579	0.047124
imm_1_25180844	-0.246384	0.124129	-0.489673	-0.00309458	0.0471562
rs9567415	0.26984	0.135962	0.00335803	0.536321	0.0471821
rs1567957	-0.556856	0.280949	-1.10751	-0.00620492	0.0474737
rs17007397	-0.22468	0.113425	-0.446989	-0.00237111	0.047606
rs2730648	-0.311249	0.157143	-0.619242	-0.003255	0.0476274
rs2375015	0.236695	0.119511	0.00245761	0.470932	0.0476442
rs12318285	-0.234267	0.118289	-0.466109	-0.00242438	0.0476519
rs17478764	-0.288023	0.145496	-0.57319	-0.00285514	0.0477499
rs2370134	-0.288264	0.145639	-0.573711	-0.00281659	0.0477819
rs17045852	-0.215853	0.109056	-0.4296	-0.00210684	0.0477842
rs2560767	0.231795	0.117167	0.00215119	0.461438	0.0478922
rs6542108	0.211553	0.107005	0.00182675	0.42128	0.0480376
imm_21_15723141	0.431153	0.218121	0.00364266	0.858663	0.0480796
rs6749356	-0.249792	0.126389	-0.49751	-0.00207428	0.0481122
rs12152244	0.297578	0.150584	0.00243964	0.592716	0.0481361
rs322394	-0.225227	0.113992	-0.448646	-0.00180772	0.0481749
X1kg_2_241233427	0.218854	0.110795	0.00169963	0.436008	0.0482336
rs258960	0.265528	0.134442	0.0020259	0.529029	0.0482644
rs3826543	0.242538	0.122829	0.0017973	0.483278	0.048314
rs12589609	-0.280404	0.142019	-0.558755	-0.00205198	0.0483348
imm_22_35951391	-0.214704	0.108792	-0.427932	-0.00147652	0.0484345
imm_2_162705949	-0.263688	0.133661	-0.525658	-0.00171776	0.0485166
rs2514742	0.242216	0.122785	0.00156237	0.482869	0.0485311
rs17737062	0.363819	0.184487	0.00223121	0.725407	0.048603
rs649523	-0.288749	0.146439	-0.575765	-0.00173299	0.0486326
rs7222118	-0.216044	0.109575	-0.430808	-0.00127996	0.0486501
imm_1_2465334	-0.298816	0.151562	-0.595872	-0.00176039	0.0486577
X1kg_1_101430435	0.221461	0.11237	0.00121925	0.441703	0.0487451
imm_16_84579598	0.384518	0.195172	0.00198759	0.767048	0.0488214
imm_7_28129199	-0.204861	0.104014	-0.408725	-0.000997389	0.0488896
rs218679	-0.246767	0.125317	-0.492383	-0.00115131	0.0489357
rs13198818	-0.25471	0.129381	-0.508292	-0.00112869	0.048989
rs2205259	0.404824	0.205632	0.00179279	0.807855	0.0489896
vh_5_153776677	0.485059	0.24642	0.00208417	0.968034	0.0490195
rs1473580	0.345689	0.175622	0.00147584	0.689903	0.0490258
imm_1_171117854	-0.217561	0.110555	-0.434245	-0.000877491	0.0490794
rs10860211	-0.233909	0.11891	-0.466969	-0.000849798	0.0491705
rs734787	0.218093	0.110887	0.000759692	0.435427	0.0492045
rs3128948	0.311581	0.158426	0.00107103	0.622091	0.049215
imm_20_61877620	0.421386	0.214307	0.00135224	0.84142	0.049267
seq_rs55650192	0.429437	0.218474	0.00123492	0.857639	0.0493429
rs9491388	0.214577	0.109176	0.000596707	0.428558	0.0493645
rs17279667	-0.300138	0.152726	-0.599476	-0.000799418	0.0493913
X9_115231065	0.480828	0.244886	0.000859369	0.960796	0.0495912
rs3912834	0.356757	0.181833	0.000371447	0.713142	0.0497617
rs2109437	-0.296339	0.151047	-0.592385	-0.000292454	0.0497741
rs432912	-0.260803	0.132979	-0.521438	-0.000169332	0.0498513
rs2057030	-0.214382	0.109325	-0.428654	-0.000109756	0.0498828
imm_22_28480204	0.418044	0.213247	8.61786e-05	0.836001	0.0499528
rs13169504	0.211923	0.108112	2.71359e-05	0.423819	0.0499707
rs11592540	0.218957	0.111764	-9.62113e-05	0.43801	0.0501007
rs13418468	0.205137	0.104757	-0.000182281	0.410457	0.0502037
rs1016331	-0.314885	0.160812	-0.63007	0.000299731	0.0502183
vh_4_7816395	-0.3244	0.165683	-0.649133	0.000331725	0.0502345
imm_10_49730859	0.410268	0.2096	-0.00054098	0.821077	0.0503025
rs17206048	0.216241	0.110487	-0.000309881	0.432792	0.0503287
rs1122993	0.26587	0.135882	-0.000453842	0.532194	0.0503917
rs4756763	-0.213063	0.108917	-0.426537	0.000410052	0.0504417
rs9401003	0.21607	0.110479	-0.000465043	0.432605	0.0504941
rs11039101	-0.375144	0.191845	-0.751154	0.000865948	0.05053
rs6458125	0.219072	0.112054	-0.000550761	0.438694	0.0505773
imm_22_35991234	0.280794	0.14371	-0.000871467	0.56246	0.0507131
rs9293221	-0.407759	0.208724	-0.816851	0.00133216	0.0507507
rs6101159	-0.332922	0.17046	-0.667018	0.0011732	0.0508099
imm_1_114303491	-0.478652	0.245094	-0.959028	0.00172427	0.050828
rs11784679	0.217288	0.111264	-0.000785477	0.435361	0.0508309
rs17091053	-0.483191	0.247455	-0.968194	0.00181233	0.0508623
rs10200212	0.245668	0.125871	-0.00103335	0.49237	0.0509674
rs11924930	0.223834	0.114712	-0.000997419	0.448666	0.0510251
rs6483763	-0.211664	0.108492	-0.424305	0.000976501	0.0510614
rs10128721	-0.225411	0.115541	-0.451867	0.0010446	0.0510662
rs7637241	0.231894	0.118952	-0.00124752	0.465036	0.0512386
rs1707953	-0.234387	0.120252	-0.470077	0.00130242	0.0512795
rs1003341	0.232945	0.11953	-0.0013293	0.46722	0.0513142
rs2313200	0.206567	0.106001	-0.00119085	0.414324	0.0513277
rs13206417	0.413259	0.212094	-0.0024383	0.828957	0.051359
rs2290532	-0.233626	0.119903	-0.468633	0.00138011	0.0513607
rs3802901	0.313637	0.160988	-0.00189293	0.629167	0.0513904
rs1878786	-0.245127	0.125843	-0.491775	0.00152037	0.051429
rs10040412	-0.21907	0.112478	-0.439522	0.00138244	0.0514541
rs7258875	0.234356	0.120342	-0.00151023	0.470221	0.0514851
rs17709654	-0.254899	0.130905	-0.511467	0.00167002	0.05151
rs13256087	0.217117	0.11151	-0.00143798	0.435672	0.0515265
rs3902349	-0.226225	0.116219	-0.45401	0.00156043	0.0515902
rs6822054	0.202732	0.104176	-0.00144951	0.406914	0.0516487
rs564275	0.229944	0.118194	-0.00171202	0.461601	0.0517173
rs1538408	0.296469	0.152393	-0.00221536	0.595154	0.0517236
rs3998158	-0.370956	0.190713	-0.744747	0.00283538	0.0517633
rs1799990	-0.236296	0.121532	-0.474494	0.00190155	0.0518572
rs11762544	-0.244877	0.125964	-0.491763	0.00200893	0.0518936
rs160282	-0.225143	0.115856	-0.452216	0.00193091	0.0519802
rs4355842	-0.233468	0.120156	-0.468969	0.00203344	0.0520113
rs10483380	0.245599	0.126436	-0.0022107	0.49341	0.0520791
rs3804250	0.315614	0.162507	-0.00289442	0.634122	0.0521186
rs3804150	-0.303392	0.156248	-0.609632	0.00284794	0.052169
rs765250	0.212289	0.109362	-0.00205545	0.426634	0.0522378
rs2025805	0.207462	0.106897	-0.0020525	0.416976	0.052287
imm_12_39088417	0.206609	0.106465	-0.00205891	0.415278	0.0523038
rs226693	-0.23619	0.121743	-0.474802	0.0024223	0.0523715
rs10511476	-0.350182	0.180515	-0.703985	0.00362023	0.0523907
X1kg_14_34902417	0.228632	0.117872	-0.00239384	0.459657	0.0524216
rs784619	0.34724	0.179068	-0.0037278	0.698207	0.0524835
imm_1_20092020	0.441822	0.227986	-0.00502156	0.888666	0.0526308
rs1567464	0.299175	0.154387	-0.00341739	0.601768	0.0526441
rs4848286	-0.242162	0.124973	-0.487104	0.00277993	0.0526574
rs10960914	-0.225822	0.116546	-0.454249	0.00260474	0.0526703
rs4788192	0.216552	0.111783	-0.00253862	0.435642	0.0527143
imm_3_50907135	-0.417711	0.21564	-0.840357	0.00493505	0.0527358
rs16945894	0.395034	0.203947	-0.00469457	0.794762	0.052752
rs10491578	-0.22163	0.114443	-0.445935	0.00267478	0.0527953
rs7828267	0.303174	0.156597	-0.00375054	0.610099	0.052866
rs10486304	-0.269619	0.139297	-0.542637	0.00339818	0.0529205
rs6498220	-0.420703	0.217371	-0.846742	0.00533634	0.0529394
rs12103273	-0.267981	0.13848	-0.539396	0.00343351	0.0529695
rs3827389	0.452508	0.233904	-0.00593405	0.910951	0.0530401
rs2704975	-0.207764	0.107398	-0.418262	0.00273287	0.0530495
imm_5_40477475	-0.254839	0.131741	-0.513047	0.00336777	0.0530639
rs875827	0.257385	0.133064	-0.00341591	0.518186	0.0530771
imm_2_100273569	0.275975	0.142686	-0.0036851	0.555634	0.0530962
rs1892344	-0.278404	0.143944	-0.56053	0.00372085	0.053099
rs3741403	0.205359	0.106198	-0.00278591	0.413504	0.0531462
rs2857436	0.244919	0.126693	-0.00339463	0.493233	0.0532153
rs2456449	-0.207317	0.107252	-0.417527	0.00289306	0.0532375
rs2207619	-0.21305	0.110257	-0.429149	0.00305032	0.0533227
rs4984799	-0.222046	0.114944	-0.447332	0.00323997	0.0533871
imm_3_48699815	0.223559	0.115739	-0.00328614	0.450404	0.0534124
rs10945846	-0.213066	0.110325	-0.4293	0.00316765	0.0534519
rs9594854	-0.288121	0.149268	-0.58068	0.00443826	0.0535783
imm_5_96226195	0.324399	0.168077	-0.00502702	0.653824	0.0536
rs955146	0.347342	0.17997	-0.00539297	0.700076	0.0536071
rs2386946	0.416088	0.215595	-0.00647012	0.838646	0.0536126
rs11682175	0.235546	0.122059	-0.00368664	0.474778	0.0536365
rs6985839	0.233777	0.121172	-0.0037159	0.47127	0.0536939
rs11232511	0.318612	0.165192	-0.00515897	0.642383	0.0537639
rs2706807	-0.474305	0.245923	-0.956306	0.00769595	0.0537719
rs346818	-0.197663	0.102493	-0.398546	0.00321926	0.0537862
imm_1_196075401	0.335479	0.174006	-0.00556549	0.676524	0.0538577
imm_20_44216016	-0.319154	0.165544	-0.643614	0.00530537	0.0538656
imm_16_28417894	0.202371	0.104975	-0.00337651	0.408119	0.0538801
rs6862868	0.207729	0.107758	-0.00347285	0.418932	0.053888
vh_7_29127129	-0.234615	0.121721	-0.473183	0.00395301	0.0539189
rs7787	-0.215885	0.112034	-0.435467	0.00369735	0.0539844
rs3114366	0.386839	0.200777	-0.00667589	0.780354	0.0540153
X1kg_1_159651899	0.355498	0.184529	-0.00617145	0.717168	0.0540395
rs284233	-0.375269	0.19484	-0.757148	0.00660925	0.0540991
rs1445875	-0.269547	0.139956	-0.543856	0.00476207	0.0541121
rs1574584	0.221592	0.115061	-0.00392256	0.447107	0.0541203
rs7858600	-0.211664	0.109916	-0.427095	0.00376775	0.0541437
imm_22_28925806	-0.463692	0.24083	-0.935711	0.00832718	0.054181
rs10467013	0.21275	0.110518	-0.00386026	0.42936	0.054225
rs10775336	0.463538	0.240824	-0.00846717	0.935544	0.0542538
rs10503762	-0.36346	0.188837	-0.733574	0.00665397	0.0542635
rs1004420	-0.295753	0.153713	-0.597025	0.00551918	0.0543473
rs2623074	0.253776	0.131919	-0.00478069	0.512333	0.0543891
rs6917240	0.439099	0.228302	-0.00836381	0.886562	0.0544387
rs3846599	-0.241654	0.125671	-0.487964	0.00465658	0.0544913
rs12630690	-0.209059	0.108723	-0.422153	0.00403441	0.054498
vh_22_42660165	0.376932	0.196057	-0.00733212	0.761197	0.0545346
rs1049628	0.354061	0.184172	-0.00690987	0.715032	0.0545497
rs11585739	0.225914	0.117515	-0.00441091	0.45624	0.0545518
imm_7_152997689	-0.288233	0.149943	-0.582115	0.00564854	0.0545689
rs336577	0.19285	0.100357	-0.00384553	0.389546	0.0546504
rs2270451	-0.2936	0.152804	-0.59309	0.00588918	0.0546784
imm_1_181799203	-0.494431	0.257462	-0.999046	0.0101844	0.0548065
rs4729450	0.220266	0.11471	-0.00456178	0.445094	0.0548331
imm_14_97517357	0.36178	0.188424	-0.00752453	0.731084	0.0548541
imm_20_1458432	0.20842	0.108565	-0.00436389	0.421203	0.0548872
rs7136618	-0.28727	0.149651	-0.580581	0.00604067	0.0549086
rs3803433	0.271483	0.141455	-0.00576433	0.54873	0.0549573
rs603781	0.200933	0.104761	-0.00439393	0.406261	0.0551083
X1kg_11_113769703	-0.357106	0.186197	-0.722046	0.00783325	0.0551244
imm_12_38907148	-0.490042	0.255568	-0.990946	0.0108626	0.0551795
rs7668405	0.213636	0.111431	-0.00476505	0.432037	0.0552123
rs10513097	-0.247746	0.129229	-0.501031	0.00553882	0.0552248
rs4144738	-0.221332	0.115464	-0.447637	0.0049729	0.0552513
rs376451	-0.249102	0.129964	-0.503827	0.00562295	0.0552762
rs6747412	-0.207803	0.10844	-0.420341	0.00473419	0.0553261
rs13429142	-0.284554	0.148517	-0.575643	0.00653443	0.0553694
rs2271539	0.215494	0.11248	-0.00496271	0.43595	0.0553851
rs483624	-0.240426	0.125508	-0.486417	0.00556501	0.055413
rs2129939	0.224061	0.116986	-0.00522841	0.453349	0.0554579
rs11895794	0.257154	0.134275	-0.0060208	0.520328	0.0554766
rs2255684	0.223369	0.116644	-0.00524892	0.451987	0.055497
rs8028974	0.207296	0.108262	-0.00489332	0.419486	0.0555225
imm_18_65685612	0.420302	0.219547	-0.0100025	0.850607	0.0555685
rs2674063	0.197094	0.10297	-0.00472344	0.398911	0.0556084
rs17674591	-0.315044	0.16462	-0.637692	0.00760429	0.0556494
rs7649133	-0.222326	0.1162	-0.450072	0.00542131	0.0557085
rs7175258	-0.358234	0.187274	-0.725284	0.00881646	0.0557626
rs6494849	0.343083	0.179426	-0.00858663	0.694752	0.0558623
rs11814631	-0.457801	0.23944	-0.927095	0.0114927	0.0558806
rs8096780	-0.235214	0.123062	-0.476412	0.00598345	0.0559606
X1kg_2_43202720	0.206099	0.107841	-0.005266	0.417464	0.0559875
rs2247870	-0.230796	0.120791	-0.467542	0.00595136	0.0560439
seq_rs3816051	0.213085	0.111523	-0.00549658	0.431667	0.056046
X1kg_2_241210791	-0.208594	0.109214	-0.42265	0.00546097	0.0561382
rs16940223	-0.275788	0.144448	-0.558901	0.00732455	0.056229
rs1412802	0.230204	0.120579	-0.00612693	0.466534	0.0562426
rs5762254	-0.257785	0.135039	-0.522456	0.00688564	0.0562655
rs6064820	-0.246635	0.129254	-0.499969	0.00669874	0.0563734
rs2789514	0.290941	0.152483	-0.00791896	0.589802	0.0563873
rs7706715	-0.239224	0.125451	-0.485104	0.00665603	0.0565326
rs1125825	0.29909	0.156892	-0.00841299	0.606593	0.0566059
rs2281135	-0.265454	0.139293	-0.538463	0.00755527	0.056686
imm_8_129337322	-0.235517	0.123586	-0.47774	0.00670664	0.0566895
X1kg_5_102572545	0.344747	0.180947	-0.00990165	0.699396	0.0567485
rs2733633	0.232078	0.121823	-0.00669109	0.470847	0.0567749
rs2280684	0.197661	0.10379	-0.00576498	0.401086	0.0568556
rs11807205	-0.22125	0.116189	-0.448975	0.00647559	0.0568802
rs10868	-0.266741	0.140111	-0.541354	0.00787088	0.0569378
rs7314403	0.201161	0.10576	-0.00612466	0.408448	0.0571642
imm_7_28151951	0.33661	0.177109	-0.0105167	0.683738	0.0573565
rs7846114	0.205159	0.107967	-0.00645154	0.41677	0.0574057
rs4592016	0.192385	0.101333	-0.00622383	0.390995	0.0576244
rs8066255	0.241952	0.127445	-0.00783515	0.491739	0.0576322
rs9554741	-0.209771	0.110508	-0.426363	0.00682066	0.0576641
imm_22_28645173	0.397659	0.209517	-0.0129866	0.808304	0.0576987
imm_22_28752414	0.397659	0.209517	-0.0129866	0.808304	0.0576987
rs4569181	-0.209739	0.110509	-0.426333	0.00685521	0.0577052
rs4737487	0.239458	0.12617	-0.00783034	0.486747	0.057709
rs5110	-0.303704	0.160041	-0.617378	0.00996997	0.0577399
rs11210871	-0.221167	0.116637	-0.449772	0.00743715	0.0579335
rs10736469	0.208488	0.109976	-0.00706165	0.424037	0.0579927
imm_8_11422122	0.253062	0.133499	-0.00859178	0.514716	0.0580122
rs2816173	0.354114	0.186821	-0.012048	0.720275	0.0580296
imm_9_4949331	-0.363728	0.1919	-0.739846	0.0123896	0.0580393
rs11714355	-0.216552	0.114253	-0.440483	0.00737956	0.0580428
rs3826335	0.458108	0.241718	-0.0156493	0.931866	0.058063
rs3773019	-0.205693	0.108542	-0.418432	0.0070466	0.0580866
rs12173136	-0.24292	0.12819	-0.494167	0.00832668	0.0580913
rs9033	-0.214018	0.112988	-0.435471	0.00743572	0.0582045
rs16937001	0.267543	0.141279	-0.00935825	0.544444	0.0582616
rs2078539	0.205044	0.108321	-0.00726087	0.417349	0.0583668
rs1533956	0.220891	0.116707	-0.00785044	0.449632	0.0583981
rs4636294	0.213293	0.112704	-0.00760367	0.434189	0.0584246
rs6499961	0.228959	0.120996	-0.00818849	0.466106	0.0584526
imm_3_48984390	0.226978	0.119963	-0.00814418	0.462101	0.058481
rs1331618	0.219265	0.11595	-0.00799241	0.446523	0.0586198
rs10483548	-0.214249	0.113303	-0.436319	0.00782186	0.0586338
imm_3_49532861	-0.329428	0.174216	-0.670885	0.012029	0.0586354
rs2517529	0.194933	0.103097	-0.00713236	0.396999	0.0586534
rs12464177	0.204086	0.107942	-0.00747641	0.415649	0.0586643
rs1604144	0.224828	0.118919	-0.00824849	0.457904	0.0586776
rs889032	-0.235146	0.124387	-0.47894	0.00864734	0.0586986
rs7026762	0.21841	0.115545	-0.00805402	0.444874	0.0587233
rs1528881	0.222879	0.117911	-0.0082227	0.453981	0.0587275
rs1979509	0.25616	0.135525	-0.00946425	0.521784	0.0587406
rs16959572	-0.483753	0.255981	-0.985467	0.0179601	0.0587844
rs12965947	0.41984	0.222174	-0.0156132	0.855293	0.0587995
rs7944602	-0.268658	0.142204	-0.547372	0.0100563	0.0588589
rs1487114	-0.276623	0.146422	-0.563606	0.0103595	0.0588633
rs7589966	0.23701	0.125488	-0.0089429	0.482962	0.0589322
imm_7_153093739	0.198293	0.105009	-0.00752076	0.404107	0.0589798
rs975815	0.209335	0.110897	-0.00801851	0.426689	0.0590719
rs9422267	0.196334	0.104026	-0.00755272	0.400221	0.059112
seq_NOVEL_4742	-0.510634	0.270587	-1.04097	0.0197074	0.0591426
rs9392454	0.278772	0.147759	-0.0108298	0.568373	0.0592047
rs16862644	0.323902	0.171679	-0.0125832	0.660388	0.0592048
rs2907359	0.250271	0.132666	-0.00975006	0.510293	0.0592315
rs7997435	-0.216326	0.114703	-0.44114	0.00848896	0.0593009
rs4244202	0.232151	0.123097	-0.00911461	0.473416	0.0593058
rs7417586	-0.263576	0.139827	-0.537632	0.0104801	0.059428
rs4237696	0.197584	0.10488	-0.00797712	0.403145	0.0595779
X1_48480815	0.335023	0.177878	-0.0136111	0.683657	0.0596402
imm_19_10477303	0.223176	0.118524	-0.00912737	0.455479	0.0597064
rs4534508	0.256535	0.136287	-0.010582	0.523651	0.0597927
rs3127452	-0.303428	0.161211	-0.619396	0.0125397	0.0598117
rs1369965	0.279655	0.148642	-0.0116787	0.570988	0.0599182
rs13255380	-0.504197	0.268011	-1.02949	0.0210956	0.0599376
imm_2_234045970	-0.320182	0.17027	-0.653904	0.0135404	0.060048
rs7123981	0.414552	0.220477	-0.0175744	0.846678	0.0600736
rs12550437	-0.253305	0.134729	-0.517369	0.0107587	0.0600931
rs7649230	0.217493	0.115682	-0.00923997	0.444225	0.0600958
rs6935739	-0.303597	0.161488	-0.620108	0.0129143	0.060109
rs7077990	0.223231	0.118749	-0.00951377	0.455976	0.0601288
rs7314976	-0.372672	0.198313	-0.761358	0.0160134	0.060215
rs4535266	0.268389	0.142847	-0.0115863	0.548364	0.0602644
rs10906767	-0.353806	0.188322	-0.722911	0.0152988	0.0602818
rs1865577	0.336252	0.178996	-0.0145735	0.687077	0.0603066
rs6907416	0.217197	0.115635	-0.00944352	0.443838	0.0603405
seq_rs10905916	-0.247496	0.131785	-0.505791	0.0107984	0.0603778
rs896642	-0.263609	0.140385	-0.538757	0.0115401	0.060414
rs740366	0.211117	0.112464	-0.00930771	0.431542	0.0604904
rs12002946	0.297795	0.158725	-0.0133009	0.60889	0.0606326
rs12525504	0.318723	0.169915	-0.0143052	0.65175	0.0606864
rs4760786	0.223737	0.119295	-0.0100765	0.457551	0.0607244
imm_16_73810027	0.196064	0.104601	-0.00895032	0.401079	0.0608756
rs6089789	-0.517254	0.275981	-1.05817	0.0236589	0.0608977
X19_822604	-0.42287	0.225644	-0.865123	0.0193838	0.0609222
imm_11_32417040	-0.490621	0.261845	-1.00383	0.0225851	0.0609703
imm_20_1448175	-0.206346	0.110149	-0.422235	0.00954281	0.061023
imm_6_20836352	0.307356	0.164151	-0.014374	0.629086	0.0611515
rs8100724	-0.359639	0.192189	-0.736323	0.0170447	0.0613067
rs683831	-0.28089	0.150121	-0.575122	0.0133415	0.0613323
imm_11_117961898	-0.482731	0.25804	-0.98848	0.0230188	0.0613787
rs6135626	-0.243131	0.129964	-0.497856	0.0115945	0.0613796
rs11746790	-0.195773	0.104678	-0.400938	0.0093924	0.0614509
imm_7_50868985	0.212359	0.113557	-0.0102083	0.434926	0.0614743
rs2504811	0.233763	0.125034	-0.0112992	0.478825	0.0615401
rs4973329	-0.311208	0.166486	-0.637514	0.015098	0.0615842
rs11644277	0.294396	0.157492	-0.0142834	0.603075	0.0615851
rs156372	-0.254398	0.136099	-0.521148	0.0123514	0.0615935
rs7714087	-0.20867	0.111775	-0.427745	0.0104044	0.0619183
rs1000962	0.256908	0.137627	-0.0128358	0.526652	0.0619436
rs849871	0.322001	0.172515	-0.0161232	0.660125	0.0619708
rs1865732	-0.19061	0.102133	-0.390786	0.009567	0.0620006
rs2836747	-0.203647	0.109132	-0.41754	0.0102473	0.0620322
rs9552953	0.207256	0.111067	-0.0104317	0.424943	0.0620355
rs934108	0.201352	0.107931	-0.0101893	0.412893	0.0621032
rs2215960	0.266458	0.142852	-0.013527	0.546443	0.0621433
vh_8_7736020	-0.27842	0.149275	-0.570993	0.0141538	0.0621608
rs12084712	-0.30518	0.163629	-0.625887	0.0155268	0.0621711
imm_10_6428698	-0.388491	0.208326	-0.796803	0.0198204	0.0622063
rs721905	0.1901	0.101949	-0.00971602	0.389915	0.062229
rs7229954	-0.231581	0.124207	-0.475022	0.0118603	0.0622549
rs7030583	-0.21353	0.114534	-0.438013	0.0109524	0.0622743
rs1869901	0.198763	0.106632	-0.0102307	0.407758	0.062319
rs6681053	-0.322544	0.173046	-0.661708	0.0166202	0.0623331
rs11082602	0.211617	0.113559	-0.0109553	0.434188	0.0623931
rs7757056	-0.303644	0.162945	-0.62301	0.0157224	0.0623955
rs4730422	-0.243845	0.130869	-0.500344	0.0126544	0.0624244
rs9451249	0.258176	0.138567	-0.0134103	0.529763	0.0624362
rs12499874	0.269926	0.144936	-0.0141426	0.553995	0.0625488
rs926274	0.202798	0.108939	-0.0107192	0.416315	0.0626641
rs6596384	0.218693	0.11748	-0.0115642	0.44895	0.0626695
rs2491343	-0.401567	0.21572	-0.824371	0.0212363	0.0626708
rs3786167	-0.193702	0.104068	-0.397672	0.0102687	0.0627031
rs7602408	-0.288759	0.155225	-0.592995	0.0154769	0.062849
rs17068844	0.203808	0.109573	-0.0109506	0.418566	0.062882
imm_15_65224439	0.286469	0.154045	-0.015454	0.588391	0.0629361
rs17386441	-0.35672	0.191828	-0.732696	0.0192555	0.0629443
rs9428886	0.302441	0.16265	-0.0163479	0.621229	0.0629628
rs2767566	-0.227564	0.122384	-0.467433	0.0123049	0.0629674
rs1432726	-0.206457	0.111053	-0.424117	0.0112023	0.0630144
rs7675371	0.27995	0.150588	-0.0151963	0.575096	0.0630199
rs12133642	0.343111	0.184603	-0.0187041	0.704926	0.0630777
X1kg_10_59670838	0.358631	0.193053	-0.0197453	0.737007	0.0632138
rs4785936	0.32134	0.173033	-0.0177986	0.660479	0.0632967
rs12298872	0.404187	0.217646	-0.022391	0.830764	0.0632989
rs1038335	-0.20882	0.112452	-0.429222	0.0115807	0.0633139
rs6957965	0.202824	0.109255	-0.0113125	0.416961	0.0633934
imm_17_1497973	-0.50811	0.273721	-1.04459	0.0283728	0.0634097
rs1010300	-0.236072	0.127184	-0.485348	0.0132049	0.0634338
rs9304651	0.285761	0.153968	-0.0160114	0.587533	0.0634575
rs10113505	-0.201498	0.108591	-0.414332	0.0113366	0.0635154
rs12077633	-0.330993	0.178408	-0.680665	0.0186792	0.0635585
X1kg_14_87451658	0.192491	0.10377	-0.0108947	0.395878	0.0635997
rs11981380	0.220385	0.118815	-0.0124869	0.453258	0.0636151
rs1463309	0.215808	0.116352	-0.0122378	0.443854	0.0636269
rs7666443	0.210556	0.113597	-0.01209	0.433202	0.0638057
rs12507573	-0.209147	0.112839	-0.430306	0.0120128	0.0638101
rs2843434	0.253489	0.136821	-0.0146761	0.521654	0.0639254
rs3846947	0.205984	0.111181	-0.0119273	0.423895	0.0639274
rs4270088	-0.205086	0.110705	-0.422063	0.011892	0.0639478
rs743682	0.318959	0.172234	-0.0186132	0.656531	0.064041
rs11619231	0.285898	0.154384	-0.0166881	0.588484	0.0640447
rs2183523	-0.292524	0.157964	-0.602128	0.0170805	0.0640495
imm_22_35874863	0.212266	0.11463	-0.0124043	0.436935	0.0640614
rs4343610	-0.207085	0.111832	-0.426272	0.0121031	0.0640633
rs6824845	0.211676	0.114328	-0.0124032	0.435756	0.064101
rs7239207	0.200967	0.108547	-0.0117801	0.413715	0.0641065
rs147295	-0.200806	0.108522	-0.413505	0.0118933	0.0642602
rs526260	-0.200355	0.10833	-0.412679	0.0119689	0.0643887
rs3817845	-0.362737	0.196152	-0.747188	0.0217148	0.0644202
rs2166517	0.279949	0.151394	-0.0167786	0.576676	0.064438
rs10505506	-0.204307	0.110494	-0.420872	0.0122577	0.0644536
rs12594342	-0.208717	0.112882	-0.429961	0.0125271	0.0644595
rs1986608	0.193279	0.104547	-0.0116293	0.398187	0.064497
rs1893146	0.328431	0.177685	-0.019826	0.676688	0.0645467
rs3117816	-0.292322	0.158182	-0.602353	0.0177089	0.0646007
rs10899857	0.203577	0.110169	-0.0123503	0.419505	0.0646224
imm_1_151003852	0.199751	0.108112	-0.0121459	0.411647	0.0646575
rs11620516	-0.201432	0.109034	-0.415134	0.0122707	0.0646858
imm_6_91071183	-0.353873	0.191579	-0.729361	0.0216157	0.0647276
rs136739	-0.31352	0.169761	-0.646246	0.019206	0.0647719
rs384187	-0.274531	0.148691	-0.565961	0.0168982	0.064846
X1kg_3_28027395	-0.377509	0.204491	-0.778304	0.023286	0.064879
rs17534343	0.302972	0.164152	-0.0187606	0.624705	0.0649392
rs11146526	0.267678	0.145159	-0.0168288	0.552185	0.0651786
rs293548	-0.375754	0.203811	-0.775216	0.0237079	0.0652355
rs1621364	0.200486	0.108758	-0.0126757	0.413648	0.0652685
rs236553	0.190046	0.103123	-0.0120722	0.392164	0.0653439
rs9320421	0.229375	0.124497	-0.0146338	0.473384	0.0654137
rs2414651	-0.25625	0.139097	-0.528875	0.0163753	0.0654403
rs7264711	-0.235173	0.12766	-0.485383	0.0150363	0.0654488
rs17624462	0.291731	0.158371	-0.0186698	0.602132	0.0654638
rs2023938	-0.4337	0.235537	-0.895344	0.0279431	0.0655735
rs8029765	-0.261145	0.141843	-0.539152	0.016862	0.0656089
rs405858	-0.223825	0.121611	-0.462179	0.0145292	0.0656961
rs4795924	-0.240895	0.130888	-0.497431	0.0156401	0.065699
imm_15_65255713	-0.313351	0.170272	-0.647078	0.0203768	0.0657254
X1kg_1_241020755	0.33373	0.181352	-0.0217135	0.689174	0.0657341
rs1354903	-0.235326	0.127892	-0.48599	0.0153374	0.0657625
rs6992014	0.317102	0.172378	-0.0207535	0.654957	0.0658316
rs1021201	-0.196941	0.107066	-0.406786	0.0129045	0.0658511
imm_1_154028347	0.257166	0.139829	-0.0168934	0.531225	0.0658932
rs396861	0.252354	0.137223	-0.0165977	0.521307	0.0659137
rs34164	0.340179	0.185043	-0.0224985	0.702857	0.0660066
rs5754036	-0.302328	0.164484	-0.624711	0.0200558	0.0660576
rs10465689	-0.382769	0.208252	-0.790935	0.0253981	0.0660616
X1kg_8_10996015	0.312344	0.169956	-0.0207636	0.645451	0.0660929
rs4679840	0.276241	0.150346	-0.0184314	0.570913	0.0661552
X1kg_6_111680707	-0.313576	0.170693	-0.648129	0.0209773	0.0661996
rs2502232	-0.277796	0.151327	-0.574391	0.0187992	0.0663969
rs4369533	-0.217817	0.118666	-0.450399	0.0147641	0.0664247
imm_2_102377984	0.22197	0.120931	-0.0150506	0.45899	0.0664305
rs4343438	-0.223159	0.121674	-0.461637	0.0153181	0.0666437
rs367507	-0.355304	0.19373	-0.735009	0.0244003	0.0666518
rs12638485	0.320927	0.175	-0.022067	0.663921	0.0666738
rs3775553	0.190472	0.103897	-0.013162	0.394107	0.0667609
rs1396212	0.331742	0.180979	-0.0229705	0.686455	0.0667965
rs7748108	-0.240595	0.13127	-0.497879	0.0166883	0.0668272
rs7333212	0.264312	0.14425	-0.0184133	0.547038	0.0669044
rs9554952	0.347983	0.189915	-0.0242443	0.72021	0.0669059
rs11183403	0.208665	0.113895	-0.0145645	0.431894	0.0669385
rs17396131	-0.207565	0.113304	-0.429637	0.0145059	0.0669607
rs136389	-0.212779	0.116157	-0.440443	0.0148846	0.0669779
rs9520010	0.277035	0.15128	-0.0194675	0.573537	0.067059
imm_3_33062061	-0.211865	0.115702	-0.438638	0.0149073	0.0670823
rs9458277	-0.29066	0.158744	-0.601793	0.0204732	0.0671014
rs2609314	-0.206562	0.112818	-0.427681	0.014556	0.0671093
rs9790988	0.194856	0.106451	-0.0137844	0.403496	0.0671791
rs4145876	-0.212954	0.116341	-0.440977	0.0150695	0.067185
rs4135192	0.225558	0.123231	-0.0159693	0.467086	0.0671938
X1kg_6_30057321	0.396189	0.216476	-0.0280959	0.820475	0.0672236
rs2384319	0.40855	0.22323	-0.0289734	0.846074	0.0672242
rs8069419	-0.207045	0.113146	-0.428806	0.0147165	0.0672654
rs12474299	-0.301957	0.165017	-0.625385	0.0214709	0.0672722
imm_2_61158413	-0.395224	0.216046	-0.818667	0.0282182	0.0673469
X1kg_14_87681805	0.203918	0.111473	-0.0145648	0.422401	0.0673538
rs1010966	0.196612	0.107496	-0.0140768	0.407301	0.0673977
rs8013918	-0.206227	0.112754	-0.427221	0.0147677	0.0674009
rs2155548	0.256264	0.140149	-0.0184223	0.53095	0.0674722
rs9341191	-0.397292	0.21728	-0.823153	0.0285696	0.067478
rs13435950	-0.36145	0.197719	-0.748972	0.0260715	0.0675342
rs3897877	0.262781	0.143752	-0.0189665	0.544529	0.0675459
seq_rs674268	0.189776	0.103858	-0.0137819	0.393335	0.06766
rs4578194	-0.225	0.123144	-0.466357	0.0163574	0.0676799
rs11032080	-0.31795	0.174036	-0.659054	0.023155	0.0677122
rs3806680	0.272922	0.149427	-0.0199499	0.565794	0.0677818
rs10187471	0.345755	0.18932	-0.0253049	0.716815	0.0678048
imm_1_7756072	0.22661	0.124098	-0.0166181	0.469837	0.0678423
rs17169582	0.3214	0.176054	-0.0236601	0.66646	0.0679146
X1kg_5_173170137	0.221109	0.121126	-0.0162938	0.458511	0.067934
rs4234517	-0.228523	0.125202	-0.473913	0.0168678	0.067965
rs3904629	-0.407768	0.223429	-0.845681	0.0301442	0.0679938
rs1472788	-0.24269	0.132985	-0.503335	0.0179556	0.0680095
X1kg_5_102128424	-0.196407	0.107631	-0.40736	0.0145449	0.0680271
rs1021308	-0.192301	0.105393	-0.398867	0.0142652	0.0680598
imm_3_33008494	0.415244	0.22764	-0.030921	0.86141	0.0681323
rs2476842	-0.190517	0.104451	-0.395238	0.0142035	0.0681548
rs7101024	-0.32719	0.179406	-0.678818	0.0244386	0.0681908
rs7438821	0.344965	0.189164	-0.0257903	0.71572	0.0682086
rs4456122	0.219731	0.120492	-0.0164289	0.455891	0.0682102
X1kg_6_30431088	0.295682	0.162156	-0.0221373	0.613501	0.068236
rs9964423	0.261308	0.143322	-0.019599	0.542215	0.0682707
rs11731260	-0.412172	0.226071	-0.855262	0.0309184	0.0682732
rs16954698	-0.416844	0.228784	-0.865253	0.0315637	0.0684548
rs1295242	-0.260481	0.142985	-0.540726	0.0197641	0.0684946
rs5950	-0.339357	0.186348	-0.704593	0.0258786	0.0685929
rs2712252	0.28377	0.155832	-0.0216556	0.589196	0.0686074
rs4839713	0.211482	0.116144	-0.016157	0.43912	0.0686293
X1_226458431	-0.212273	0.116611	-0.440826	0.0162807	0.0687059
rs6778565	0.296283	0.162763	-0.0227267	0.615293	0.0687082
rs12281485	0.212017	0.116483	-0.0162857	0.440319	0.0687359
rs13187570	-0.208459	0.114541	-0.432955	0.0160377	0.068767
rs2578108	0.217067	0.119358	-0.0168707	0.451004	0.0689696
rs6601760	0.211341	0.116226	-0.0164577	0.43914	0.0690087
rs2790898	-0.237847	0.130851	-0.494311	0.0186169	0.0691117
rs11998187	-0.307222	0.169044	-0.638543	0.0240976	0.0691541
rs1569328	-0.300483	0.165367	-0.624595	0.0236298	0.0692063
rs13194250	-0.185478	0.102076	-0.385543	0.0145865	0.0692072
rs4886564	-0.344622	0.189759	-0.716543	0.0272985	0.0693542
rs6469813	0.227926	0.12552	-0.018089	0.473941	0.0693931
rs3931884	0.211542	0.116548	-0.0168886	0.439972	0.0695151
imm_9_34650864	-0.403387	0.222337	-0.839159	0.0323842	0.06963
rs929036	0.202685	0.111717	-0.016276	0.421646	0.0696355
rs3893181	0.234261	0.129148	-0.0188657	0.487387	0.0696952
rs5769862	-0.250973	0.138386	-0.522205	0.0202591	0.0697441
rs886759	-0.211081	0.116391	-0.439204	0.0170411	0.0697468
rs16829639	0.25297	0.139495	-0.0204355	0.526376	0.0697597
imm_3_46028782	0.214496	0.118307	-0.0173811	0.446372	0.0698244
rs784101	0.400274	0.220874	-0.0326319	0.833179	0.0699515
rs4325270	0.200228	0.110509	-0.0163652	0.416822	0.0700055
rs923722	-0.4584	0.253014	-0.954298	0.0374989	0.070024
rs2139952	0.254616	0.140537	-0.0208313	0.530063	0.0700268
X20_56444679	-0.427343	0.235903	-0.889704	0.0350184	0.0700604
rs2192825	-0.203152	0.112231	-0.423121	0.0168174	0.0702776
rs1440284	-0.306876	0.169586	-0.639258	0.0255066	0.0703642
rs980506	0.213832	0.118188	-0.0178126	0.445477	0.0704121
rs13384194	-0.233462	0.129044	-0.486384	0.0194599	0.0704256
rs2191349	-0.186281	0.102991	-0.38814	0.0155778	0.070496
rs10042762	0.188908	0.104458	-0.0158257	0.393641	0.0705348
rs12701525	-0.297048	0.164307	-0.619084	0.0249871	0.0706239
rs4624285	0.23656	0.130857	-0.0199151	0.493036	0.0706416
rs6046620	-0.258172	0.142832	-0.538117	0.0217721	0.0706794
X1kg_14_34903108	0.246849	0.136581	-0.020844	0.514542	0.0707076
rs2272453	-0.227684	0.125977	-0.474595	0.0192264	0.0707084
imm_20_42679963	0.208439	0.115372	-0.0176847	0.434564	0.0708124
rs2459994	-0.215836	0.119485	-0.450023	0.0183511	0.0708591
rs1666349	-0.191106	0.105807	-0.398484	0.0162722	0.0708914
rs1343065	-0.228138	0.126359	-0.475797	0.0195215	0.0710009
rs1433375	-0.209023	0.115847	-0.436079	0.0180333	0.0711845
imm_6_137931606	-0.201511	0.111737	-0.420512	0.0174893	0.0713189
imm_12_55114020	-0.418733	0.232201	-0.873838	0.0363721	0.0713375
rs703887	0.249985	0.138639	-0.0217426	0.521713	0.0713669
vh_8_66854565	-0.378157	0.20979	-0.789337	0.0330232	0.0714585
imm_12_39020850	0.29113	0.161576	-0.0255522	0.607812	0.0715738
rs17035787	0.390283	0.216617	-0.0342787	0.814846	0.0715897
rs4809958	-0.254091	0.141038	-0.530521	0.0223384	0.0716118
rs7359564	0.22113	0.122803	-0.0195601	0.46182	0.0717528
rs3006246	0.219269	0.121856	-0.0195639	0.458101	0.0719531
rs4805579	0.204064	0.113414	-0.0182226	0.426351	0.0719728
rs1470943	-0.208645	0.115964	-0.435931	0.0186402	0.0719835
rs16950732	0.278282	0.154673	-0.0248715	0.581436	0.0719928
rs1076827	-0.303469	0.168686	-0.634087	0.0271497	0.0720161
imm_2_185640560	0.217597	0.120956	-0.0194728	0.454666	0.0720229
rs1889312	-0.203905	0.113363	-0.426093	0.0182824	0.0720676
imm_1_7798753	-0.204322	0.113613	-0.426999	0.0183549	0.0721124
rs6440359	0.217041	0.120722	-0.0195703	0.453652	0.0722002
imm_7_28226777	0.261925	0.145705	-0.0236517	0.547502	0.0722343
rs1393824	-0.196516	0.109321	-0.410781	0.0177496	0.0722402
rs992325	-0.32537	0.181033	-0.680189	0.0294486	0.0722889
rs5756391	-0.196744	0.109493	-0.411346	0.0178575	0.0723561
rs994836	0.308424	0.171671	-0.0280447	0.644893	0.072399
rs1596694	0.338353	0.188364	-0.030833	0.70754	0.0724507
rs9659337	-0.282581	0.157395	-0.59107	0.0259082	0.0725967
rs16972849	-0.266835	0.148637	-0.558157	0.0244876	0.0726194
rs7657032	-0.198557	0.110618	-0.415364	0.0182493	0.0726557
rs13208937	-0.264791	0.147517	-0.553919	0.0243372	0.0726561
rs12923584	0.217339	0.121104	-0.0200199	0.454698	0.0727092
rs10762563	0.243775	0.135853	-0.0224916	0.510041	0.0727485
rs4573125	0.197019	0.1098	-0.0181844	0.412222	0.0727575
rs4885009	0.295471	0.164675	-0.0272862	0.618228	0.0727706
rs3767214	-0.322635	0.179885	-0.675203	0.0299333	0.0728832
rs378836	0.188374	0.105033	-0.017487	0.394235	0.0728972
rs4845618	0.191584	0.106853	-0.0178452	0.401012	0.0729797
imm_16_11060844	0.437211	0.243866	-0.0407567	0.915179	0.0729991
rs2022721	0.231284	0.129024	-0.0215983	0.484166	0.0730423
rs796754	0.337578	0.188329	-0.0315405	0.706696	0.0730548
rs17646725	0.314559	0.175493	-0.0294016	0.65852	0.0730645
rs192841	0.338084	0.188634	-0.0316312	0.707799	0.0730884
rs9787872	0.198201	0.110593	-0.0185586	0.41496	0.0731082
rs283741	-0.214664	0.119781	-0.44943	0.0201028	0.0731114
imm_16_11223140	0.379013	0.211504	-0.0355283	0.793554	0.0731354
rs12966452	-0.196494	0.109672	-0.411447	0.0184589	0.0731885
rs387673	-0.211706	0.118174	-0.443323	0.0199103	0.0732161
rs2014777	0.237167	0.13247	-0.0224698	0.496803	0.0733989
rs2922480	0.419873	0.234543	-0.0398237	0.879569	0.0734264
rs9601065	-0.29941	0.167282	-0.627276	0.0284555	0.0734766
rs1545620	0.193716	0.10826	-0.0184705	0.405902	0.0735581
rs233983	0.194218	0.108579	-0.0185939	0.407029	0.0736604
rs1591548	0.197323	0.110328	-0.0189157	0.413561	0.0736932
rs219467	0.192705	0.10776	-0.0185011	0.403911	0.0737314
rs741793	-0.236412	0.132205	-0.49553	0.0227059	0.073741
imm_19_51962021	0.240463	0.134487	-0.0231262	0.504053	0.0737751
rs10448011	0.274436	0.153491	-0.0264001	0.575272	0.0737815
rs11465307	-0.252276	0.141114	-0.528855	0.0243024	0.073817
rs7116997	0.198405	0.110983	-0.0191181	0.415928	0.073824
imm_10_62073713	-0.396328	0.221714	-0.830878	0.0382229	0.073846
rs309143	-0.198583	0.111093	-0.416322	0.0191565	0.0738523
rs1424233	-0.188432	0.105448	-0.395106	0.0182427	0.0739435
rs9346876	0.18794	0.105182	-0.0182138	0.394093	0.0739699
rs7822041	-0.194729	0.109024	-0.408413	0.0189552	0.0740827
rs1016214	0.203603	0.114027	-0.0198849	0.427091	0.074168
rs883597	0.194783	0.1091	-0.0190494	0.408616	0.0742031
imm_3_45944996	-0.332118	0.18609	-0.696847	0.0326118	0.0743073
rs35364714	0.243911	0.136737	-0.0240879	0.511911	0.0744559
rs548916	0.260232	0.145913	-0.0257523	0.546216	0.0745093
vh_6_52957284	0.335762	0.188299	-0.0332967	0.704821	0.0745644
X1kg_5_72492876	-0.18385	0.103112	-0.385945	0.0182455	0.0745839
rs1604254	-0.236095	0.132461	-0.495714	0.0235247	0.0746894
rs12474482	-0.448459	0.251664	-0.941711	0.0447927	0.0747529
rs9524627	0.221434	0.124266	-0.0221228	0.464991	0.0747596
rs9408808	0.191653	0.107558	-0.0191563	0.402462	0.0747718
rs2289025	0.210319	0.11805	-0.0210557	0.441694	0.0748141
X20_19981242	0.180853	0.101514	-0.0181104	0.379817	0.0748209
rs10757761	-0.249123	0.139837	-0.523199	0.0249526	0.074827
rs11838643	-0.234077	0.131431	-0.491678	0.0235235	0.074915
imm_2_185175082	-0.204308	0.114733	-0.429181	0.0205649	0.0749578
rs595961	-0.27018	0.151746	-0.567597	0.0272365	0.074998
rs13182736	0.188487	0.105874	-0.0190221	0.395996	0.0750274
rs243027	0.194593	0.109307	-0.0196455	0.408832	0.0750371
rs10519278	-0.1922	0.107997	-0.403871	0.019471	0.0751296
rs4734518	0.198921	0.111776	-0.020156	0.417998	0.075135
X1kg_8_79798419	0.37678	0.211768	-0.0382774	0.791838	0.075205
rs6777292	0.272376	0.153094	-0.0276833	0.572436	0.075217
imm_16_11344197	-0.181725	0.102179	-0.381993	0.0185433	0.075324
rs7865398	0.340513	0.191494	-0.0348075	0.715834	0.0753717
imm_16_30453989	0.202291	0.113819	-0.0207908	0.425372	0.0755192
rs7643141	-0.214957	0.120953	-0.452021	0.0221062	0.0755358
rs8015481	-0.288537	0.162359	-0.606755	0.0296816	0.0755436
rs352929	0.325975	0.183475	-0.03363	0.685579	0.0756227
imm_10_6447743	-0.196612	0.110667	-0.413515	0.0202921	0.0756337
rs6743274	0.320492	0.180404	-0.0330924	0.674077	0.0756458
rs10881684	-0.30848	0.17367	-0.648867	0.0319066	0.0756927
rs2745400	-0.184135	0.103666	-0.387317	0.0190463	0.0756939
imm_2_102237303	0.190408	0.107234	-0.0197677	0.400583	0.0757951
rs2821184	0.201837	0.113689	-0.0209893	0.424663	0.0758412
rs7844565	0.271857	0.153163	-0.0283374	0.572051	0.0759063
rs4667744	-0.220592	0.124288	-0.464193	0.0230083	0.0759237
rs11144589	-0.316715	0.178498	-0.666565	0.033134	0.0760074
rs7233494	0.196885	0.110969	-0.0206102	0.414381	0.0760243
rs3812435	-0.28717	0.161875	-0.604438	0.0300988	0.076059
rs7986997	-0.203236	0.114565	-0.427778	0.0213066	0.0760656
rs3936370	-0.257722	0.145279	-0.542463	0.0270191	0.0760659
X1kg_6_30182142	-0.2449	0.138118	-0.515605	0.025806	0.0762083
rs6108790	0.222101	0.125268	-0.02342	0.467621	0.076228
rs10844144	-0.262723	0.148225	-0.553239	0.0277938	0.0763193
imm_3_46616723	-0.197464	0.11142	-0.415843	0.0209147	0.0763525
imm_22_28414093	-0.351621	0.198418	-0.740513	0.0372718	0.0763748
rs281501	-0.194405	0.109718	-0.409448	0.0206382	0.0764175
rs2117032	0.197049	0.111217	-0.020933	0.415031	0.0764365
seq_rs7074372	0.187655	0.10592	-0.0199439	0.395254	0.0764491
rs17160070	-0.185299	0.104613	-0.390337	0.0197387	0.076514
imm_1_171195587	-0.333928	0.188534	-0.703448	0.0355929	0.0765313
rs10170188	-0.204099	0.115242	-0.429968	0.0217704	0.0765519
rs2163612	0.197401	0.111469	-0.021075	0.415877	0.0765775
rs6901583	0.312966	0.17674	-0.0334374	0.659369	0.0765983
rs1575067	0.384854	0.217348	-0.0411402	0.810847	0.0766138
rs12801634	-0.311766	0.17608	-0.656876	0.0333441	0.0766281
rs7846385	0.222568	0.125707	-0.0238127	0.468949	0.0766383
rs17324961	-0.192031	0.10846	-0.404607	0.0205462	0.0766394
rs1434254	-0.189102	0.106811	-0.398448	0.0202438	0.0766546
rs1872656	0.250745	0.141634	-0.0268528	0.528342	0.0766653
rs2713337	0.19	0.107327	-0.0203564	0.400357	0.0766777
rs11802074	-0.213972	0.120869	-0.450871	0.022926	0.0766793
rs4313498	-0.216522	0.122317	-0.456259	0.0232147	0.0766984
rs785046	-0.390992	0.220882	-0.823913	0.0419296	0.0767045
rs4973686	0.183714	0.103797	-0.0197235	0.387152	0.0767365
rs738240	0.286588	0.161973	-0.0308731	0.604049	0.0768343
rs12896128	0.348437	0.196973	-0.0376232	0.734498	0.076901
rs4098959	0.19206	0.108582	-0.020757	0.404877	0.0769273
rs1603203	-0.188508	0.106593	-0.397426	0.0204093	0.0769784
imm_11_626929	0.301013	0.170213	-0.0325978	0.634623	0.0769855
rs6846031	-0.205041	0.115964	-0.432326	0.0222453	0.0770383
rs16928468	0.324085	0.183295	-0.0351662	0.683336	0.0770429
rs10867783	-0.195515	0.110602	-0.41229	0.0212601	0.0771041
rs29183	0.18341	0.10376	-0.0199549	0.386775	0.0771203
rs7844631	-0.217056	0.122814	-0.457767	0.0236555	0.0771693
rs986982	-0.192241	0.108811	-0.405507	0.021025	0.077272
rs11949033	0.205069	0.116106	-0.0224958	0.432633	0.0773602
rs950845	0.34652	0.196204	-0.0380319	0.731072	0.0773749
rs1948016	-0.190067	0.10762	-0.400998	0.0208644	0.0773803
rs11968737	-0.266004	0.150668	-0.561307	0.0292993	0.0774796
rs3800122	0.193718	0.109731	-0.0213513	0.408787	0.077499
rs7696817	-0.262626	0.148781	-0.55423	0.0289787	0.077532
rs6458011	0.200449	0.113564	-0.0221315	0.423029	0.07755
rs2480317	-0.22646	0.128307	-0.477937	0.0250168	0.0775658
rs10496030	-0.245054	0.138854	-0.517202	0.0270942	0.0775913
rs4601595	0.191921	0.108758	-0.0212403	0.405083	0.0776201
vh_2_197654637	0.304451	0.172614	-0.033867	0.642769	0.0777718
rs2849298	-0.268704	0.152373	-0.56735	0.0299412	0.0778221
rs10987655	-0.354985	0.201318	-0.749562	0.0395914	0.0778493
rs2212783	-0.22748	0.129017	-0.48035	0.0253891	0.0778708
rs2540571	-0.18874	0.107054	-0.398563	0.0210821	0.0778946
X1kg_5_102452686	0.316209	0.179374	-0.035357	0.667775	0.0779257
rs383483	0.183279	0.103972	-0.0205019	0.387059	0.0779382
imm_1_149377456	-0.242685	0.137713	-0.512598	0.0272274	0.0780266
rs2827132	0.196556	0.11157	-0.0221176	0.415229	0.0781158
rs10432509	-0.328744	0.186625	-0.694522	0.0370331	0.0781491
rs1415259	0.195031	0.110718	-0.0219723	0.412035	0.0781519
rs13027438	0.190218	0.10799	-0.0214379	0.401874	0.078163
rs13099833	0.202342	0.11492	-0.0228973	0.427581	0.078286
rs42964	0.263146	0.149482	-0.0298328	0.556125	0.0783419
rs4448517	0.205432	0.11677	-0.0234329	0.434297	0.0785286
rs1530735	-0.189067	0.107483	-0.39973	0.0215961	0.078571
rs17084788	0.277168	0.157576	-0.0316746	0.586011	0.0785857
rs12576930	-0.191229	0.108795	-0.404464	0.0220047	0.0787977
rs6711730	-0.291987	0.16614	-0.617616	0.0336427	0.078838
rs2503044	-0.205072	0.116699	-0.433798	0.0236527	0.0788697
rs944367	-0.25232	0.143639	-0.533847	0.0292077	0.0789821
rs1994909	-0.249024	0.141772	-0.526892	0.0288428	0.0789999
rs177665	-0.189588	0.107939	-0.401145	0.0219693	0.0790149
rs17786392	0.253513	0.144351	-0.0294099	0.536436	0.07905
rs804846	-0.197164	0.112269	-0.417207	0.0228792	0.0790585
rs2535335	0.197931	0.112708	-0.0229721	0.418834	0.0790639
rs9621545	-0.275034	0.156672	-0.582105	0.0320366	0.079177
rs9532383	0.186619	0.106308	-0.0217409	0.394978	0.0791815
rs12062024	0.268859	0.15319	-0.0313879	0.569106	0.0792475
rs6961992	-0.217908	0.124161	-0.461258	0.0254428	0.0792516
rs4586906	-0.181652	0.103508	-0.384525	0.0212202	0.0792671
vh_9_129626509	-0.424244	0.241846	-0.898254	0.0497667	0.0793987
rs2839462	-0.361811	0.20638	-0.766308	0.0426865	0.0795798
rs1108581	0.264715	0.151022	-0.031284	0.560713	0.0796336
rs13357993	-0.399927	0.22818	-0.847151	0.0472976	0.0796566
rs4785241	0.212328	0.121174	-0.0251672	0.449824	0.0797277
rs179138	-0.210119	0.119945	-0.445206	0.0249685	0.0798086
X1kg_14_34669773	0.199706	0.114029	-0.023787	0.423199	0.079884
rs7104786	-0.20464	0.116919	-0.433796	0.0245167	0.0800712
rs1610044	0.219352	0.125325	-0.026281	0.464985	0.0800732
rs11128551	-0.29016	0.165797	-0.615116	0.0347961	0.0801024
rs1649940	-0.254837	0.145615	-0.540238	0.0305635	0.0801058
rs1528995	-0.254946	0.145679	-0.54047	0.0305792	0.0801088
rs12319392	-0.368645	0.210648	-0.781507	0.0442184	0.08011
rs17013470	-0.255534	0.146016	-0.54172	0.0306527	0.0801119
imm_6_159333169	-0.19337	0.110512	-0.409969	0.0232286	0.0801576
X1_120138308	0.188401	0.107712	-0.0227104	0.399512	0.0802703
rs9972541	-0.21968	0.125608	-0.465867	0.026507	0.0803024
rs12612424	0.342441	0.195825	-0.0413695	0.726251	0.0803417
rs4862846	0.191052	0.109255	-0.0230852	0.405188	0.0803483
rs10918931	0.207649	0.118775	-0.0251454	0.440444	0.0804194
rs9446083	0.194532	0.111282	-0.0235763	0.412639	0.0804463
rs8028620	0.184397	0.105485	-0.0223504	0.391144	0.0804498
rs3884597	-0.177602	0.101609	-0.376751	0.0215472	0.0804808
imm_11_118260948	0.192631	0.110257	-0.0234683	0.40873	0.0806178
rs11646603	0.309967	0.177419	-0.0377668	0.657701	0.0806207
rs13130904	-0.391098	0.223908	-0.829949	0.0477533	0.0806908
rs2857595	-0.381114	0.218193	-0.808764	0.0465361	0.0806921
rs854892	-0.191711	0.10977	-0.406856	0.0234345	0.0807282
rs10420097	0.381781	0.218627	-0.0467205	0.810282	0.080765
rs4668626	-0.181722	0.104064	-0.385684	0.0222408	0.0807688
rs12355180	0.329831	0.188937	-0.0404783	0.700141	0.0808594
rs2267364	-0.243361	0.139413	-0.516607	0.0298842	0.0808792
rs7579548	-0.268464	0.153857	-0.570018	0.0330898	0.0810031
imm_6_20820440	0.357308	0.204808	-0.0441088	0.758725	0.0810549
rs17599423	0.304203	0.174394	-0.0376036	0.64601	0.0810998
rs656016	-0.189331	0.108545	-0.402074	0.0234127	0.0811125
rs497013	-0.222989	0.127913	-0.473695	0.0277166	0.0812845
rs2850700	-0.183047	0.10501	-0.388863	0.0227684	0.0813087
rs2241049	-0.218118	0.125136	-0.463379	0.0271427	0.0813236
rs4459505	-0.237033	0.136003	-0.503594	0.029528	0.0813596
rs11911024	0.317372	0.18212	-0.0395767	0.674322	0.0813942
rs7531483	-0.199756	0.114635	-0.424436	0.0249246	0.0814143
rs6925886	-0.190671	0.109425	-0.405141	0.023798	0.0814242
imm_16_11101581	0.190296	0.109211	-0.0237537	0.404346	0.0814278
rs6978200	-0.186965	0.107304	-0.397277	0.0233482	0.0814428
imm_11_127759714	0.308315	0.177012	-0.0386212	0.655251	0.0815471
rs11650343	0.198454	0.113942	-0.0248683	0.421777	0.0815592
imm_12_2202471	-0.417848	0.239921	-0.888083	0.052388	0.081577
rs1869155	-0.371928	0.213557	-0.790491	0.0466354	0.0815803
rs17233311	-0.183605	0.105432	-0.390248	0.023037	0.0816026
rs3846755	0.318055	0.182642	-0.0399167	0.676026	0.0816113
rs31652	-0.393261	0.225853	-0.835924	0.0494024	0.0816438
rs984078	0.239993	0.137874	-0.0302347	0.510222	0.0817411
rs9318939	0.294128	0.168984	-0.0370752	0.625331	0.08176
rs6480721	0.268487	0.154257	-0.033852	0.570826	0.081769
rs12575646	-0.23926	0.137466	-0.508688	0.0301685	0.0817708
rs12362851	0.190518	0.109462	-0.0240243	0.405061	0.0817733
rs9470946	0.279469	0.160587	-0.0352757	0.594213	0.081807
rs989655	-0.194401	0.11171	-0.413349	0.0245461	0.0818181
rs10496882	0.193284	0.111131	-0.0245276	0.411096	0.0819901
rs7163696	-0.241642	0.138964	-0.514006	0.0307223	0.0820555
imm_17_38089448	0.177793	0.102247	-0.0226084	0.378194	0.0820613
rs1534974	0.253394	0.14573	-0.0322315	0.539019	0.0820715
rs477347	-0.20295	0.116728	-0.431731	0.025832	0.0820942
rs1501908	0.201301	0.115794	-0.0256523	0.428253	0.0821349
rs17463487	-0.211725	0.12182	-0.450488	0.0270377	0.082208
rs12795949	-0.219838	0.126491	-0.467755	0.0280793	0.0822149
X1kg_2_199347374	-0.190852	0.109814	-0.406084	0.0243793	0.0822181
imm_2_62496927	-0.198392	0.114154	-0.422129	0.0253457	0.0822227
imm_10_6092178	-0.399738	0.230057	-0.850642	0.051165	0.0822879
X14_24173254	-0.206749	0.118989	-0.439962	0.0264652	0.0822907
rs1237413	0.219297	0.126219	-0.0280872	0.466681	0.0823103
rs7628494	0.255239	0.14691	-0.0327004	0.543178	0.0823207
rs2499677	0.237975	0.136975	-0.0304916	0.506442	0.0823241
rs17105446	0.374633	0.215682	-0.048095	0.797362	0.0823918
X18_12244956	0.229814	0.13232	-0.0295274	0.489156	0.0824203
rs471259	-0.253069	0.14571	-0.538654	0.0325166	0.0824218
rs1348994	-0.261249	0.15042	-0.556067	0.0335685	0.0824227
rs6069223	-0.206197	0.118737	-0.438918	0.0265241	0.0824614
rs9513355	-0.191234	0.110128	-0.407081	0.0246126	0.0824803
rs276467	-0.265829	0.153156	-0.566008	0.0343506	0.0826208
rs16943998	0.349154	0.201169	-0.0451299	0.743438	0.08263
rs17110266	-0.214542	0.123634	-0.45686	0.0277758	0.0826873
rs1924304	0.199478	0.114953	-0.0258265	0.424782	0.0826886
rs11784451	-0.200303	0.115464	-0.426607	0.0260017	0.0827816
rs6933279	-0.257287	0.148325	-0.547998	0.0334244	0.0828086
rs10415976	0.368926	0.212691	-0.0479402	0.785792	0.0828178
rs781936	-0.299326	0.17258	-0.637577	0.0389255	0.0828447
X1kg_5_159741302	0.194859	0.112366	-0.0253742	0.415092	0.0828921
rs10848328	-0.222928	0.128618	-0.475015	0.0291582	0.0830494
rs17468821	-0.263959	0.152302	-0.562465	0.0345473	0.0830727
rs172135	-0.309134	0.178394	-0.658779	0.0405113	0.083118
X1kg_2_241227655	-0.253657	0.146405	-0.540605	0.0332904	0.0831707
rs6937432	-0.238544	0.137692	-0.508415	0.0313268	0.0831934
rs9854857	-0.181494	0.104762	-0.386824	0.0238362	0.0831957
rs10894830	0.233552	0.134827	-0.0307049	0.497808	0.0832329
rs10044564	-0.235517	0.135966	-0.502006	0.0309709	0.0832416
rs876320	-0.208646	0.120456	-0.444734	0.0274428	0.0832488
rs2495510	0.263822	0.152314	-0.0347082	0.562352	0.0832573
rs794205	0.195559	0.112908	-0.0257377	0.416855	0.0832714
rs4592061	0.179244	0.103492	-0.0235971	0.382085	0.0832815
rs9551757	0.283749	0.16386	-0.0374108	0.604908	0.0833351
rs1805727	-0.225913	0.130503	-0.481695	0.0298688	0.0834357
vh_3_185585090	0.452875	0.261734	-0.0601145	0.965865	0.0835791
rs1601875	0.178561	0.103215	-0.0237367	0.380859	0.0836319
rs12548085	-0.199057	0.115067	-0.424584	0.0264697	0.0836435
rs4982784	0.322351	0.186344	-0.0428766	0.687579	0.0836534
rs6013790	0.178084	0.102967	-0.0237285	0.379896	0.0837165
rs493096	0.251238	0.145285	-0.033515	0.535991	0.0837592
rs11602954	-0.2665	0.154165	-0.568658	0.0356574	0.0838681
rs2817510	-0.328885	0.190266	-0.701799	0.0440293	0.0838889
rs10782763	-0.191292	0.110683	-0.408228	0.0256432	0.0839375
rs13361314	-0.316557	0.183167	-0.675558	0.0424433	0.0839444
rs8088707	0.23393	0.135379	-0.0314077	0.499267	0.0839945
ccc_2_102205910_C_T	-0.268498	0.155403	-0.573083	0.0360869	0.0840331
rs11183939	-0.340448	0.197069	-0.726696	0.0457998	0.0840673
X1kg_13_41847359	-0.200274	0.115942	-0.427516	0.0269677	0.0841018
rs35053	-0.275499	0.15952	-0.588152	0.0371543	0.0841585
rs1983773	0.191378	0.110828	-0.0258403	0.408597	0.0842024
rs2276469	-0.185518	0.107472	-0.396158	0.0251226	0.0843108
rs1004984	0.195743	0.11342	-0.0265563	0.418043	0.0843793
imm_2_65294612	-0.360014	0.208633	-0.768927	0.0488989	0.0844219
rs11061001	-0.211162	0.122439	-0.451137	0.0288135	0.0845935
rs13143336	-0.294313	0.170701	-0.628881	0.0402556	0.0846827
seq_rs11668526	-0.183595	0.106495	-0.392321	0.0251309	0.0847112
rs9292991	0.199424	0.115681	-0.0273056	0.426154	0.0847221
imm_11_127860440	0.200024	0.116058	-0.0274447	0.427493	0.0848001
imm_20_61745936	-0.263986	0.153172	-0.564198	0.0362256	0.0848052
rs12055922	-0.186159	0.108023	-0.39788	0.0255616	0.0848284
X1kg_8_11120827	0.286906	0.166497	-0.039422	0.613233	0.084854
rs4789879	0.355156	0.206221	-0.0490294	0.759342	0.085031
X1kg_6_30300446	-0.185261	0.107573	-0.3961	0.0255788	0.0850364
rs6133067	-0.193817	0.112543	-0.414398	0.0267627	0.0850398
rs3019409	0.243001	0.141158	-0.0336635	0.519666	0.0851631
imm_18_12897339	0.211798	0.12306	-0.0293954	0.452992	0.0852338
rs16920998	0.22412	0.130252	-0.0311691	0.479408	0.0853117
rs8020637	-0.187488	0.108968	-0.401061	0.026084	0.0853253
rs2819316	0.181695	0.105612	-0.0253007	0.388691	0.0853595
rs6708183	0.222972	0.129614	-0.031067	0.477011	0.0853823
rs9557137	-0.195674	0.113777	-0.418674	0.0273258	0.0854696
rs10076027	-0.195712	0.113824	-0.418804	0.0273799	0.0855381
rs4889298	-0.185699	0.108012	-0.397398	0.0260009	0.0855704
rs7260516	-0.175133	0.101868	-0.374791	0.0245252	0.085576
rs993011	-0.293294	0.170602	-0.627668	0.0410801	0.0855835
rs10460504	-0.184786	0.107546	-0.395573	0.0260012	0.0857608
rs3757340	0.234004	0.136213	-0.0329689	0.500978	0.0858102
rs12016993	0.275765	0.160571	-0.0389492	0.590478	0.0859065
rs9268199	-0.333835	0.19452	-0.715087	0.0474164	0.086125
X1kg_6_30246141	0.190825	0.111216	-0.0271543	0.408805	0.0861976
rs983574	-0.286874	0.167197	-0.614574	0.0408255	0.0862009
rs10455577	0.182735	0.106506	-0.0260122	0.391483	0.0862113
rs11159995	0.294141	0.171478	-0.0419496	0.630231	0.0862851
rs27842	-0.189163	0.11029	-0.405328	0.0270025	0.0863209
rs2306627	-0.240026	0.139953	-0.514329	0.0342771	0.0863369
rs177209	0.380025	0.221655	-0.0544113	0.814462	0.0864393
seq_t1d_1_117240228_C_G	-0.270058	0.157561	-0.578871	0.0387548	0.0865294
rs4714994	-0.215123	0.125569	-0.461234	0.0309889	0.0866799
rs6769225	-0.237197	0.138462	-0.508576	0.0341833	0.086697
rs1945428	0.216552	0.126445	-0.0312758	0.464379	0.0867831
imm_4_25741459	-0.217689	0.127171	-0.46694	0.0315625	0.0869381
rs17807076	0.192547	0.112497	-0.0279436	0.413037	0.0869759
rs1606735	0.181767	0.1062	-0.0263802	0.389915	0.0869773
rs1886467	-0.268728	0.157008	-0.576459	0.0390026	0.0869791
rs9287666	-0.201289	0.117626	-0.431832	0.029254	0.0870329
rs6021231	0.171158	0.100053	-0.024943	0.367259	0.0871426
imm_9_4298270	0.187267	0.109526	-0.0273994	0.401933	0.0873028
imm_4_103075249	0.240484	0.140671	-0.0352253	0.516194	0.0873483
rs6520015	0.185996	0.108802	-0.0272517	0.399243	0.0873596
rs2373926	-0.252009	0.147432	-0.54097	0.0369519	0.0873904
rs1373851	-0.386776	0.226286	-0.830289	0.0567362	0.0874072
rs1491192	0.275284	0.161099	-0.0404652	0.591033	0.0874913
rs724710	0.183891	0.107628	-0.0270551	0.394838	0.0875275
rs501120	-0.215708	0.126251	-0.463155	0.0317395	0.0875317
rs8103241	-0.191944	0.112369	-0.412184	0.0282962	0.0876086
rs8037919	-0.199037	0.116524	-0.427419	0.0293457	0.0876138
rs6662607	0.19532	0.114375	-0.028851	0.41949	0.0876894
X1kg_2_43214893	-0.235032	0.137694	-0.504907	0.034844	0.0878387
imm_3_50726153	0.32906	0.192895	-0.0490072	0.707127	0.0880262
imm_3_51050105	0.32906	0.192895	-0.0490072	0.707127	0.0880262
rs4921508	-0.285767	0.167532	-0.614123	0.0425889	0.0880546
rs6658076	0.203251	0.119168	-0.0303145	0.436817	0.0880862
rs12853515	0.32986	0.193424	-0.0492442	0.708965	0.088125
rs7510397	0.19787	0.116048	-0.0295799	0.42532	0.0881814
rs10847957	0.260206	0.152622	-0.0389283	0.55934	0.0882129
rs4244969	0.183452	0.107621	-0.0274821	0.394386	0.0882682
rs17497040	-0.425025	0.249344	-0.91373	0.0636799	0.0882739
rs7682960	0.191974	0.112625	-0.028767	0.412715	0.08828
imm_12_2278896	0.328737	0.192867	-0.049276	0.706751	0.0882928
rs2749647	0.194404	0.114056	-0.0291412	0.417949	0.0882944
rs1447695	-0.216534	0.127052	-0.465552	0.032484	0.0883271
rs12914919	-0.321324	0.188563	-0.690901	0.0482526	0.0883685
vh_10_14981660	-0.285052	0.167278	-0.612911	0.0428072	0.08837
seq_VH_253Z	0.404247	0.23724	-0.0607344	0.869228	0.0883886
rs12519991	-0.237218	0.139217	-0.510078	0.0356428	0.0883921
rs2050189	-0.255153	0.149743	-0.548644	0.0383376	0.0883921
rs2208552	-0.187844	0.110252	-0.403934	0.0282451	0.0884228
rs13175903	0.213395	0.125279	-0.0321474	0.458938	0.0885011
rs6596770	-0.182028	0.106883	-0.391514	0.0274581	0.0885561
rs7592101	0.23183	0.136142	-0.0350027	0.498662	0.0885945
rs2535967	0.331351	0.194586	-0.0500311	0.712734	0.0885963
rs10466455	-0.186509	0.109557	-0.401237	0.0282186	0.0886815
rs371021	0.190803	0.112083	-0.0288759	0.410483	0.0886926
vh_4_88450453	0.294464	0.173035	-0.0446782	0.633606	0.0888002
rs7103677	0.357176	0.210015	-0.0544462	0.768798	0.0889965
rs12050161	-0.322751	0.189813	-0.694778	0.0492768	0.0890637
rs6000973	-0.24249	0.142639	-0.522057	0.037076	0.0891245
rs12142199	-0.284625	0.167448	-0.612817	0.0435671	0.0891722
X1kg_2_207212236	-0.177053	0.104205	-0.381292	0.0271851	0.0893035
rs10501091	0.199016	0.117157	-0.0306073	0.428639	0.0893732
rs11210858	0.196185	0.115491	-0.0301745	0.422544	0.0893769
[truncated: 18,400 more rows]

## Sheet: SOD1_HPA001401
Immunochip SNP	Additive Effect	SE	95% LCL	95% UCL	p-value
X1kg_5_173170137	0.513214	0.112085	0.293531	0.732897	4.67681e-06
rs17374045	0.627315	0.138792	0.355288	0.899343	6.18931e-06
rs2481094	-0.427727	0.101651	-0.62696	-0.228494	2.57888e-05
rs10737079	-0.391829	0.101704	-0.591164	-0.192493	0.000116849
rs1540507	0.658928	0.171099	0.32358	0.994276	0.000117565
rs11639661	0.822426	0.215134	0.400771	1.24408	0.000131915
rs4639046	0.463572	0.122782	0.222923	0.704221	0.000159649
rs10889689	0.619332	0.165243	0.295462	0.943202	0.00017824
rs7753085	-0.396415	0.10672	-0.605583	-0.187247	0.000203592
rs2128306	0.679247	0.183064	0.320448	1.03805	0.000206906
rs9852050	0.450108	0.12434	0.206406	0.693811	0.000294634
rs577199	-0.709986	0.197822	-1.09771	-0.322262	0.000331926
rs6841841	0.414644	0.115686	0.187903	0.641385	0.000338102
imm_10_6514539	-0.605384	0.170404	-0.93937	-0.271397	0.000381401
rs2736100	0.36836	0.103945	0.16463	0.572089	0.000394436
rs9444530	0.375319	0.105922	0.167715	0.582922	0.000395082
rs655472	0.520182	0.148262	0.229594	0.81077	0.000450589
rs2182227	0.795009	0.227081	0.349938	1.24008	0.000463536
imm_12_121980302	0.557607	0.160553	0.242929	0.872285	0.00051459
rs12114236	-0.614954	0.177738	-0.963313	-0.266595	0.000540381
imm_12_127908536	0.544852	0.158085	0.23501	0.854694	0.000567761
rs2279590	0.372657	0.108777	0.159459	0.585855	0.000612783
ccc_21_39310143_A_G	-0.37703	0.111272	-0.59512	-0.158941	0.000703131
imm_6_90867953	0.604755	0.178847	0.254221	0.95529	0.00072117
rs2208521	0.374046	0.110835	0.156812	0.591279	0.000738724
rs1385838	0.388517	0.115831	0.161491	0.615542	0.00079608
imm_6_91058409	0.595277	0.177732	0.246928	0.943626	0.000810197
imm_12_2149378	-0.372889	0.112246	-0.592888	-0.15289	0.000893546
rs12622156	0.482108	0.145952	0.196048	0.768169	0.000955876
rs2504469	-0.32988	0.100303	-0.526471	-0.13329	0.00100604
rs6922974	0.558046	0.169711	0.225418	0.890674	0.00100828
seq_rs3813972	0.355614	0.108432	0.143092	0.568137	0.00103951
rs10516727	-0.385468	0.117651	-0.61606	-0.154876	0.00105152
rs11052034	-0.320065	0.09794	-0.512024	-0.128106	0.00108321
rs1658096	-0.332758	0.102049	-0.53277	-0.132747	0.00111104
rs3784752	-0.444106	0.136423	-0.711491	-0.176721	0.00113252
ccc_20_44213571_G_A	-0.662738	0.205477	-1.06547	-0.26001	0.00125813
rs12466346	-0.368605	0.114473	-0.592968	-0.144242	0.00128185
rs3857914	-0.35236	0.109475	-0.566927	-0.137794	0.00128796
rs2893343	0.322473	0.100329	0.125832	0.519115	0.0013083
rs6950059	-0.59807	0.186317	-0.963244	-0.232896	0.00132751
rs1984661	0.325034	0.101603	0.125897	0.524172	0.00137868
rs9914518	0.354249	0.110826	0.137033	0.571464	0.00139136
rs749270	0.633234	0.198148	0.24487	1.0216	0.00139466
rs7192880	0.345028	0.108442	0.132485	0.557571	0.00146426
rs13118628	-0.327234	0.102896	-0.528907	-0.125561	0.0014716
rs7969732	-0.375567	0.118097	-0.607033	-0.144102	0.00147191
rs6951528	0.363599	0.114751	0.138692	0.588507	0.00153177
rs2067644	0.38805	0.122499	0.147957	0.628143	0.001536
rs6958571	-0.339642	0.107228	-0.549805	-0.12948	0.00153765
rs3879803	0.338128	0.107587	0.127262	0.548994	0.00167318
imm_14_97446886	0.324746	0.103395	0.122096	0.527395	0.00168465
imm_17_23225140	-0.40246	0.128766	-0.654836	-0.150084	0.0017749
imm_1_195779537	0.686515	0.21978	0.255753	1.11728	0.00178629
rs9563578	0.434332	0.139476	0.160963	0.7077	0.00184557
rs4461524	0.475599	0.15343	0.174882	0.776316	0.00193665
X1kg_2_241227655	-0.445917	0.144926	-0.729966	-0.161868	0.00209188
rs11172482	-0.312112	0.101585	-0.511216	-0.113008	0.00212341
rs35693	0.415084	0.135225	0.150048	0.680119	0.00214355
imm_10_6450131	0.351786	0.11487	0.126644	0.576928	0.00219524
rs6650983	0.382841	0.125474	0.136916	0.628766	0.00227969
rs2197159	-0.337816	0.111004	-0.555379	-0.120252	0.00234021
rs1088667	0.658475	0.216863	0.233431	1.08352	0.00239451
rs7145901	0.37027	0.121949	0.131253	0.609286	0.00239534
rs1936298	0.331566	0.109281	0.117378	0.545753	0.00241293
imm_19_41055310	0.64433	0.21289	0.227074	1.06159	0.00247328
rs17674015	-0.313969	0.103837	-0.517486	-0.110451	0.0024974
imm_3_48641927	0.533904	0.176578	0.187818	0.87999	0.00249773
imm_5_150206915	-0.295882	0.097883	-0.487729	-0.104035	0.00250436
imm_3_189553264	0.572344	0.189359	0.201206	0.943481	0.00250672
rs17068332	-0.499409	0.165313	-0.823416	-0.175402	0.00251942
rs1319873	0.594931	0.197245	0.208337	0.981524	0.00255965
rs9303350	0.469865	0.15605	0.164012	0.775718	0.002604
rs2742234	0.338139	0.11243	0.117781	0.558496	0.00263354
rs1567910	0.328513	0.109334	0.114223	0.542804	0.00265857
rs7480841	-0.308956	0.103027	-0.510885	-0.107027	0.00271052
rs7647352	-0.318186	0.106279	-0.52649	-0.109882	0.00275466
imm_10_61678151	-0.326153	0.109052	-0.539891	-0.112415	0.00278244
rs1453323	-0.458916	0.15411	-0.760967	-0.156865	0.00290291
rs12315977	0.372189	0.125334	0.126539	0.617839	0.00298209
rs4506911	0.636792	0.214786	0.215819	1.05776	0.00302908
rs7843051	-0.416456	0.140574	-0.691975	-0.140937	0.00305107
imm_5_131569262	0.326106	0.110197	0.110124	0.542089	0.00308338
rs4951401	-0.297612	0.100835	-0.495246	-0.0999785	0.00316269
rs10221803	-0.31923	0.108415	-0.53172	-0.10674	0.00323459
rs2701129	-0.528889	0.179753	-0.881199	-0.176579	0.00325778
rs10242121	0.334574	0.113977	0.111184	0.557964	0.00333048
rs8076766	-0.298176	0.101605	-0.497319	-0.0990332	0.00333925
X1kg_1_159860441	0.643947	0.219626	0.213487	1.07441	0.00336775
rs2048479	0.497512	0.169817	0.164676	0.830348	0.00339301
rs1227142	0.406724	0.138986	0.134317	0.679131	0.00342937
rs291960	0.389362	0.133272	0.128154	0.65057	0.0034828
rs1937074	-0.328142	0.112573	-0.548781	-0.107503	0.00355772
rs6083558	-0.308402	0.105829	-0.515822	-0.100981	0.0035665
rs270593	-0.454071	0.155937	-0.759701	-0.14844	0.0035925
rs4243865	0.511714	0.176131	0.166503	0.856925	0.00366906
rs8063416	-0.288356	0.0992977	-0.482975	-0.0937356	0.00368488
X1kg_19_18230644	0.443907	0.152934	0.144161	0.743653	0.00370083
rs6027	0.706606	0.243465	0.229424	1.18379	0.00370443
rs12974071	-0.403034	0.139161	-0.675784	-0.130284	0.00377744
rs9815034	-0.338023	0.116722	-0.566794	-0.109251	0.00378002
rs928194	-0.31016	0.107321	-0.520505	-0.0998157	0.003852
rs2193790	0.326406	0.112945	0.105038	0.547774	0.00385292
rs2302375	-0.299746	0.103741	-0.503074	-0.0964175	0.00386014
rs9568131	0.346252	0.119883	0.111286	0.581218	0.00387393
rs258816	0.303077	0.105082	0.0971196	0.509034	0.00392423
rs13265608	0.448761	0.155596	0.143798	0.753724	0.00392489
rs7589966	0.347078	0.120398	0.111102	0.583053	0.00394214
rs7810922	0.431437	0.149752	0.137928	0.724947	0.00396412
rs1374818	0.300788	0.104539	0.0958962	0.50568	0.00401104
rs977623	-0.323671	0.112498	-0.544164	-0.103178	0.00401331
rs10219717	-0.297989	0.103618	-0.501077	-0.0949005	0.00402968
rs4121621	0.302461	0.105194	0.0962835	0.508638	0.004037
rs921622	-0.389774	0.135727	-0.655793	-0.123754	0.00408201
rs7706790	0.315534	0.109994	0.0999497	0.531119	0.00412234
rs10789819	-0.354493	0.12391	-0.597353	-0.111633	0.0042247
rs10481638	-0.394162	0.137792	-0.664229	-0.124095	0.00422891
rs6530688	-0.308078	0.107739	-0.519243	-0.096913	0.00424338
rs7564732	0.367116	0.128387	0.115482	0.61875	0.00424373
rs11705873	0.306106	0.107089	0.0962147	0.515998	0.00425762
imm_12_56157822	0.349471	0.122348	0.109673	0.589269	0.00428522
rs633705	-0.31671	0.110909	-0.534087	-0.0993318	0.00429586
rs2651244	-0.30439	0.106628	-0.513376	-0.0954036	0.00430774
rs1889515	-0.39845	0.139747	-0.672349	-0.124551	0.00435507
rs3733828	-0.334933	0.117485	-0.5652	-0.104667	0.00436017
rs2599528	-0.332302	0.116631	-0.560895	-0.103708	0.00438349
rs2473277	0.317281	0.111457	0.0988301	0.535732	0.0044178
X2_6029967	-0.558339	0.196448	-0.943369	-0.173308	0.00448073
rs7537478	0.411897	0.145647	0.126434	0.69736	0.00468327
imm_6_167284187	0.473262	0.167455	0.145056	0.801468	0.00471032
rs4752692	0.39346	0.139502	0.12004	0.66688	0.00479564
imm_8_129230822	0.291476	0.103482	0.0886537	0.494298	0.00485249
rs704386	-0.291046	0.103925	-0.494735	-0.0873575	0.0051016
seq_rs7260632	0.297339	0.106223	0.0891465	0.505532	0.00512285
rs7174378	0.557755	0.199266	0.167202	0.948309	0.00512526
rs2504811	-0.342155	0.122324	-0.581905	-0.102405	0.00515586
rs955949	0.314656	0.112659	0.0938498	0.535463	0.005222
rs10893663	-0.46232	0.165539	-0.78677	-0.13787	0.00522504
rs1258327	0.599359	0.214872	0.178219	1.0205	0.00528086
rs734489	0.348287	0.124897	0.103493	0.593081	0.00529376
rs4737623	-0.431408	0.154824	-0.734858	-0.127958	0.00532913
imm_20_44216016	-0.461032	0.16548	-0.785368	-0.136696	0.00533593
rs17839997	0.578836	0.208244	0.170685	0.986988	0.00544252
rs1531895	-0.301071	0.108404	-0.513539	-0.0886035	0.00548109
rs993648	0.424227	0.153145	0.124068	0.724385	0.00560386
rs12162179	0.31336	0.113144	0.0916022	0.535117	0.00561297
rs4883581	-0.303293	0.109651	-0.518204	-0.0883817	0.00567495
rs339866	0.311336	0.112613	0.0906194	0.532054	0.00569817
rs6759892	0.299457	0.108413	0.0869709	0.511943	0.00574166
rs4667617	0.328223	0.118953	0.0950793	0.561367	0.00579316
rs2012068	0.283428	0.102737	0.0820681	0.484788	0.00580169
rs347033	0.386525	0.140238	0.111664	0.661387	0.00584754
rs1779599	0.445146	0.161556	0.128501	0.76179	0.00586279
rs1971833	-0.470873	0.170954	-0.805937	-0.13581	0.00588019
rs7568568	0.427521	0.155252	0.123233	0.731808	0.00589205
rs198033	0.4676	0.169824	0.134751	0.800449	0.00589732
rs12718464	0.609408	0.221698	0.174888	1.04393	0.00598097
rs225218	-0.301775	0.109862	-0.517099	-0.0864503	0.00601677
rs10026487	-0.300416	0.109428	-0.51489	-0.0859415	0.00604487
imm_21_32975832	0.569332	0.207467	0.162705	0.975959	0.00606564
rs1585045	-0.353297	0.128876	-0.605891	-0.100704	0.00611844
rs12544035	0.360375	0.131482	0.102674	0.618075	0.00612785
rs735665	-0.357247	0.130349	-0.612727	-0.101767	0.00613101
rs10835055	-0.301433	0.110007	-0.517043	-0.0858228	0.00614167
rs10485723	-0.516213	0.188663	-0.885986	-0.146439	0.00621612
rs1444430	0.52951	0.19361	0.150041	0.908979	0.00623939
rs9298506	0.497342	0.181861	0.140902	0.853782	0.00624292
imm_5_150317692	-0.290707	0.106421	-0.499287	-0.0821257	0.00630138
rs2139952	0.385762	0.141604	0.108223	0.6633	0.00644524
rs11160384	0.290211	0.106587	0.0813032	0.499118	0.00647414
rs11163557	0.29824	0.10965	0.0833309	0.51315	0.00652943
imm_21_39401257	0.437622	0.160978	0.122112	0.753133	0.00655723
rs4729523	0.362109	0.13321	0.101022	0.623196	0.00656129
imm_6_167315777	0.700373	0.257697	0.195297	1.20545	0.00657139
imm_6_20653447	0.269943	0.0993764	0.0751692	0.464717	0.00660016
rs11207832	-0.430028	0.158388	-0.740462	-0.119593	0.00662694
rs4923679	0.287503	0.105988	0.0797709	0.495235	0.00667561
rs2684866	-0.377964	0.139398	-0.651179	-0.104749	0.00669986
rs9565163	0.385763	0.142275	0.106909	0.664617	0.00670013
X1kg_8_56979602	-0.699662	0.258065	-1.20546	-0.193864	0.00670433
rs17435206	0.366788	0.135356	0.101495	0.632081	0.00673235
rs2427258	0.373601	0.137892	0.103338	0.643863	0.00674092
rs2515034	-0.69703	0.257312	-1.20135	-0.192708	0.0067508
rs13054099	0.387712	0.143135	0.107172	0.668252	0.00675448
rs2867840	0.349877	0.129184	0.0966811	0.603073	0.00676162
rs17686675	0.303809	0.112267	0.083771	0.523848	0.00680697
imm_6_35117781	-0.463033	0.171244	-0.798665	-0.127401	0.00685232
rs10438575	0.549547	0.203319	0.151048	0.948046	0.00687426
rs2099041	0.513297	0.18995	0.141001	0.885593	0.00688683
rs12085966	0.671534	0.248558	0.18437	1.1587	0.00689813
rs4339306	-0.308189	0.114073	-0.531767	-0.084611	0.00689873
rs9564874	0.3419	0.126688	0.0935955	0.590204	0.00696004
rs1406054	0.384495	0.1425	0.105199	0.663791	0.00697151
rs7943240	-0.286711	0.106349	-0.495151	-0.0782713	0.00701881
rs180327	-0.30509	0.113187	-0.526931	-0.0832484	0.00702913
rs7992214	0.290526	0.107879	0.0790864	0.501966	0.00707985
imm_17_23227246	0.306257	0.113739	0.0833326	0.529182	0.00708914
rs17019651	0.611336	0.227079	0.16627	1.0564	0.00709869
rs12998288	0.309024	0.114814	0.0839932	0.534054	0.00711262
rs4969331	0.285897	0.106335	0.0774846	0.49431	0.00717419
gw_040016	0.477442	0.177634	0.129285	0.825599	0.00719292
rs2426913	0.482137	0.179388	0.130542	0.833732	0.00719525
rs10805726	-0.613119	0.228126	-1.06024	-0.165999	0.00719617
rs7789277	0.377863	0.140604	0.102284	0.653443	0.00720058
rs1851328	-0.284398	0.105829	-0.491819	-0.0769775	0.00720235
rs2298908	0.376821	0.140351	0.101738	0.651904	0.00725623
rs6715810	0.332634	0.123921	0.0897523	0.575516	0.00726967
rs17134832	0.308065	0.114841	0.0829811	0.533149	0.00730656
imm_3_48613805	-0.615858	0.229689	-1.06604	-0.165676	0.00733438
rs2602100	0.540547	0.201728	0.145167	0.935926	0.0073714
rs8113762	0.348791	0.130246	0.0935131	0.604069	0.00740774
rs10136834	-0.270937	0.101182	-0.46925	-0.072624	0.0074125
rs2070783	0.271035	0.101367	0.0723599	0.46971	0.00749956
imm_1_67540114	0.466336	0.174456	0.124408	0.808265	0.00751574
rs11716725	0.308604	0.115592	0.0820477	0.53516	0.00759037
imm_22_35951391	-0.279663	0.104773	-0.485015	-0.0743108	0.00760285
rs7379658	-0.475485	0.178316	-0.824979	-0.125992	0.00766387
rs6097096	0.41573	0.155952	0.11007	0.72139	0.00768146
rs13169945	-0.298792	0.112088	-0.518479	-0.0791039	0.0076829
rs12824605	-0.31644	0.118779	-0.549242	-0.0836382	0.00771908
rs666769	0.320884	0.120601	0.0845098	0.557257	0.00779778
rs10048330	0.278995	0.104877	0.0734393	0.48455	0.00780932
rs2839578	0.300418	0.112943	0.0790538	0.521782	0.00781616
rs1798613	0.38936	0.146473	0.102278	0.676441	0.00785499
rs4771751	-0.272984	0.102744	-0.474359	-0.0716088	0.0078857
rs28896870	0.498772	0.187896	0.130502	0.867041	0.00794249
imm_5_141582388	0.392035	0.147826	0.102302	0.681768	0.00800138
imm_6_159393886	-0.480374	0.181197	-0.835513	-0.125235	0.00802251
rs1858432	-0.318306	0.12013	-0.553757	-0.0828546	0.00805703
rs13384194	-0.331377	0.125156	-0.576677	-0.086076	0.00810377
rs16945894	0.516028	0.194915	0.134001	0.898055	0.0081102
imm_11_127983536	0.458121	0.173371	0.11832	0.797923	0.00823132
rs926576	0.276889	0.105001	0.0710902	0.482688	0.00836414
rs13295426	0.744993	0.282562	0.191182	1.2988	0.00837496
rs884918	0.294196	0.111705	0.0752584	0.513133	0.00844625
rs400930	-0.467098	0.177403	-0.814801	-0.119395	0.00846397
rs4845671	-0.315229	0.11977	-0.549974	-0.0804841	0.00848958
rs12316516	-0.332428	0.126367	-0.580102	-0.0847544	0.00852176
rs10091544	0.281182	0.106927	0.0716099	0.490755	0.00854666
rs2253081	0.497781	0.189353	0.126656	0.868906	0.00856741
rs4805632	0.262579	0.0999071	0.0667646	0.458393	0.00858302
rs12263258	-0.344148	0.131024	-0.60095	-0.0873457	0.00862417
rs2027565	0.287899	0.109706	0.0728792	0.502918	0.00868329
imm_2_62497662	0.56804	0.21651	0.143689	0.992392	0.00869996
rs6875318	-0.258513	0.0985618	-0.45169	-0.0653351	0.0087198
rs4866126	-0.298375	0.113841	-0.521499	-0.075251	0.00876766
imm_17_35310158	0.508242	0.194009	0.127991	0.888492	0.00880115
rs10908435	-0.277237	0.105857	-0.484713	-0.0697597	0.00881981
imm_6_138286636	-0.282974	0.108056	-0.494761	-0.0711876	0.00882488
X1kg_10_59577503	0.524423	0.200365	0.131715	0.917131	0.00886175
rs9428886	0.414839	0.158647	0.103896	0.725781	0.00892664
rs874511	-0.686285	0.262762	-1.20129	-0.171281	0.00900635
rs538649	-0.291628	0.111734	-0.510624	-0.0726332	0.00905378
rs17464857	-0.356209	0.136509	-0.623762	-0.0886564	0.00906965
rs2041054	-0.258102	0.099051	-0.452238	-0.0639652	0.00916748
imm_22_35982708	-0.266964	0.102465	-0.467792	-0.0661369	0.00917609
rs437302	-0.393817	0.15118	-0.690125	-0.0975102	0.00918854
rs12370258	-0.27386	0.105145	-0.47994	-0.0677789	0.00919852
rs1476485	0.510963	0.19621	0.126398	0.895528	0.00920996
imm_2_68446858	0.500393	0.192181	0.123726	0.877061	0.00922066
rs9559759	0.412766	0.158539	0.102035	0.723496	0.00922604
rs2092101	-0.284541	0.10934	-0.498843	-0.0702395	0.00925842
rs10205121	0.286887	0.110479	0.0703523	0.503421	0.0094108
rs690200	0.270287	0.104169	0.0661194	0.474455	0.0094675
X10_6263306_GCA_DELETION	0.33733	0.130038	0.0824604	0.592199	0.00948416
rs7628494	0.376	0.144968	0.0918686	0.660131	0.00949541
rs2517529	0.265941	0.102538	0.0649705	0.466911	0.00949799
rs6919571	0.285814	0.110221	0.0697846	0.501843	0.00951157
rs2631838	0.273986	0.105677	0.0668636	0.481108	0.00952306
rs9458277	-0.404119	0.155883	-0.709645	-0.0985937	0.00952955
seq_rs4806741	0.381901	0.147336	0.0931273	0.670675	0.00954095
rs7760502	-0.290762	0.112323	-0.51091	-0.0706133	0.00963591
X1kg_20_43495207	-0.587439	0.227095	-1.03254	-0.142341	0.00968854
rs11054361	-0.305603	0.118163	-0.537199	-0.074007	0.00970195
rs7106873	-0.281733	0.109012	-0.495391	-0.0680736	0.00975414
rs10077665	0.313376	0.121266	0.0756995	0.551053	0.00976029
rs11949033	0.287129	0.11123	0.069122	0.505137	0.0098402
rs11676056	0.299386	0.116093	0.0718486	0.526923	0.00991284
rs12118952	0.473167	0.183492	0.113529	0.832805	0.00991792
rs6967777	-0.317548	0.123154	-0.558925	-0.0761697	0.00992434
imm_11_482677	0.406073	0.157705	0.0969771	0.715169	0.0100272
rs7124728	0.301088	0.117041	0.0716914	0.530485	0.0100968
rs950490	-0.318519	0.123844	-0.561249	-0.0757897	0.010113
rs11234568	-0.278992	0.108485	-0.491619	-0.0663644	0.0101201
imm_2_185175082	-0.288344	0.112211	-0.508273	-0.0684139	0.01018
rs4938619	0.372672	0.145033	0.0884116	0.656932	0.0101828
rs1440099	0.307796	0.119934	0.0727289	0.542862	0.0102769
rs6720896	-0.3295	0.128411	-0.581181	-0.0778189	0.0102885
rs6873153	0.33855	0.131963	0.0799077	0.597191	0.0103028
imm_7_27038001	0.273385	0.106635	0.0643852	0.482386	0.0103546
rs3024994	0.565199	0.220467	0.133091	0.997307	0.010358
rs3934809	-0.271782	0.106048	-0.479631	-0.0639323	0.0103823
rs2704302	0.280244	0.10946	0.065706	0.494781	0.0104601
rs2514754	0.593441	0.231995	0.138738	1.04814	0.0105281
rs12879049	0.808478	0.316484	0.188181	1.42877	0.0106321
rs7926038	0.303039	0.11875	0.0702944	0.535784	0.0107132
rs5765226	-0.271894	0.106555	-0.480739	-0.0630492	0.0107209
rs1548143	0.415396	0.162821	0.096273	0.734518	0.0107338
rs315662	0.299885	0.117596	0.0694016	0.530369	0.0107681
rs293548	-0.513957	0.201756	-0.909391	-0.118522	0.0108524
rs12072552	-0.27476	0.107939	-0.486316	-0.063204	0.0109115
rs1864174	-0.341134	0.134038	-0.603843	-0.0784238	0.0109262
rs282568	-0.426699	0.167686	-0.755357	-0.0980404	0.0109393
rs316144	-0.267476	0.105137	-0.473542	-0.0614107	0.0109571
imm_5_150471151	0.581981	0.2289	0.133344	1.03062	0.0110061
imm_3_33062399	0.477346	0.187774	0.109316	0.845377	0.0110178
rs7679675	-0.273149	0.107493	-0.483831	-0.0624672	0.0110507
rs11649508	-0.281848	0.11092	-0.499247	-0.0644495	0.0110533
rs8060008	0.297445	0.117067	0.0679977	0.526892	0.0110597
rs12673040	0.470736	0.185332	0.107493	0.83398	0.0110862
rs1153465	-0.374123	0.1474	-0.663022	-0.0852239	0.0111442
rs7579181	-0.302511	0.119218	-0.536174	-0.0688483	0.0111659
rs10128022	0.323259	0.1274	0.0735607	0.572958	0.011169
rs4296785	0.391748	0.154414	0.0891019	0.694394	0.0111808
rs2754244	0.408396	0.161098	0.0926485	0.724143	0.0112425
X1kg_1_101383394	0.457187	0.18063	0.103158	0.811215	0.0113716
rs6684509	-0.272054	0.107497	-0.482744	-0.0613646	0.0113798
X1kg_2_207090946	0.584528	0.23101	0.131758	1.0373	0.0113958
rs9887904	0.331593	0.131055	0.0747306	0.588456	0.0114001
rs2929720	-0.283098	0.111924	-0.502464	-0.0637315	0.0114263
rs1630635	-0.573697	0.22691	-1.01843	-0.128961	0.0114617
rs12703546	0.322169	0.127467	0.072337	0.572	0.0114892
rs16978050	0.406774	0.160949	0.0913203	0.722227	0.0114926
rs1476954	-0.278138	0.110139	-0.494006	-0.0622704	0.0115585
rs2643468	-0.382972	0.151696	-0.68029	-0.0856542	0.0115827
rs17582207	0.726749	0.287966	0.162346	1.29115	0.0116116
rs2911428	-0.405118	0.160568	-0.719825	-0.0904108	0.0116347
imm_3_189606089	0.505525	0.200435	0.112679	0.89837	0.0116645
X1kg_1_159757654	0.558668	0.221609	0.124323	0.993013	0.0117032
rs16965880	-0.288897	0.114614	-0.513535	-0.0642581	0.011715
rs10231679	0.259102	0.102928	0.0573667	0.460837	0.0118254
rs2466383	-0.277765	0.110518	-0.494376	-0.0611536	0.0119607
rs803073	0.27065	0.107826	0.059315	0.481984	0.0120709
rs1889312	-0.271314	0.108121	-0.483227	-0.0594	0.0120955
imm_6_167446496	0.603388	0.24048	0.132056	1.07472	0.0121039
rs17019802	0.322131	0.12843	0.0704125	0.573851	0.0121342
rs973608	-0.433875	0.173056	-0.773058	-0.0946917	0.0121713
rs2384666	-0.271154	0.108188	-0.483198	-0.0591094	0.0121994
vh_6_52957284	-0.4542	0.181284	-0.809511	-0.0988898	0.0122292
rs6589804	0.387316	0.154682	0.0841459	0.690487	0.0122813
imm_12_127909766	-0.265945	0.106318	-0.474325	-0.0575656	0.01237
rs5000880	0.287586	0.115002	0.0621872	0.512985	0.0123943
imm_7_107270854	0.287588	0.115031	0.0621304	0.513045	0.0124165
rs1448258	-0.243187	0.0973104	-0.433912	-0.0524619	0.0124515
imm_11_75802081	-0.538186	0.215373	-0.960309	-0.116062	0.0124595
rs10119910	0.346726	0.138826	0.0746323	0.61882	0.0125051
rs9476757	0.56646	0.226809	0.121922	1.011	0.0125067
rs881035	0.321622	0.128853	0.0690753	0.574169	0.0125587
rs268746	0.260677	0.104437	0.0559836	0.465371	0.0125598
rs9459032	-0.408318	0.163749	-0.729259	-0.0873763	0.0126468
rs285	-0.284789	0.114227	-0.50867	-0.0609092	0.0126599
rs9284975	0.452972	0.181704	0.096838	0.809106	0.0126702
rs6069911	-0.396223	0.15894	-0.70774	-0.0847051	0.0126704
rs10876579	-0.254665	0.102223	-0.455018	-0.0543123	0.0127285
rs6563216	-0.267102	0.107233	-0.477275	-0.0569279	0.0127441
rs11076229	0.304229	0.122197	0.0647264	0.543731	0.0127868
rs4730157	0.256488	0.103077	0.0544601	0.458516	0.0128353
imm_17_23288238	0.275775	0.110847	0.05852	0.49303	0.01285
imm_2_68447059	0.461505	0.185754	0.0974339	0.825576	0.0129735
rs6713116	-0.340328	0.137145	-0.609126	-0.0715297	0.013082
rs11079163	0.24572	0.0990417	0.0516016	0.439838	0.0131024
rs17366977	-0.31811	0.128221	-0.569419	-0.066801	0.0131034
rs13288824	-0.28369	0.114369	-0.50785	-0.0595296	0.0131211
rs2802950	0.26645	0.10742	0.0559119	0.476989	0.0131211
rs6676378	0.244697	0.0986572	0.0513323	0.438061	0.0131282
rs17238590	-0.404543	0.163344	-0.724692	-0.0843947	0.0132629
rs6510000	0.312798	0.126396	0.0650666	0.560529	0.013333
rs11637888	-0.32465	0.131233	-0.581861	-0.0674388	0.0133665
X1kg_14_87712056	0.304238	0.123196	0.0627783	0.545699	0.0135285
imm_1_116838074	0.34239	0.138651	0.070639	0.614142	0.0135326
rs964450	-0.280864	0.113737	-0.503784	-0.0579443	0.013533
rs11110270	-0.483471	0.195799	-0.867229	-0.099713	0.0135405
rs6495122	-0.267788	0.1085	-0.480443	-0.0551324	0.0135833
rs6553578	-0.394396	0.160035	-0.70806	-0.0807324	0.0137231
X1kg_2_207241633	0.541605	0.219933	0.110543	0.972666	0.013794
rs855398	-0.25768	0.104663	-0.462817	-0.0525433	0.013817
rs16874768	0.261494	0.106223	0.053301	0.469686	0.0138261
rs1205511	-0.274567	0.111542	-0.493186	-0.055949	0.0138334
rs10744614	0.296609	0.120594	0.0602488	0.53297	0.0139106
rs13029785	-0.27303	0.111015	-0.490616	-0.0554438	0.0139174
imm_10_6135583	-0.287089	0.116736	-0.515888	-0.05829	0.0139211
imm_6_20825100	-0.303547	0.123429	-0.545464	-0.0616301	0.0139217
imm_2_68500599	0.273838	0.111355	0.0555859	0.492091	0.013927
rs7022	0.260117	0.105828	0.0526982	0.467536	0.0139742
rs17613899	0.577884	0.235157	0.116985	1.03878	0.013993
rs11930830	-0.591477	0.240707	-1.06325	-0.119701	0.0140004
rs7218139	-0.404983	0.164841	-0.728067	-0.0819	0.0140179
rs8078184	0.279841	0.113927	0.0565475	0.503135	0.0140372
rs1478177	0.243247	0.0993237	0.0485758	0.437918	0.0143242
rs11838643	-0.323888	0.132294	-0.583179	-0.0645963	0.0143555
rs2700873	-0.291354	0.119013	-0.524615	-0.0580921	0.014362
seq_rs11257090	-0.248808	0.101664	-0.448065	-0.0495509	0.0143905
rs869633	0.348952	0.142599	0.0694635	0.628441	0.0144016
rs495296	0.265303	0.10846	0.0527251	0.47788	0.0144415
rs1925791	-0.456924	0.186891	-0.823223	-0.0906254	0.0144902
rs9901869	-0.263178	0.107725	-0.474314	-0.0520408	0.0145635
rs162824	0.62047	0.254003	0.122633	1.11831	0.0145753
imm_3_46619098	0.321993	0.13194	0.0633949	0.580592	0.0146692
rs17110929	-0.316201	0.129599	-0.570211	-0.0621914	0.0146938
rs16937025	-0.422308	0.173121	-0.761619	-0.0829971	0.0147125
rs6749276	0.281657	0.115467	0.0553467	0.507968	0.014716
rs2935448	-0.273585	0.112163	-0.49342	-0.0537503	0.0147206
rs7076691	-0.334017	0.136939	-0.602412	-0.0656226	0.0147208
imm_7_28129199	0.249224	0.10222	0.0488773	0.449571	0.0147637
rs17718517	0.296773	0.121745	0.0581575	0.535388	0.0147825
rs560887	0.285025	0.116949	0.0558094	0.514241	0.0148025
rs603439	0.25662	0.10534	0.0501583	0.463082	0.0148457
rs4504469	-0.257206	0.105581	-0.464141	-0.0502696	0.0148472
rs10041351	-0.260593	0.107019	-0.470347	-0.0508386	0.0148916
rs17020099	0.519309	0.213565	0.100729	0.937889	0.0150316
imm_1_195976584	0.516699	0.212742	0.0997321	0.933666	0.0151507
imm_1_196144111	-0.255631	0.105282	-0.461981	-0.0492815	0.0151801
rs10766213	-0.287856	0.118564	-0.520238	-0.0554742	0.0151888
rs8057005	-0.266735	0.110037	-0.482404	-0.051066	0.0153488
rs993011	-0.403351	0.166425	-0.729539	-0.0771636	0.0153668
rs11129289	-0.307995	0.127161	-0.557226	-0.0587639	0.0154317
rs989655	-0.267376	0.110443	-0.483841	-0.0509106	0.0154809
rs6728639	0.275488	0.113809	0.0524268	0.498548	0.015494
rs9600888	0.267996	0.110793	0.0508468	0.485146	0.0155675
rs4756763	-0.250477	0.103601	-0.453533	-0.0474224	0.0156188
rs6481864	0.489892	0.20279	0.0924306	0.887353	0.0157025
rs1220565	0.268105	0.110983	0.0505811	0.485628	0.0157043
imm_9_138337314	-0.25754	0.106618	-0.466508	-0.0485721	0.0157121
rs6675934	-0.36185	0.150059	-0.65596	-0.0677395	0.0158921
rs6983236	0.370978	0.15386	0.0694182	0.672538	0.0159027
rs9526114	0.263984	0.109561	0.0492481	0.478719	0.0159758
rs387673	-0.281391	0.116789	-0.510293	-0.0524893	0.0159787
rs9624894	-0.289122	0.120039	-0.524393	-0.0538507	0.0160149
rs7010290	-0.454776	0.188829	-0.824874	-0.084677	0.0160228
rs1592213	-0.335051	0.139254	-0.607984	-0.0621184	0.0161263
rs6729308	-0.255328	0.106303	-0.463678	-0.0469782	0.0163106
rs6080706	0.253255	0.105448	0.0465813	0.459929	0.0163186
rs13048252	0.275102	0.11459	0.0505092	0.499694	0.0163617
rs7841235	0.261583	0.10902	0.047908	0.475258	0.0164216
rs4792888	0.432442	0.180243	0.0791717	0.785712	0.0164303
rs849755	-0.263813	0.109967	-0.479344	-0.0482831	0.0164384
rs4941567	-0.346297	0.144433	-0.629381	-0.0632124	0.0165019
imm_10_61734528	0.397525	0.165819	0.0725248	0.722525	0.0165148
rs10803743	-0.312979	0.130557	-0.568867	-0.0570916	0.0165184
rs10428305	-0.254563	0.106205	-0.462722	-0.0464045	0.0165346
rs4426248	0.265566	0.110808	0.0483854	0.482746	0.0165469
rs665691	0.268591	0.112157	0.0487664	0.488416	0.0166309
rs7554445	-0.237565	0.099207	-0.432007	-0.043123	0.0166366
rs2073167	-0.273926	0.114392	-0.49813	-0.0497228	0.0166369
rs4774658	0.294914	0.123185	0.0534763	0.536352	0.0166622
X1kg_1_159722810	-0.238653	0.0997821	-0.434222	-0.0430832	0.0167688
imm_6_34657975	-0.407238	0.170357	-0.741131	-0.073344	0.0168257
X1kg_2_199347374	-0.254265	0.106385	-0.462776	-0.0457534	0.0168467
rs12550019	0.245881	0.102943	0.0441157	0.447647	0.016917
rs9992290	-0.255229	0.10686	-0.464671	-0.0457873	0.0169199
rs417056	0.257414	0.10779	0.0461504	0.468678	0.016935
rs1105191	-0.261196	0.109428	-0.475672	-0.0467211	0.0169901
rs17804058	0.359667	0.150698	0.0643043	0.65503	0.0170016
imm_2_234163224	0.497014	0.208266	0.0888203	0.905208	0.0170124
rs13190088	-0.333053	0.139644	-0.606751	-0.0593547	0.0170788
imm_3_120733580	-0.277147	0.116236	-0.504966	-0.0493281	0.0171097
rs754296	-0.299527	0.125715	-0.545924	-0.0531293	0.0171918
rs10500271	-0.282818	0.118731	-0.515526	-0.0501098	0.0172185
rs7298565	-0.264045	0.110863	-0.481332	-0.0467574	0.0172319
rs10745691	0.268268	0.112698	0.0473836	0.489153	0.0172934
rs9304651	0.353462	0.148626	0.0621602	0.644763	0.0173976
rs42964	0.355405	0.149475	0.062439	0.64837	0.0174217
rs1363767	0.29662	0.124795	0.0520264	0.541214	0.0174608
rs1868416	-0.267518	0.112582	-0.488174	-0.0468627	0.0174911
rs17653722	-0.337732	0.142177	-0.616393	-0.0590699	0.0175284
rs10852649	-0.271307	0.114291	-0.495314	-0.0473004	0.017605
rs2462916	-0.354471	0.149328	-0.647149	-0.0617935	0.0176073
imm_10_101995610	-0.576191	0.242887	-1.05224	-0.100142	0.0176796
rs1355715	-0.444199	0.187309	-0.811318	-0.0770798	0.0177172
rs9867073	-0.278659	0.117523	-0.508999	-0.0483184	0.017735
rs17740150	0.425673	0.179642	0.0735818	0.777765	0.0178089
rs710016	-0.259318	0.109535	-0.474002	-0.0446346	0.0179108
rs7795333	0.380372	0.160673	0.0654583	0.695285	0.0179153
imm_6_138224688	-0.587449	0.248173	-1.07386	-0.101039	0.0179283
rs1873860	0.264478	0.111744	0.0454643	0.483491	0.0179413
rs7752995	-0.244891	0.103525	-0.447796	-0.0419863	0.0180042
rs12525668	-0.438164	0.185421	-0.801582	-0.0747451	0.018124
rs4834308	0.397213	0.168109	0.0677249	0.726701	0.0181362
rs3856776	0.26911	0.113922	0.0458275	0.492392	0.0181651
rs2044681	-0.375239	0.15885	-0.686579	-0.0638983	0.0181659
rs2890982	0.324151	0.137227	0.0551902	0.593111	0.0181695
rs6892063	-0.294635	0.12481	-0.539258	-0.0500113	0.0182423
rs1440812	-0.235318	0.0997597	-0.430844	-0.0397931	0.0183315
imm_14_68386730	0.300764	0.127519	0.0508309	0.550697	0.0183451
rs3822262	0.30852	0.13083	0.0520985	0.564943	0.0183648
rs9544950	-0.262178	0.111216	-0.480157	-0.0441988	0.0184045
vh_12_65985803	0.363274	0.154166	0.0611138	0.665434	0.0184541
rs12051922	-0.251641	0.106823	-0.461011	-0.0422712	0.018489
rs1533956	0.276236	0.11727	0.0463909	0.506081	0.0184951
imm_1_196183014	-0.462335	0.196426	-0.847323	-0.0773463	0.018586
rs2251746	-0.299768	0.127485	-0.549634	-0.0499014	0.0187033
rs12133642	-0.424807	0.180788	-0.779145	-0.0704698	0.0187857
imm_6_20863911	-0.358946	0.152779	-0.658388	-0.0595051	0.0188012
rs478251	0.425249	0.181007	0.0704816	0.780017	0.0188062
rs12663215	0.352102	0.149887	0.0583286	0.645875	0.0188181
rs10483393	0.314792	0.134005	0.052147	0.577438	0.0188186
rs10408621	0.315585	0.134383	0.0521986	0.578971	0.0188545
chr15.23369522	0.498001	0.212142	0.0822101	0.913792	0.0189005
rs11084211	-0.250221	0.106639	-0.45923	-0.0412123	0.0189543
rs2849298	-0.349025	0.148751	-0.640572	-0.0574783	0.0189573
rs17126333	0.463783	0.19769	0.0763179	0.851249	0.0189755
rs1227631	0.294918	0.125715	0.0485218	0.541315	0.0189796
imm_5_40323642	0.325508	0.138777	0.0535102	0.597505	0.0189991
rs11686436	0.239584	0.102233	0.0392107	0.439957	0.0191034
rs4674023	0.290978	0.124222	0.0475073	0.534449	0.0191601
rs6828050	0.421747	0.180127	0.068705	0.77479	0.0192121
rs6588536	-0.591872	0.252798	-1.08735	-0.0963972	0.0192175
rs10281626	-0.233577	0.099805	-0.429191	-0.0379625	0.0192667
rs2250036	-0.259011	0.110675	-0.47593	-0.0420916	0.0192693
rs2060185	0.27606	0.117976	0.0448313	0.507289	0.0192854
rs6467622	0.304591	0.130214	0.0493762	0.559805	0.0193273
rs3093412	0.555031	0.237291	0.0899483	1.02011	0.0193341
imm_6_138179609	0.471697	0.201692	0.0763881	0.867006	0.0193509
X1kg_2_25344949	-0.24215	0.103583	-0.44517	-0.0391312	0.0194008
rs4785241	-0.263008	0.112562	-0.483625	-0.0423916	0.0194615
rs201763	0.296862	0.127063	0.0478233	0.5459	0.0194736
rs133415	0.303982	0.130137	0.0489178	0.559047	0.0194987
rs1860218	-0.27358	0.117125	-0.50314	-0.0440201	0.0195015
imm_5_55460229	0.264596	0.113286	0.0425601	0.486632	0.0195094
imm_12_122457162	0.281449	0.120528	0.0452185	0.517679	0.0195364
rs2370736	-0.3752	0.160697	-0.69016	-0.0602405	0.019552
rs2378932	-0.404361	0.173223	-0.743872	-0.0648505	0.0195779
rs818154	0.252158	0.108043	0.0403974	0.463918	0.0196028
rs4798571	-0.286378	0.12274	-0.526944	-0.0458121	0.0196372
rs3138345	0.393981	0.168916	0.0629122	0.725049	0.0196791
rs454904	-0.420215	0.180252	-0.773502	-0.0669287	0.0197391
rs10496413	0.54	0.231735	0.0858077	0.994193	0.0197931
seq_rs1077829	0.337892	0.145248	0.0532113	0.622574	0.0200019
ccc_5_149774605_G_A	0.240054	0.103221	0.0377443	0.442364	0.0200384
rs2369629	-0.251849	0.108378	-0.464267	-0.0394317	0.0201363
rs1375562	-0.483696	0.208204	-0.891767	-0.0756241	0.0201692
rs7260291	-0.275982	0.11885	-0.508924	-0.0430395	0.0202277
imm_7_128344642	-0.251082	0.108188	-0.463128	-0.0390371	0.0202982
rs17324961	-0.244663	0.10543	-0.451303	-0.0380231	0.0203079
rs1884834	0.250391	0.107906	0.0388978	0.461883	0.020317
rs2669885	0.27866	0.120154	0.0431615	0.514158	0.0203852
vh_5_139197504	-0.546366	0.235711	-1.00835	-0.0843815	0.020452
rs4245462	-0.312597	0.13489	-0.576975	-0.048218	0.0204805
rs10268580	0.285557	0.123241	0.0440091	0.527104	0.0205003
X6_41146823	0.29053	0.125402	0.0447466	0.536312	0.0205152
rs2072471	0.342834	0.148048	0.052665	0.633003	0.020575
rs10488281	0.344028	0.148574	0.0528284	0.635227	0.0205837
rs9313525	0.278922	0.120509	0.0427292	0.515116	0.0206383
rs1645675	-0.470732	0.203596	-0.869773	-0.0716909	0.0207729
rs12747656	0.241503	0.104476	0.0367327	0.446273	0.0208024
rs2899665	-0.270966	0.117225	-0.500723	-0.04121	0.0208046
rs4807125	-0.37598	0.162672	-0.69481	-0.0571493	0.0208173
rs2280684	0.229205	0.0992328	0.0347127	0.423698	0.0209006
imm_1_170934590	0.457131	0.197916	0.0692215	0.84504	0.0209039
rs2862733	0.255101	0.110459	0.038605	0.471597	0.0209181
imm_12_38907148	-0.577959	0.250273	-1.06848	-0.0874329	0.0209262
rs917543	0.252644	0.109431	0.0381639	0.467125	0.0209595
imm_3_49179409	-0.446995	0.193623	-0.826489	-0.0675008	0.0209667
imm_6_159265651	-0.256644	0.111238	-0.474666	-0.0386215	0.0210458
X1kg_8_56930515	-0.526106	0.228151	-0.973275	-0.0789371	0.0211134
rs4746094	0.378604	0.16422	0.0567399	0.700469	0.0211399
rs11236898	0.306236	0.132935	0.045687	0.566784	0.0212427
rs1370699	-0.252223	0.109504	-0.466846	-0.0375993	0.0212605
rs11773600	-0.368195	0.159984	-0.681757	-0.054632	0.0213663
imm_12_127904493	-0.248452	0.107981	-0.46009	-0.0368139	0.0213976
rs17005789	-0.437063	0.190069	-0.809591	-0.0645343	0.0214769
rs16845709	0.44975	0.195592	0.0663971	0.833102	0.0214804
rs3783010	-0.321929	0.140014	-0.596351	-0.0475071	0.0214898
rs1959688	0.244668	0.106423	0.0360825	0.453254	0.0215043
rs12443792	0.303326	0.131973	0.0446627	0.561989	0.0215398
rs11225308	0.356378	0.155056	0.0524742	0.660283	0.0215399
rs10274590	-0.311025	0.135404	-0.576411	-0.0456384	0.0216177
rs5756391	-0.245329	0.106827	-0.454706	-0.0359517	0.021647
rs9956575	0.390337	0.170057	0.0570302	0.723643	0.0217147
rs12351774	0.341044	0.148593	0.0498072	0.632282	0.0217242
rs357924	0.334811	0.146108	0.0484457	0.621177	0.0219322
rs1014704	-0.254262	0.111117	-0.472047	-0.0364764	0.0221239
imm_17_77874179	-0.576785	0.252105	-1.0709	-0.0826681	0.0221448
rs602117	-0.248055	0.108448	-0.460608	-0.0355011	0.0221771
rs10972626	-0.418223	0.18289	-0.776681	-0.0597662	0.0222103
rs10956390	0.249894	0.109304	0.0356616	0.464126	0.0222411
rs773902	0.311067	0.136168	0.0441816	0.577952	0.0223465
rs4903110	-0.271173	0.118786	-0.503989	-0.0383575	0.0224376
rs10002393	-0.269567	0.118112	-0.501062	-0.0380715	0.0224718
rs12224346	-0.237162	0.103961	-0.440921	-0.0334027	0.0225328
rs17635734	0.241538	0.105915	0.0339477	0.449128	0.0225792
rs6971384	0.22815	0.100072	0.0320125	0.424287	0.022616
rs12466558	-0.242452	0.106355	-0.450904	-0.034001	0.0226279
rs9962002	0.442856	0.194306	0.0620241	0.823688	0.0226568
imm_11_117947581	-0.341429	0.149869	-0.635167	-0.0476899	0.0227163
rs16971851	0.34706	0.152354	0.0484519	0.645668	0.0227274
imm_8_129333353	-0.233864	0.102665	-0.435083	-0.0326443	0.0227306
rs9323897	0.266141	0.116839	0.0371404	0.495141	0.0227361
rs12995265	-0.320024	0.140581	-0.595558	-0.0444894	0.0228202
imm_14_97556159	0.237836	0.104511	0.0329974	0.442674	0.0228643
rs9543452	0.382493	0.168112	0.0529999	0.711986	0.0228921
rs1975605	-0.276787	0.121725	-0.515364	-0.0382096	0.0229741
rs7600734	0.36375	0.159976	0.050203	0.677296	0.0229792
rs12997801	0.377325	0.166086	0.0518017	0.702848	0.0230949
rs17738613	-0.417323	0.183725	-0.777417	-0.0572287	0.0231194
rs5277	-0.2963	0.130619	-0.552309	-0.0402911	0.0233032
X1kg_5_173200625	-0.503975	0.222257	-0.939591	-0.068359	0.0233578
rs13053889	-0.281263	0.124167	-0.524625	-0.0379011	0.0234999
rs285476	0.287163	0.126818	0.0386041	0.535722	0.0235514
rs2108622	0.244833	0.108193	0.0327791	0.456887	0.0236398
rs2439614	0.366906	0.162242	0.0489178	0.684894	0.0237298
rs5770662	0.404362	0.178812	0.0538967	0.754827	0.0237358
imm_17_23140975	-0.214849	0.0950169	-0.401079	-0.0286194	0.0237489
rs4544246	0.271343	0.12001	0.0361287	0.506558	0.0237585
imm_4_103215508	0.599715	0.265282	0.0797721	1.11966	0.0237796
X1kg_5_173223583	-0.24078	0.106524	-0.449563	-0.0319971	0.0238002
rs853158	0.252263	0.111609	0.033513	0.471013	0.0238066
imm_10_49789060	-0.232935	0.103071	-0.434951	-0.0309185	0.0238252
rs4861699	0.39036	0.172742	0.0517929	0.728927	0.0238341
rs6862409	-0.264904	0.117387	-0.494979	-0.0348289	0.024029
rs5752235	0.263008	0.116557	0.0345606	0.491455	0.0240408
rs33421	-0.303009	0.134319	-0.56627	-0.0397481	0.0240777
rs2838069	-0.285586	0.126687	-0.533888	-0.0372847	0.0241792
rs933296	0.262904	0.116629	0.0343163	0.491492	0.0241836
rs6706577	-0.243799	0.108155	-0.455778	-0.0318196	0.0241856
rs4518934	0.224623	0.0996575	0.0292979	0.419948	0.0241993
rs601496	0.251023	0.111388	0.0327052	0.46934	0.0242228
rs736017	-0.26079	0.115812	-0.487778	-0.0338025	0.0243325
rs9524627	0.272319	0.120981	0.0352008	0.509437	0.0243903
X1kg_6_30185946	-0.243644	0.108252	-0.455815	-0.031473	0.0244045
X1kg_19_1055874	0.353359	0.157008	0.0456296	0.661088	0.0244119
rs11140090	0.266569	0.118453	0.0344057	0.498733	0.0244221
rs6084626	0.482859	0.214628	0.0621953	0.903522	0.0244651
rs7693442	-0.343237	0.152634	-0.642395	-0.0440803	0.0245277
rs1553497	0.326528	0.145225	0.0418935	0.611163	0.0245483
rs6600436	0.225687	0.100378	0.0289495	0.422425	0.0245527
rs2925499	-0.242973	0.10809	-0.454826	-0.0311211	0.0245837
rs10188870	0.270217	0.120248	0.0345353	0.505898	0.0246295
rs9949687	0.245231	0.109146	0.0313079	0.459154	0.0246523
rs4473344	0.23242	0.103462	0.0296389	0.435202	0.0246761
rs16947165	-0.275736	0.122792	-0.516403	-0.0350686	0.0247323
rs9651118	0.363005	0.161717	0.0460455	0.679964	0.0247879
rs1470359	0.261738	0.116609	0.0331897	0.490287	0.0247945
vh_14_23642652	0.442023	0.196945	0.056018	0.828029	0.0248068
rs717893	-0.250063	0.11143	-0.468461	-0.0316641	0.0248243
rs6928665	-0.357563	0.159373	-0.669928	-0.0451985	0.0248603
rs12464087	0.380114	0.169682	0.0475442	0.712684	0.0250805
rs9824882	0.322276	0.143871	0.0402933	0.604258	0.0250891
imm_2_163005437	0.496123	0.221509	0.0619738	0.930272	0.0251075
imm_9_122721431	-0.232815	0.103974	-0.436601	-0.0290299	0.0251451
rs11726694	0.230395	0.102928	0.0286607	0.43213	0.0251938
rs2241714	0.243011	0.108565	0.0302276	0.455794	0.0251954
rs6836395	-0.243039	0.108625	-0.455939	-0.0301382	0.0252591
imm_14_97490533	0.235306	0.105203	0.0291123	0.4415	0.0253067
seq_rs4457774	0.25248	0.112926	0.0311488	0.47381	0.025365
rs9287802	0.365276	0.163379	0.0450582	0.685494	0.025368
rs11024600	0.2533	0.113363	0.0311126	0.475487	0.0254558
rs16901099	-0.294127	0.131704	-0.552262	-0.0359918	0.0255329
imm_5_131780519	0.397529	0.17802	0.0486163	0.746442	0.0255451
rs10896449	0.235007	0.105243	0.0287345	0.441279	0.0255493
imm_10_62063419	-0.401798	0.179949	-0.754492	-0.0491036	0.0255596
imm_10_62114171	-0.401798	0.179949	-0.754492	-0.0491036	0.0255596
imm_22_35910388	-0.228887	0.10252	-0.429822	-0.0279526	0.025574
rs2013097	-0.232671	0.104225	-0.436949	-0.0283938	0.0255891
X1kg_14_34871097	-0.479122	0.214768	-0.90006	-0.0581846	0.0256889
rs757586	0.236976	0.106247	0.0287358	0.445215	0.0257191
rs17202235	0.246222	0.110465	0.0297138	0.462729	0.0258171
rs7374644	0.242767	0.108991	0.0291476	0.456386	0.025921
rs4737201	0.358422	0.161039	0.042791	0.674053	0.0260355
rs6005975	0.229999	0.103345	0.0274479	0.432551	0.0260437
rs6711874	-0.306695	0.137822	-0.57682	-0.036569	0.0260611
rs3136516	0.246802	0.110947	0.0293493	0.464255	0.026115
rs2175886	0.258983	0.116434	0.0307766	0.48719	0.0261289
rs9375932	0.303777	0.136585	0.0360755	0.571479	0.0261425
imm_16_11183414	0.472262	0.212369	0.0560267	0.888497	0.0261631
rs726342	0.239758	0.107824	0.0284264	0.45109	0.0261753
rs2837621	0.392606	0.17661	0.046456	0.738756	0.0262153
X1kg_1_159573679	0.397048	0.178632	0.0469365	0.74716	0.0262347
rs7675371	0.32981	0.148393	0.0389653	0.620654	0.0262464
ccc_10_6069992_A_T	0.246021	0.110716	0.0290215	0.46302	0.0262773
rs6992385	-0.283242	0.127471	-0.53308	-0.0334033	0.0262826
ccc_2_102134726_G_A	0.246723	0.111096	0.0289783	0.464468	0.0263643
rs210919	0.246022	0.110792	0.0288742	0.463169	0.0263793
rs7771995	-0.344093	0.155045	-0.647977	-0.0402099	0.0264658
rs2229238	0.348025	0.156949	0.0404102	0.655639	0.0265932
rs4653279	-0.251925	0.113637	-0.474649	-0.0292018	0.0266273
rs11669732	-0.235534	0.106249	-0.443777	-0.0272902	0.0266356
[truncated: 19,722 more rows]

## Sheet: IRF8_HPA002531
Immunochip SNP	Additive Effect	SE	95% LCL	95% UCL	p-value
[truncated: 20,399 more rows]

[truncated: 2 more sheets: PTGER4_HPA012756, FADD_HPA001464]
