# Supplementary material for: Heritability Estimation of Multiple Sclerosis Related Plasma Protein Levels in Sardinian Families with Immunochip Genotyping Data
Source: Life (Basel). 2022 Jul 21;12(7):1101. doi: 10.3390/life12071101 (PMC9317284; doi:10.3390/life12071101)
Supplement: Supplementary file 1 [file life-12-01101-s001.zip › Supplementary Tables/Supplementary Table S4.xlsx]

## Sheet: Foglio1
Protein	Gene coding chromosome location	SNP	SNP position (chr:bp)	SNP location	Nearest annotated Gene	Phenotypes associations	External Reference	eQTL associations in Blood or Nervous System	External Reference
Gc	4	rs7041	4:72618334	missense variant	GC	Serum vitamin D-binding protein levels	PMID:24740207, PMID:34014961	NPFFR2 in Brain	PMID: 27668389
						vitamin D measurement	PMID:29325163, PMID:34014961
		rs4522405	16:14091796	intergenic variant	ERCC4			LINC02185 in Blood	PMID: 33930287
								MRTFB in Blood	PMID: 27863251
		rs715687	10:84571953	intronic variant	NRG3			NRG3 in Brain	PMID: 30224808
		rs6677355	1:117279405	intergenic variant	CD2				PMID: 33664506
		rs6753093	2:230275619	intronic variant	DNER			DNER in Blood	PMID: 25954001
		rs17650634	2:139420392	intergenic variant	NXPH2	self reported educational attainment	PMID: 30038396
Plat	8	rs10455872	6:161010118	intronic variant	LPA	Lp (a) levels	PMID:21900290, PMID: 30111768	LPAL2 in Blood	PMID: 27863251
						Aortic-valve calcification	PMID: 23388002
						Coronary artery disease or ischemic stroke, Coronary artery disease or large artery stroke	PMID: 24262325
						Response to statin therapy	PMID: 22331829, PMID: 22368281, PMID: 25350695
		rs4682599	3:130284840	intronic variant	COL6A6			AMOTL2 in Brain	PMID: 22212596
		rs41414547	3:130284840	intergenic variant	MIR4790
		rs12532924	7:153872322	intronic variant	DPP6			DPP6 in Brain	PMID: 30224808
								PAXIP1 in Blood	PMID: 33930287
		rs4751640	10:119572168	intergenic variant	RAB11FIP2			TLE1 in Blood	PMID: 20502693
		rs7757336	21:41522609	intronic variant	SLC22A2	Lp (a) levels	PMID: 30111768	SLC22A3 in peripheral Nervous system	PMID: 25954001
		rs2837461	6:160689558	intronic variant	DSCAM			DSCAM in Brain	PMID: 27863251
								LCA5L in blood	PMID: 33930287
Anxa1	9	rs73055198	3:33005688	regulatory region variant	CCR4
		rs10258735	7:7800451	intronic variant	AC006465.3	RPA3 protein levels in Brain	PMID: 33510477	GLCCI1 in Blood	PMID: 27863251
								RPA3 in Blood	PMID: 27863251
		rs1948522	9:27575785	intergenic variant	C9orf72	C9orf72 protein levels in Brain	PMID: 33571421	C9orf72 in Blood	PMID: 24013639
								MOB3B in Blood	PMID: 27863251
		rs117883842	22:39670220	intronic variant	PDGFB
Sod1	21	rs2546722	5:173237531	intergenic variant	CPEB4			CPEB4 in Blood	PMID: 33930287
		rs17374045	10:6697086	intergenic variant	RP11-554I8.1			LINC02648 in Blood	PMID: 27863251
								IL15RA in Blood	PMID: 24604202
		rs10737079	10:6697086	intronic variant	FMRD4A			FRMD4A in Brain	PMID: 30224808
		rs2067644	14:24142675	intergenic variant	DHRS2			CPXCR1 in Blood	PMID: 20502693
		rs3813972	1:206775427	non coding transcript exon variant	EIF2D	Serum concentration of hyodeoxycholate	PMID: 21886157	LGTN in Blood	PMID: 21829388
						EIF2D protein levels in Brain	PMID: 33510477	DYRK3 in dendritic cells	PMID: 22233810
								EIF2D in Blood	PMID: 25954001
Irf8	16	rs13099833	3:100878496	intergenic variant	IMPG2			ZBTB11-AS1 in peripheral nervous system	PMID: 25954001
								SENP7 in Blood	PMID: 27863251
		rs2254210	12:48273714	intronic variant	VDR			SLC48A1 in Blood	PMID: 27768889
								VDR in blood	PMID: 27863251
								TMEM106C in Blood	PMID: 27863251
		rs346818	17:4932841	intergenic variant	KIF1C	SLC25A11 in Brain	PMID: 33571421	RABEP1 in Blood	PMID: 28065468
								RNF167 in Blood	PMID: 27863251
		rs1799594	5:165886820	intergenic variant	ODZ2			WWC1 in Brain	PMID: 22212596
		rs2939329	5:39557242	intergenic variant	DAB2
Ptger4	5	rs17044638	3:18609712	intronic variant	SATB1	Serum ratio of (quinate)/(trigonelline (N'-methylnicotinate))	PMID: 21886157	SATB1-AS1 in Blood	PMID: 27863251
		rs6815554	4:148938598	intronic variant	ARHGAP10			NR3C2 in Blood and Brain	PMID: 27863251, PMID: 28869584
		rs2060657	4:144558959	intronic variant	FREM3			SPRY1 in Blood	PMID: 20502693
								ZNF471 in Blood	PMID: 20502693
								GYPE in Blood	PMID: 21829388
								GUSBP5 in Blood	PMID: 27863251
		rs11077678	17:66626373	intergenic variant	FAM20A			FAM20A in Blood	PMID: 33930287
								LINC01482 in Blood	PMID: 33930287
								PRKAR1A in Blood	PMID: 33930287
		rs7440594	4:52708882	TF binding site	DCUN1D4			SGCB in Blood	PMID: 33930287
								SPATA18 in Blood	PMID: 33930287
								DCUN1D4A in Brain	PMID: 32203495
		rs707455	1:7825311	intronic variant	CAMTA1	CAMTA1 protein levels in Brain		VAMP3 in Blood	PMID: 27918535
								MCF2L2 in Blood	PMID: 20502693
		rs12479328	2:47180023	intronic variant	TTC7A	Serum concentration of linolenate [alpha or gamma (18:3n3 or 6)]	PMID: 21886157	AC016722.2 in Blood and peripheral nervous system	PMID: 25954001
		rs3791268	2:135020700	intronic variant	MGAT5			MGAT5 in Blood and Brain	PMID: 27863251
Fadd	11	rs2849298	8:11240939	intergenic variant	GALR1			MBP in Blood	PMID: 33930287
								LINC00683 in Blood	PMID: 33930287
		rs6807532	3:119274841	intronic variant	CD80			ADPRH in Blood	PMID: 27918535
								IGSF11 in Brain	PMID: 27668389
		rs8042370	15:60987957	intronic variant	RORA			RORA in Blood	PMID: 33930287
								ANXA2 in Blood	PMID: 33930287
		rs2278320	2:38104310	regulatory region variant	FAM82A1	Serum ratio of (oleate (18:1n9))/(palmitate (16:0))	PMID: 21886157	LINC00211 in Blood	PMID: 25954001
								AC010878.1 in Blood	PMID: 25954001
		rs3734085	5:153796484	synonymous variant	GALNT10			SAP30L in Blood	PMID: 33930287
								GALNT10 in Blood	PMID: 33930287
								MFAP3 in Blood	PMID: 33930287
		rs12410412	1:101661568	intergenic variant	S1PR1			DPH5 in Blood	PMID: 27863251
		rs10002393	4:82786911	intronic variant	RASGEF1B			RASGEF1B in Brain	PMID: 25954001
		rs2296188	13:28893484	intronic variant	FLT1			FLT1 in Blood	PMID: 27863251
								POMP in Blood	PMID: 33930287
